# Supplementary material for: Whole blood transcriptome profile at hospital admission discriminates between patients with ST-segment elevation and non-ST-segment elevation acute myocardial infarction
Source: Sci Rep. 2020 May 26;10:8731. doi: 10.1038/s41598-020-65527-7 (PMC7250845; doi:10.1038/s41598-020-65527-7)
Supplement: Supplementary file 2 — Supplemental Material 2. [file 41598_2020_65527_MOESM2_ESM.xlsx]

## Sheet: edgeR
Table S1 | Genome-wide differential gene expression analysis in peripheral blood from STEMI vs. NSTEMI patients The list shows annotations and statistics for all the genes detected by RNA-Seq. Differential gene expression was assessed both correcting or not for cardiac troponin I (cTnI) levels on admission.
						Non-corrected model					cTnI-corrected model
Official gene name	Ensembl Gene ID	Description	Source	Accession	Biotypes	logFC	logCPM	LR	P-value	FDR	logFC	logCPM	LR	P-value	FDR
MALAT1	ENSG00000251562	metastasis associated lung adenocarcinoma transcript 1 (non-protein coding)	HGNC	29665	lincRNA	0.869294	8.554	56.4629	5.72684e-14	1.52798e-09	0.736314	8.55411	42.3706	7.55151e-11	1.00741e-06
RP11-165N19.2	ENSG00000225513				processed_pseudogene	-1.68826	0.20209	48.5115	3.28354e-12	4.38041e-08	-1.754	0.195104	44.0629	3.17985e-11	8.48415e-07
TMEM120A	ENSG00000189077	transmembrane protein 120A	HGNC	21697	protein_coding	0.389908	5.8718	32.6502	1.1033e-08	9.8124e-05	0.387566	5.87235	26.3385	2.86521e-07	0.0013853
IFITM2	ENSG00000185201	interferon induced transmembrane protein 2	HGNC	5413	protein_coding	0.453171	12.2208	30.5973	3.17542e-08	0.000211809	0.484996	12.2208	30.1062	4.09024e-08	0.000363772
GJB6	ENSG00000121742	gap junction protein, beta 6, 30kDa	HGNC	4288	protein_coding	1.51404	0.178792	29.021	7.15966e-08	0.000382054	1.56158	0.195618	26.0316	3.35882e-07	0.0013853
IFRD1	ENSG00000006652	interferon-related developmental regulator 1	HGNC	5456	protein_coding	0.490649	7.03865	28.0152	1.20365e-07	0.000428008	0.39129	7.03902	18.4094	1.78175e-05	0.0173231
MMP9	ENSG00000100985	matrix metallopeptidase 9 (gelatinase B, 92kDa gelatinase, 92kDa type IV collagenase)	HGNC	7176	protein_coding	0.985625	8.87574	27.9765	1.22795e-07	0.000428008	0.82627	8.87585	17.1459	3.46156e-05	0.0196326
ANO6	ENSG00000177119	anoctamin 6	HGNC	25240	protein_coding	-0.410372	5.70122	27.8912	1.28333e-07	0.000428008	-0.391489	5.70108	21.484	3.56802e-06	0.0086544
TXN	ENSG00000136810	thioredoxin	HGNC	12435	protein_coding	0.457305	6.12214	27.1634	1.86968e-07	0.000554278	0.360616	6.12278	17.1892	3.3836e-05	0.0196326
GIMAP6	ENSG00000133561	GTPase, IMAP family member 6	HGNC	21918	protein_coding	-0.393227	6.92212	26.7989	2.25762e-07	0.000602356	-0.329026	6.92194	17.111	3.5257e-05	0.0196326
CXCR4	ENSG00000121966	chemokine (C-X-C motif) receptor 4	HGNC	2561	protein_coding	0.435279	9.00664	26.424	2.74106e-07	0.000664858	0.415852	9.0067	20.2017	6.96913e-06	0.0132817
LRRC75A	ENSG00000181350	leucine rich repeat containing 75A	HGNC	32403	protein_coding	0.45054	6.12923	26.1973	3.08259e-07	0.000685387	0.458934	6.12939	22.4487	2.15831e-06	0.00575859
XLOC_009907					novel_predicted_long_non_coding_gene	-0.80907	5.96117	25.8217	3.74448e-07	0.000768511	-0.692399	5.96108	17.2815	3.22312e-05	0.0196326
XLOC_024741					novel_predicted_long_coding_gene	0.619093	4.36818	25.4942	4.43725e-07	0.000845644	0.622216	4.37118	20.8886	4.86792e-06	0.00999084
XLOC_035662					novel_predicted_long_non_coding_gene	-1.94398	-1.55338	24.5357	7.29455e-07	0.00116196	-2.13996	-1.55628	25.8793	3.63447e-07	0.0013853
CEBPB	ENSG00000172216	CCAAT/enhancer binding protein (C/EBP), beta	HGNC	1834	protein_coding	0.419452	8.59741	24.5276	7.32513e-07	0.00116196	0.410402	8.59747	19.0037	1.30464e-05	0.0158223
AKTIP	ENSG00000166971	AKT interacting protein	HGNC	16710	protein_coding	0.371196	5.77317	24.5071	7.40353e-07	0.00116196	0.350065	5.77376	18.2735	1.91346e-05	0.0176045
S100A6	ENSG00000197956	S100 calcium binding protein A6	HGNC	10496	protein_coding	0.437682	8.66465	24.2446	8.4843e-07	0.00125761	0.355079	8.66472	15.2188	9.57432e-05	0.0304568
FCAR	ENSG00000186431	Fc fragment of IgA, receptor for	HGNC	3608	protein_coding	0.610577	6.98027	24.1301	9.00414e-07	0.00126442	0.542042	6.98067	16.5021	4.85956e-05	0.0223548
GPR97	ENSG00000182885	G protein-coupled receptor 97	HGNC	13728	protein_coding	0.504785	8.77618	23.6549	1.1525e-06	0.0015375	0.403728	8.77626	15.0577	0.000104274	0.0310815
SIMC1	ENSG00000170085	SUMO-interacting motifs containing 1	HGNC	24779	protein_coding	-0.447005	3.3678	23.441	1.28802e-06	0.00163646	-0.45028	3.3661	19.5148	9.98234e-06	0.0139177
RGL4	ENSG00000159496	ral guanine nucleotide dissociation stimulator-like 4	HGNC	31911	protein_coding	0.400073	5.67727	23.0098	1.61174e-06	0.00195467	0.357315	5.67795	15.873	6.77376e-05	0.0258501
C4orf3	ENSG00000164096	chromosome 4 open reading frame 3	HGNC	19225	protein_coding	0.458419	5.97894	22.8281	1.77155e-06	0.00195488	0.436938	5.97942	16.6584	4.47508e-05	0.0209473
MXD1	ENSG00000059728	MAX dimerization protein 1	HGNC	6761	protein_coding	0.415719	10.04	22.797	1.80048e-06	0.00195488	0.335055	10.04	14.4347	0.000145102	0.0349202
IVNS1ABP	ENSG00000116679	influenza virus NS1A binding protein	HGNC	16951	protein_coding	0.415726	8.37804	22.6945	1.89914e-06	0.00195488	0.348604	8.37816	14.9047	0.000113081	0.0314296
SRGN	ENSG00000122862	serglycin	HGNC	9361	protein_coding	0.363315	11.1177	22.6886	1.90498e-06	0.00195488	0.259512	11.1177	14.6501	0.000129428	0.0326989
S1PR3	ENSG00000213694	sphingosine-1-phosphate receptor 3	HGNC	3167	protein_coding	-0.69938	3.79546	22.5369	2.06142e-06	0.00201401	-0.709499	3.79567	18.3711	1.81794e-05	0.0173231
PLAUR	ENSG00000011422	plasminogen activator, urokinase receptor	HGNC	9053	protein_coding	0.517046	7.37667	22.4784	2.12519e-06	0.00201401	0.446496	7.3769	15.1716	9.81704e-05	0.0304568
SYAP1	ENSG00000169895	synapse associated protein 1	HGNC	16273	protein_coding	0.429242	5.42236	22.4215	2.18906e-06	0.00201401	0.396959	5.42318	16.1365	5.89364e-05	0.024192
FNTB	ENSG00000257365	farnesyltransferase, CAAX box, beta	HGNC	3785	protein_coding	-0.790983	3.30605	22.1885	2.4715e-06	0.00219807	-0.735984	3.30628	15.0231	0.000106204	0.0311389
MIR17HG	ENSG00000215417	miR-17-92 cluster host gene (non-protein coding)	HGNC	23564	processed_transcript	0.919698	0.197731	21.9512	2.79671e-06	0.0024022	0.923863	0.19973	17.4327	2.97658e-05	0.0196326
XLOC_054690					novel_predicted_short_non_coding_gene	-2.53108	-1.8273	21.8942	2.88109e-06	0.0024022	-2.4758	-1.83217	18.5816	1.6278e-05	0.0173231
GCA	ENSG00000115271	grancalcin, EF-hand calcium binding protein	HGNC	15990	protein_coding	0.415952	9.64433	21.6875	3.2087e-06	0.00259428	0.368904	9.64439	14.6431	0.000129908	0.0326989
CCDC84	ENSG00000186166	coiled-coil domain containing 84	HGNC	30460	protein_coding	0.431302	4.94715	21.491	3.55488e-06	0.00278964	0.387648	4.94756	15.0474	0.000104844	0.0310815
DYNLT1	ENSG00000146425	dynein, light chain, Tctex-type 1	HGNC	11697	protein_coding	0.384133	6.44723	21.3794	3.76803e-06	0.00279208	0.3345	6.44762	14.486	0.000141206	0.0349202
SRSF2	ENSG00000161547	serine/arginine-rich splicing factor 2	HGNC	10783	protein_coding	0.34236	6.67473	21.3351	3.85597e-06	0.00279208	0.299879	6.67486	14.7541	0.000122484	0.0318784
XLOC_037040					novel_predicted_long_non_coding_gene	-2.4452	-1.74397	21.3017	3.92374e-06	0.00279208	-2.58883	-1.74417	19.4305	1.04327e-05	0.0139177
DAB2	ENSG00000153071	Dab, mitogen-responsive phosphoprotein, homolog 2 (Drosophila)	HGNC	2662	protein_coding	-0.514723	4.1104	21.2761	3.97657e-06	0.00279208	-0.445414	4.11003	14.3835	0.000149107	0.0349202
XLOC_008730					novel_predicted_short_non_coding_gene	-2.41509	-1.64365	21.1899	4.15952e-06	0.00284565	-2.27753	-1.64733	17.3223	3.15471e-05	0.0196326
APOBEC3C	ENSG00000244509	apolipoprotein B mRNA editing enzyme, catalytic polypeptide-like 3C	HGNC	17353	protein_coding	-0.591678	6.78499	21.1137	4.32821e-06	0.00287515	-0.611478	6.78479	18.5345	1.66858e-05	0.0173231
XLOC_037420					novel_predicted_long_non_coding_gene	-1.37138	1.15643	20.963	4.68233e-06	0.00287515	-1.35578	1.1572	17.0081	3.72204e-05	0.0198615
CX3CR1	ENSG00000168329	chemokine (C-X3-C motif) receptor 1	HGNC	2558	protein_coding	-0.544273	8.08553	20.9065	4.82244e-06	0.00287515	-0.531209	8.08541	15.7442	7.25088e-05	0.0265015
ZNF445	ENSG00000185219	zinc finger protein 445	HGNC	21018	protein_coding	0.340286	6.29842	20.901	4.83646e-06	0.00287515	0.342665	6.29885	17.5598	2.78411e-05	0.0196326
ANKZF1	ENSG00000163516	ankyrin repeat and zinc finger domain containing 1	HGNC	25527	protein_coding	0.329863	6.32368	20.8898	4.86487e-06	0.00287515	0.306671	6.3239	15.3493	8.93526e-05	0.0301774
USP15	ENSG00000135655	ubiquitin specific peptidase 15	HGNC	12613	protein_coding	0.297542	8.75925	20.8736	4.90603e-06	0.00287515	0.303734	8.75933	18.1116	2.08324e-05	0.01793
BMX	ENSG00000102010	BMX non-receptor tyrosine kinase	HGNC	1079	protein_coding	0.662359	4.12495	20.8538	4.95697e-06	0.00287515	0.55651	4.12815	12.0712	0.000512055	0.0698629
TMEM66	ENSG00000133872	transmembrane protein 66	HGNC	28789	protein_coding	0.380328	8.88093	20.7965	5.10768e-06	0.00289953	0.36663	8.88098	15.8707	6.782e-05	0.0258501
P2RX7	ENSG00000089041	purinergic receptor P2X, ligand-gated ion channel, 7	HGNC	8537	protein_coding	-0.540454	4.91128	20.6026	5.65183e-06	0.00314159	-0.546111	4.91098	16.9539	3.82994e-05	0.0200366
RNF149	ENSG00000163162	ring finger protein 149	HGNC	23137	protein_coding	0.27088	9.8367	20.5487	5.81343e-06	0.00314815	0.250605	9.83673	14.9599	0.000109818	0.0314296
PPP1R35	ENSG00000160813	protein phosphatase 1, regulatory subunit 35	HGNC	28320	protein_coding	0.409332	4.0648	20.5205	5.89961e-06	0.00314815	0.412623	4.06487	17.4194	2.99754e-05	0.0196326
MLXIP	ENSG00000175727	MLX interacting protein	HGNC	17055	protein_coding	-0.35026	6.74291	20.4116	6.24503e-06	0.00326713	-0.310337	6.74287	13.9003	0.000192768	0.0414777
CPVL	ENSG00000106066	carboxypeptidase, vitellogenic-like	HGNC	14399	protein_coding	-0.582289	6.81209	20.3663	6.39474e-06	0.00328111	-0.46786	6.81198	12.0456	0.000519153	0.0699572
ABHD5	ENSG00000011198	abhydrolase domain containing 5	HGNC	21396	protein_coding	0.349557	7.3475	20.2418	6.8244e-06	0.003361	0.329773	7.34778	14.7451	0.000123064	0.0318784
SLC16A3	ENSG00000141526	solute carrier family 16 (monocarboxylate transporter), member 3	HGNC	10924	protein_coding	0.397568	7.56416	20.2268	6.87815e-06	0.003361	0.317915	7.5643	12.496	0.000407813	0.061537
C7orf43	ENSG00000146826	chromosome 7 open reading frame 43	HGNC	25604	protein_coding	0.326827	7.40938	20.1659	7.10066e-06	0.003361	0.35819	7.4095	20.911	4.81124e-06	0.00999084
NAGA	ENSG00000198951	N-acetylgalactosaminidase, alpha-	HGNC	7631	protein_coding	-0.448328	6.47694	20.1565	7.1358e-06	0.003361	-0.44006	6.47678	15.6883	7.46829e-05	0.0265682
ZFAS1	ENSG00000177410	ZNFX1 antisense RNA 1	HGNC	33101	antisense	0.336855	5.35037	20.1327	7.22493e-06	0.003361	0.33704	5.351	16.8318	4.08441e-05	0.0201808
METTL21B	ENSG00000123427	methyltransferase like 21B	HGNC	24936	protein_coding	-2.04357	0.20229	20.1113	7.30625e-06	0.003361	-2.11404	0.203477	19.249	1.14729e-05	0.0145765
LIPA	ENSG00000107798	lipase A, lysosomal acid, cholesterol esterase	HGNC	6617	protein_coding	-0.598427	5.77725	20.0041	7.7275e-06	0.00349453	-0.637772	5.77683	18.4677	1.72807e-05	0.0173231
NDUFA3	ENSG00000170906	NADH dehydrogenase (ubiquinone) 1 alpha subcomplex, 3, 9kDa	HGNC	7686	protein_coding	0.413069	5.31672	19.9371	8.00319e-06	0.00355888	0.37111	5.31624	14.2036	0.000164058	0.0374123
ATP6V0B	ENSG00000117410	ATPase, H+ transporting, lysosomal 21kDa, V0 subunit b	HGNC	861	protein_coding	0.317837	8.12962	19.8901	8.20222e-06	0.0035876	0.278497	8.12972	13.31	0.000263995	0.0496031
CSNK1D	ENSG00000141551	casein kinase 1, delta	HGNC	2452	protein_coding	0.268488	8.52205	19.7792	8.6925e-06	0.00374072	0.251765	8.5221	14.8526	0.000116249	0.0314296
TNS3	ENSG00000136205	tensin 3	HGNC	21616	protein_coding	-0.490535	4.76432	19.671	9.19853e-06	0.00385359	-0.478077	4.76403	15.3166	9.09122e-05	0.0303203
SLITRK4	ENSG00000179542	SLIT and NTRK-like family, member 4	HGNC	23502	protein_coding	-0.924281	1.8685	19.6617	9.24364e-06	0.00385359	-0.979596	1.86629	18.4418	1.75175e-05	0.0173231
RP11-458F8.3	ENSG00000179131				processed_pseudogene	-1.6129	-0.593124	19.5075	1.00208e-05	0.00411331	-1.4523	-0.602516	13.731	0.000210946	0.0439706
FUS	ENSG00000089280	FUS RNA binding protein	HGNC	4010	protein_coding	0.440104	7.14658	19.3606	1.08218e-05	0.00431753	0.347849	7.14662	11.8742	0.000569166	0.0737181
RP11-162P23.2	ENSG00000257767				protein_coding	-3.18307	2.04808	19.3372	1.09553e-05	0.00431753	-2.96481	2.04553	16.17	5.79053e-05	0.0241402
RPL13AP5	ENSG00000236552	ribosomal protein L13a pseudogene 5	HGNC	23736	processed_pseudogene	-1.20773	0.164821	19.3066	1.1132e-05	0.00431753	-1.20282	0.15696	16.0989	6.01203e-05	0.024285
C9orf142	ENSG00000148362	chromosome 9 open reading frame 142	HGNC	27849	protein_coding	0.433309	4.0788	19.287	1.12471e-05	0.00431753	0.371072	4.07857	12.7334	0.000359176	0.0595833
ADRBK2	ENSG00000100077	adrenergic, beta, receptor kinase 2	HGNC	290	protein_coding	-0.400219	5.90946	19.2734	1.13274e-05	0.00431753	-0.356175	5.90931	13.2443	0.000273415	0.0497272
NID1	ENSG00000116962	nidogen 1	HGNC	7821	protein_coding	-0.752116	3.93195	19.1368	1.21677e-05	0.00457247	-0.652252	3.93003	12.8615	0.000335415	0.0566406
XLOC_039584					novel_predicted_long_non_coding_gene	0.88424	1.43534	19.1081	1.23522e-05	0.00457737	0.884808	1.44084	15.2867	9.23642e-05	0.0304243
GNB2	ENSG00000172354	guanine nucleotide binding protein (G protein), beta polypeptide 2	HGNC	4398	protein_coding	0.301052	8.78634	19.079	1.25414e-05	0.00458381	0.255275	8.78637	12.5424	0.00039783	0.061537
S100A12	ENSG00000163221	S100 calcium binding protein A12	HGNC	10489	protein_coding	0.756724	7.96035	18.9012	1.37669e-05	0.00495415	0.512286	7.96054	10.029	0.00154094	0.115158
SRPK1	ENSG00000096063	SRSF protein kinase 1	HGNC	11305	protein_coding	0.398936	7.03284	18.8792	1.39261e-05	0.00495415	0.338924	7.03313	11.8156	0.000587358	0.0739389
NOTCH2	ENSG00000134250	notch 2	HGNC	7882	protein_coding	-0.311029	9.15245	18.7953	1.45524e-05	0.00510884	-0.298652	9.15247	14.4147	0.000146656	0.0349202
G0S2	ENSG00000123689	G0/G1 switch 2	HGNC	30229	protein_coding	1.06589	3.99707	18.6861	1.54098e-05	0.00533961	0.742287	4.00277	10.4533	0.00122433	0.103649
POLR2L	ENSG00000177700	polymerase (RNA) II (DNA directed) polypeptide L, 7.6kDa	HGNC	9199	protein_coding	0.485839	4.48764	18.6074	1.60592e-05	0.00549328	0.475199	4.48764	15.1723	9.81328e-05	0.0304568
HIF1A	ENSG00000100644	hypoxia inducible factor 1, alpha subunit (basic helix-loop-helix transcription factor)	HGNC	4910	protein_coding	0.302129	7.29525	18.5545	1.65119e-05	0.00554573	0.309638	7.29545	16.2197	5.64039e-05	0.0238875
JDP2	ENSG00000140044	Jun dimerization protein 2	HGNC	17546	protein_coding	0.434109	5.5838	18.5411	1.66283e-05	0.00554573	0.480452	5.58464	19.5987	9.55338e-06	0.0139177
ARHGAP31	ENSG00000031081	Rho GTPase activating protein 31	HGNC	29216	protein_coding	-0.526769	4.04639	18.4702	1.72578e-05	0.00558564	-0.521883	4.04538	14.4563	0.00014345	0.0349202
AC083899.3	ENSG00000204745				unprocessed_pseudogene	-1.29368	-0.422046	18.4632	1.7322e-05	0.00558564	-1.30307	-0.424886	15.7742	7.13707e-05	0.0264478
PLXNB2	ENSG00000196576	plexin B2	HGNC	9104	protein_coding	-0.503229	7.36329	18.4572	1.7376e-05	0.00558564	-0.450457	7.36316	12.6071	0.000384276	0.0613944
LAMTOR4	ENSG00000188186	late endosomal/lysosomal adaptor, MAPK and MTOR activator 4	HGNC	33772	protein_coding	0.388294	6.71495	18.3098	1.87737e-05	0.00596312	0.431814	6.71533	19.8905	8.20048e-06	0.0139177
FAU	ENSG00000149806	Finkel-Biskis-Reilly murine sarcoma virus (FBR-MuSV) ubiquitously expressed	HGNC	3597	protein_coding	0.400181	7.03438	18.2494	1.93792e-05	0.00608301	0.284216	7.03445	10.1016	0.00148138	0.113109
C12orf79	ENSG00000257242	chromosome 12 open reading frame 79	HGNC	27409	protein_coding	0.330409	9.52258	18.204	1.98461e-05	0.00615715	0.331878	9.52261	15.1907	9.71791e-05	0.0304568
CMTM2	ENSG00000140932	CKLF-like MARVEL transmembrane domain containing 2	HGNC	19173	protein_coding	0.530771	7.23469	18.1795	2.01029e-05	0.00616513	0.44592	7.23498	11.2907	0.000778952	0.0858336
RGS2	ENSG00000116741	regulator of G-protein signaling 2, 24kDa	HGNC	9998	protein_coding	0.397829	10.2791	18.1426	2.04969e-05	0.00621452	0.353185	10.2791	11.9788	0.000538085	0.0717833
HMGB2	ENSG00000164104	high mobility group box 2	HGNC	5000	protein_coding	0.488579	8.11377	18.0633	2.13677e-05	0.00633164	0.514777	8.11398	16.6824	4.41887e-05	0.0209473
VPS37B	ENSG00000139722	vacuolar protein sorting 37 homolog B (S. cerevisiae)	HGNC	25754	protein_coding	0.288406	6.43673	18.047	2.15517e-05	0.00633164	0.24544	6.43704	11.9379	0.000550027	0.0726438
CA4	ENSG00000167434	carbonic anhydrase IV	HGNC	1375	protein_coding	0.522841	5.02605	18.0432	2.15951e-05	0.00633164	0.569813	5.02767	17.3281	3.14499e-05	0.0196326
ZEB2	ENSG00000169554	zinc finger E-box binding homeobox 2	HGNC	14881	protein_coding	-0.293976	7.24656	17.9867	2.22456e-05	0.00641135	-0.270683	7.24657	12.6472	0.000376126	0.0608207
MAP1LC3A	ENSG00000101460	microtubule-associated protein 1 light chain 3 alpha	HGNC	6838	protein_coding	0.578779	3.90223	17.978	2.23476e-05	0.00641135	0.499781	3.90452	12.0575	0.000515835	0.0698629
MSRB1	ENSG00000198736	methionine sulfoxide reductase B1	HGNC	14133	protein_coding	0.306564	8.77419	17.8303	2.41502e-05	0.00685481	0.217724	8.77429	9.99653	0.00156835	0.11536
CERS6	ENSG00000172292	ceramide synthase 6	HGNC	23826	protein_coding	-0.403037	3.53822	17.757	2.50998e-05	0.00704935	-0.401342	3.53784	14.4701	0.000142401	0.0349202
NDUFS7	ENSG00000115286	NADH dehydrogenase (ubiquinone) Fe-S protein 7, 20kDa (NADH-coenzyme Q reductase)	HGNC	7714	protein_coding	0.306931	4.77814	17.7122	2.5697e-05	0.00707232	0.296075	4.77775	13.8105	0.000202207	0.0429605
SUSD1	ENSG00000106868	sushi domain containing 1	HGNC	25413	protein_coding	-0.384663	5.50018	17.7064	2.57757e-05	0.00707232	-0.408186	5.5	16.8406	4.06551e-05	0.0201808
GABARAPL1	ENSG00000139112	GABA(A) receptor-associated protein like 1	HGNC	4068	protein_coding	0.39119	6.87782	17.6916	2.59768e-05	0.00707232	0.301002	6.8782	10.0607	0.00151462	0.114481
XLOC_028203					novel_predicted_long_non_coding_gene	-1.79597	-1.75831	17.52	2.84307e-05	0.00766221	-1.97028	-1.75949	17.791	2.46543e-05	0.0196326
UTRN	ENSG00000152818	utrophin	HGNC	12635	protein_coding	-0.274688	7.03127	17.3735	3.07079e-05	0.0081795	-0.282522	7.03121	15.2506	9.41491e-05	0.0304568
RANBP2	ENSG00000153201	RAN binding protein 2	HGNC	9848	protein_coding	0.345377	5.5029	17.3525	3.10485e-05	0.0081795	0.312198	5.50316	11.9166	0.000556369	0.0727671
RYR2	ENSG00000198626	ryanodine receptor 2 (cardiac)	HGNC	10484	protein_coding	-1.69664	-0.938658	17.3213	3.15622e-05	0.0081795	-2.08231	-0.938609	23.1396	1.50655e-06	0.00446626
XLOC_036379					novel_predicted_long_non_coding_gene	-1.59822	-1.0712	17.3205	3.15763e-05	0.0081795	-1.43577	-1.07533	13.2668	0.000270143	0.0497272
SDCBP	ENSG00000137575	syndecan binding protein (syntenin)	HGNC	10662	protein_coding	0.326067	9.39888	17.1892	3.38354e-05	0.00868042	0.267826	9.39893	10.6215	0.00111782	0.0994413
ZNF33B	ENSG00000196693	zinc finger protein 33B	HGNC	13097	protein_coding	-0.446515	3.84463	17.1321	3.48685e-05	0.00886025	-0.4173	3.84393	12.398	0.000429784	0.0637059
LRP1	ENSG00000123384	low density lipoprotein receptor-related protein 1	HGNC	6692	protein_coding	-0.501397	8.09586	16.9954	3.74714e-05	0.00943183	-0.452521	8.09581	11.6724	0.000634344	0.0776373
TRIO	ENSG00000038382	trio Rho guanine nucleotide exchange factor	HGNC	12303	protein_coding	-0.324441	5.0812	16.9681	3.80124e-05	0.00947858	-0.331551	5.08082	14.86	0.000115794	0.0314296
RIN2	ENSG00000132669	Ras and Rab interactor 2	HGNC	18750	protein_coding	-0.422738	4.1387	16.9142	3.91084e-05	0.00958106	-0.374685	4.13831	11.4022	0.000733582	0.0840031
CHD9	ENSG00000177200	chromodomain helicase DNA binding protein 9	HGNC	25701	protein_coding	-0.302118	4.94214	16.9126	3.91416e-05	0.00958106	-0.315538	4.94207	15.3656	8.85882e-05	0.0301774
BCL2A1	ENSG00000140379	BCL2-related protein A1	HGNC	991	protein_coding	0.462221	6.53935	16.8005	4.15222e-05	0.0100468	0.337305	6.53988	8.5849	0.00338962	0.171936
XLOC_053542					novel_predicted_long_non_coding_gene	0.655798	1.95343	16.788	4.17973e-05	0.0100468	0.703824	1.95723	16.0719	6.09832e-05	0.024285
XLOC_014063					novel_predicted_long_non_coding_gene	0.492228	3.01153	16.7633	4.23435e-05	0.0100872	0.538907	3.01431	16.8847	3.97196e-05	0.0201808
TLR7	ENSG00000196664	toll-like receptor 7	HGNC	15631	protein_coding	-0.606124	3.95785	16.6551	4.48292e-05	0.0105619	-0.615814	3.9569	14.2737	0.000158057	0.0366336
TOB1	ENSG00000141232	transducer of ERBB2, 1	HGNC	11979	protein_coding	0.411157	5.92645	16.6365	4.52715e-05	0.0105619	0.457507	5.9269	18.1839	2.00563e-05	0.0178374
U2AF1L4	ENSG00000161265	U2 small nuclear RNA auxiliary factor 1-like 4	HGNC	23020	protein_coding	0.396345	5.5032	16.626	4.55237e-05	0.0105619	0.438399	5.5031	17.1116	3.52472e-05	0.0196326
ARHGEF10L	ENSG00000074964	Rho guanine nucleotide exchange factor (GEF) 10-like	HGNC	25540	protein_coding	-0.483661	4.63173	16.5715	4.6851e-05	0.0107761	-0.417527	4.63093	11.0917	0.000867152	0.0907313
ATP5L	ENSG00000167283	ATP synthase, H+ transporting, mitochondrial Fo complex, subunit G	HGNC	14247	protein_coding	0.353917	5.67278	16.5241	4.80357e-05	0.0109542	0.335383	5.6729	12.5411	0.000398093	0.061537
CCDC71L	ENSG00000253276	coiled-coil domain containing 71-like	HGNC	26685	protein_coding	0.397363	5.05257	16.5027	4.8581e-05	0.0109846	0.412978	5.0531	15.0487	0.000104775	0.0310815
YPEL5	ENSG00000119801	yippee-like 5 (Drosophila)	HGNC	18329	protein_coding	0.317867	7.46734	16.4472	5.00247e-05	0.0111682	0.24847	7.46756	9.6826	0.00186021	0.126524
XLOC_024841					novel_predicted_long_non_coding_gene	0.754143	0.863374	16.4394	5.02297e-05	0.0111682	0.696256	0.862442	12.4768	0.000412042	0.061537
PSMD9	ENSG00000110801	proteasome (prosome, macropain) 26S subunit, non-ATPase, 9	HGNC	9567	protein_coding	0.338049	4.62282	16.4171	5.08246e-05	0.011207	0.285938	4.62344	10.5023	0.00119226	0.102925
XLOC_045933					novel_predicted_long_non_coding_gene	1.34658	0.00159569	16.3534	5.25628e-05	0.0114953	1.34399	0.0118498	14.2593	0.000159271	0.0366336
XLOC_037419					novel_predicted_long_non_coding_gene	-0.759805	2.5324	16.3066	5.38768e-05	0.0116467	-0.815883	2.53338	15.6942	7.44533e-05	0.0265682
XLOC_023293					novel_predicted_long_non_coding_gene	0.693563	1.6385	16.2845	5.45081e-05	0.0116467	0.614373	1.64375	11.2661	0.00078934	0.086313
ELL	ENSG00000105656	elongation factor RNA polymerase II	HGNC	23114	protein_coding	0.341285	6.88161	16.2824	5.45679e-05	0.0116467	0.302565	6.88186	10.4908	0.00119971	0.102925
RP11-747H12.5	ENSG00000251313				processed_pseudogene	-2.13719	-1.05467	16.2515	5.54667e-05	0.0116467	-2.68432	-1.05181	23.2505	1.42212e-06	0.00446626
HNRNPA2B1	ENSG00000122566	heterogeneous nuclear ribonucleoprotein A2/B1	HGNC	5033	protein_coding	0.374167	7.69179	16.2409	5.57783e-05	0.0116467	0.301373	7.69186	9.42355	0.00214216	0.13576
NUPL1	ENSG00000139496	nucleoporin like 1	HGNC	20261	protein_coding	0.285101	5.38217	16.2376	5.58741e-05	0.0116467	0.249907	5.38276	10.7406	0.00104812	0.0994413
CSTA	ENSG00000121552	cystatin A (stefin A)	HGNC	2481	protein_coding	0.463301	6.04464	16.1761	5.77168e-05	0.0119375	0.396701	6.04513	10.6295	0.001113	0.0994413
ZFHX3	ENSG00000140836	zinc finger homeobox 3	HGNC	777	protein_coding	-0.447764	4.27459	16.1137	5.9651e-05	0.0121369	-0.435046	4.27402	12.293	0.000454659	0.0669457
ZMIZ1	ENSG00000108175	zinc finger, MIZ-type containing 1	HGNC	16493	protein_coding	-0.273058	7.26	16.1127	5.96826e-05	0.0121369	-0.297699	7.26002	16.2862	5.44601e-05	0.0234363
XLOC_036376					novel_predicted_long_coding_gene	-1.41574	-0.927768	16.1012	6.00454e-05	0.0121369	-1.326	-0.929374	12.2149	0.000474084	0.0680056
GCSAML	ENSG00000169224	germinal center-associated, signaling and motility-like	HGNC	29583	protein_coding	-0.755218	1.49933	16.0719	6.09808e-05	0.0122333	-0.674959	1.49822	11.5852	0.0006648	0.0798988
XLOC_052825					novel_predicted_long_non_coding_gene	-0.929167	3.3817	15.9941	6.35408e-05	0.0126517	-0.785361	3.38012	10.9001	0.000961569	0.0964497
ARSA	ENSG00000100299	arylsulfatase A	HGNC	713	protein_coding	0.289509	6.73079	15.9722	6.42808e-05	0.0127043	0.281135	6.73092	12.2776	0.000458421	0.0669457
C9orf78	ENSG00000136819	chromosome 9 open reading frame 78	HGNC	24932	protein_coding	-0.835216	7.8319	15.8862	6.72675e-05	0.0131968	-0.924437	7.83193	15.3683	8.84578e-05	0.0301774
MYCL	ENSG00000116990	v-myc avian myelocytomatosis viral oncogene lung carcinoma derived homolog	HGNC	7555	protein_coding	-0.571265	4.40553	15.8706	6.78246e-05	0.013209	-0.426726	4.40502	10.4309	0.00123924	0.103649
MITF	ENSG00000187098	microphthalmia-associated transcription factor	HGNC	7105	protein_coding	-0.790568	1.72745	15.8423	6.88475e-05	0.013311	-0.784839	1.72801	13.0362	0.000305534	0.0525932
SNRPB	ENSG00000125835	small nuclear ribonucleoprotein polypeptides B and B1	HGNC	11153	protein_coding	0.270568	6.33869	15.7827	7.10497e-05	0.0135558	0.238728	6.33862	10.6922	0.00107591	0.0994413
SEPN1	ENSG00000162430	selenoprotein N, 1	HGNC	15999	protein_coding	-0.296625	5.52967	15.7806	7.11299e-05	0.0135558	-0.281751	5.52927	12.0661	0.000513474	0.0698629
IL2RB	ENSG00000100385	interleukin 2 receptor, beta	HGNC	6009	protein_coding	-0.466039	7.81999	15.7107	7.38054e-05	0.0139221	-0.493089	7.81984	14.8466	0.00011662	0.0314296
TRGV8	ENSG00000211696	T cell receptor gamma variable 8	HGNC	12294	TR_V_gene	-0.775716	2.18213	15.7033	7.40951e-05	0.0139221	-0.83102	2.17868	16.3986	5.13243e-05	0.0232099
MSRA	ENSG00000175806	methionine sulfoxide reductase A	HGNC	7377	protein_coding	0.440777	4.72633	15.6574	7.59145e-05	0.0141642	0.333722	4.72779	8.12059	0.00437654	0.186237
NDUFB10	ENSG00000140990	NADH dehydrogenase (ubiquinone) 1 beta subcomplex, 10, 22kDa	HGNC	7696	protein_coding	0.34326	4.68892	15.5999	7.82572e-05	0.0144859	0.315817	4.68881	11.4742	0.000705702	0.082222
TRIB1	ENSG00000173334	tribbles pseudokinase 1	HGNC	16891	protein_coding	0.499189	6.01635	15.5859	7.88395e-05	0.0144859	0.381579	6.01701	8.29756	0.00396983	0.179328
CEBPD	ENSG00000221869	CCAAT/enhancer binding protein (C/EBP), delta	HGNC	1835	protein_coding	0.433153	6.99508	15.5757	7.92678e-05	0.0144859	0.514492	6.99526	19.8124	8.54266e-06	0.0139177
CLEC4D	ENSG00000166527	C-type lectin domain family 4, member D	HGNC	14554	protein_coding	0.588933	6.6593	15.5335	8.1055e-05	0.0147118	0.549678	6.6598	10.6558	0.00109725	0.0994413
XLOC_008024					novel_predicted_long_non_coding_gene	1.17212	-0.0857232	15.5193	8.16677e-05	0.0147228	1.06349	-0.0788665	10.8661	0.000979407	0.097871
XLOC_005664					novel_predicted_long_non_coding_gene	0.439136	3.97199	15.4523	8.4614e-05	0.015078	0.3918	3.97347	10.2108	0.00139622	0.109566
XLOC_032216					novel_predicted_long_non_coding_gene	0.369366	5.51158	15.4489	8.47682e-05	0.015078	0.414861	5.51153	16.7782	4.2013e-05	0.0203809
XLOC_002861					novel_predicted_long_non_coding_gene	-1.90671	-1.89737	15.4303	8.56048e-05	0.015126	-1.90159	-1.90252	12.7315	0.000359541	0.0595833
CD68	ENSG00000129226	CD68 molecule	HGNC	1693	protein_coding	-0.418606	8.41771	15.3657	8.85831e-05	0.0155492	-0.384428	8.41768	10.9045	0.0009593	0.0964497
ALOX5AP	ENSG00000132965	arachidonate 5-lipoxygenase-activating protein	HGNC	436	protein_coding	0.40531	8.69136	15.3423	8.96877e-05	0.0156152	0.331722	8.69147	8.84179	0.0029441	0.15837
PLCXD2	ENSG00000240891	phosphatidylinositol-specific phospholipase C, X domain containing 2	HGNC	26462	protein_coding	-0.885357	0.299396	15.3238	9.0568e-05	0.0156152	-1.15548	0.297923	28.6909	8.49007e-08	0.000566309
KIAA0100	ENSG00000007202	KIAA0100	HGNC	28960	protein_coding	-0.253826	6.96306	15.3184	9.08263e-05	0.0156152	-0.262178	6.96302	13.5484	0.000232492	0.0462919
XLOC_023285					novel_predicted_long_non_coding_gene	0.850186	0.143983	15.2798	9.27042e-05	0.0156152	0.833433	0.151136	12.2307	0.000470098	0.0677983
CDA	ENSG00000158825	cytidine deaminase	HGNC	1712	protein_coding	0.508686	7.50358	15.2703	9.31718e-05	0.0156152	0.460397	7.50389	10.2284	0.00138294	0.109166
ELP4	ENSG00000109911	elongator acetyltransferase complex subunit 4	HGNC	1171	protein_coding	-0.445382	2.99296	15.27	9.31839e-05	0.0156152	-0.463747	2.9921	13.1929	0.000281017	0.0497272
CEP63	ENSG00000182923	centrosomal protein 63kDa	HGNC	25815	protein_coding	0.30959	6.23182	15.2643	9.34655e-05	0.0156152	0.283394	6.23222	10.785	0.00102324	0.0985338
PPP4C	ENSG00000149923	protein phosphatase 4, catalytic subunit	HGNC	9319	protein_coding	0.248057	7.5305	15.2608	9.36409e-05	0.0156152	0.216243	7.5306	10.15	0.00144299	0.111442
PRPF19	ENSG00000110107	pre-mRNA processing factor 19	HGNC	17896	protein_coding	-0.266534	5.9807	15.2221	9.55802e-05	0.0158396	-0.277388	5.98038	13.5877	0.000227675	0.046082
APMAP	ENSG00000101474	adipocyte plasma membrane associated protein	HGNC	13238	protein_coding	0.42549	8.27598	15.2078	9.63041e-05	0.015861	0.29782	8.2761	7.97895	0.00473243	0.193363
XLOC_029156					novel_predicted_long_non_coding_gene	-1.8541	-1.53973	15.1557	9.8997e-05	0.0162045	-1.91833	-1.54154	13.266	0.000270259	0.0497272
YIPF4	ENSG00000119820	Yip1 domain family, member 4	HGNC	28145	protein_coding	0.250874	6.57782	15.1141	0.000101203	0.0164646	0.262838	6.57809	13.6761	0.000217199	0.0445777
NDUFA11	ENSG00000174886	NADH dehydrogenase (ubiquinone) 1 alpha subcomplex, 11, 14.7kDa	HGNC	20371	protein_coding	0.333082	4.88552	15.0882	0.000102602	0.0165911	0.312771	4.88543	11.2168	0.000810619	0.0873864
NCF4	ENSG00000100365	neutrophil cytosolic factor 4, 40kDa	HGNC	7662	protein_coding	0.295938	9.40224	15.0015	0.000107424	0.0172661	0.260402	9.40228	10.0167	0.00155124	0.115158
TIAM1	ENSG00000156299	T-cell lymphoma invasion and metastasis 1	HGNC	11805	protein_coding	-0.387105	5.22859	14.9833	0.000108465	0.0173291	-0.387514	5.22811	12.172	0.000485116	0.0688478
GGNBP1	ENSG00000204188	gametogenetin binding protein 1 (pseudogene)	HGNC	19427	unitary_pseudogene	-1.20847	-0.852834	14.9554	0.000110082	0.0174827	-1.21296	-0.856245	13.0594	0.000301763	0.0522815
CITED4	ENSG00000179862	Cbp/p300-interacting transactivator, with Glu/Asp-rich carboxy-terminal domain, 4	HGNC	18696	protein_coding	0.704686	2.30339	14.9341	0.000111332	0.0175766	0.678158	2.3058	11.957	0.000544429	0.0722682
AMN1	ENSG00000151743	antagonist of mitotic exit network 1 homolog (S. cerevisiae)	HGNC	27281	protein_coding	0.359982	4.08118	14.8236	0.000118051	0.0185278	0.36421	4.08296	12.5154	0.000403619	0.061537
KLF12	ENSG00000118922	Kruppel-like factor 12	HGNC	6346	protein_coding	-0.303397	5.42436	14.8106	0.000118868	0.0185468	-0.320572	5.42387	13.6866	0.000215985	0.0445777
XLOC_031926					novel_predicted_long_non_coding_gene	-2.05081	-1.77594	14.7575	0.000122259	0.018965	-1.84853	-1.77594	10.2987	0.00133122	0.107137
ST8SIA1	ENSG00000111728	ST8 alpha-N-acetyl-neuraminide alpha-2,8-sialyltransferase 1	HGNC	10869	protein_coding	-0.665932	2.30881	14.7382	0.000123515	0.0190459	-0.611486	2.30835	10.6762	0.0010852	0.0994413
SRC	ENSG00000197122	v-src avian sarcoma (Schmidt-Ruppin A-2) viral oncogene homolog	HGNC	11283	protein_coding	-0.474621	4.78138	14.7277	0.000124208	0.0190459	-0.402649	4.7806	9.74614	0.001797	0.125185
DAG1	ENSG00000173402	dystroglycan 1 (dystrophin-associated glycoprotein 1)	HGNC	2666	protein_coding	-0.346158	4.19384	14.7079	0.000125521	0.0191373	-0.337522	4.19285	11.5233	0.000687307	0.0807649
TAF1D	ENSG00000166012	TATA box binding protein (TBP)-associated factor, RNA polymerase I, D, 41kDa	HGNC	28759	protein_coding	0.267568	5.71724	14.6741	0.000127787	0.0192889	0.235321	5.71758	9.89857	0.00165407	0.118635
CRTAP	ENSG00000170275	cartilage associated protein	HGNC	2379	protein_coding	-0.283838	6.43656	14.6689	0.00012814	0.0192889	-0.267233	6.43645	10.8223	0.00100285	0.0985338
DOCK10	ENSG00000135905	dedicator of cytokinesis 10	HGNC	23479	protein_coding	-0.281227	6.50423	14.6594	0.000128792	0.0192889	-0.310057	6.50402	14.9187	0.000112245	0.0314296
XLOC_034276					novel_predicted_long_non_coding_gene	-2.01671	-2.0025	14.6504	0.000129407	0.0192889	-2.2728	-2.00261	16.3433	5.28424e-05	0.0233629
RPSA	ENSG00000168028	ribosomal protein SA	HGNC	6502	protein_coding	-0.327502	7.68857	14.5619	0.00013563	0.0201041	-0.343318	7.68851	13.196	0.000280546	0.0497272
CREM	ENSG00000095794	cAMP responsive element modulator	HGNC	2352	protein_coding	0.631675	3.70559	14.5395	0.00013725	0.0202319	0.585554	3.70942	11.324	0.000765105	0.0851636
KLF4	ENSG00000136826	Kruppel-like factor 4 (gut)	HGNC	6348	protein_coding	-0.530767	4.49454	14.5044	0.00013983	0.020335	-0.598453	4.49404	15.8737	6.77119e-05	0.0258501
PER2	ENSG00000132326	period circadian clock 2	HGNC	8846	protein_coding	-0.394511	3.81812	14.484	0.000141355	0.020335	-0.384471	3.8178	11.1246	0.000851902	0.090087
ZNF618	ENSG00000157657	zinc finger protein 618	HGNC	29416	protein_coding	-0.540927	1.92338	14.4835	0.000141396	0.020335	-0.574498	1.92128	13.4868	0.000240253	0.0467896
TMEM229B	ENSG00000198133	transmembrane protein 229B	HGNC	20130	protein_coding	-0.340545	4.45855	14.4807	0.000141601	0.020335	-0.35681	4.45738	12.976	0.000315504	0.0539613
HNRNPH3	ENSG00000096746	heterogeneous nuclear ribonucleoprotein H3 (2H9)	HGNC	5043	protein_coding	0.355266	6.57089	14.4686	0.000142515	0.020335	0.277766	6.57112	8.1023	0.00442091	0.18707
INO80	ENSG00000128908	INO80 complex subunit	HGNC	26956	protein_coding	-0.248009	5.34529	14.4685	0.000142522	0.020335	-0.221009	5.34504	9.73333	0.00180957	0.125405
PEA15	ENSG00000162734	phosphoprotein enriched in astrocytes 15	HGNC	8822	protein_coding	-0.399699	6.10716	14.4543	0.0001436	0.0203798	-0.374913	6.10684	10.647	0.00110252	0.0994413
XLOC_002821					novel_predicted_long_non_coding_gene	0.745582	0.915888	14.411	0.000146945	0.0206118	0.791577	0.922572	13.9579	0.000186954	0.0405539
CHUK	ENSG00000213341	conserved helix-loop-helix ubiquitous kinase	HGNC	1974	protein_coding	0.317248	4.91381	14.3963	0.000148095	0.0206118	0.319009	4.9146	12.1117	0.000501066	0.068912
TRBV6-5	ENSG00000211721	T cell receptor beta variable 6-5	HGNC	12230	TR_V_gene	-0.787796	2.36756	14.3924	0.000148402	0.0206118	-0.593223	2.36234	7.62541	0.00575516	0.207013
XLOC_009422					novel_predicted_long_non_coding_gene	0.532932	2.93122	14.3837	0.000149087	0.0206118	0.558609	2.93377	13.4078	0.000250577	0.0478439
XLOC_048596					novel_predicted_long_non_coding_gene	0.618361	2.20966	14.3764	0.000149664	0.0206118	0.654277	2.21048	14.0126	0.000181592	0.0405539
GCN1L1	ENSG00000089154	GCN1 general control of amino-acid synthesis 1-like 1 (yeast)	HGNC	4199	protein_coding	-0.252172	6.314	14.3738	0.000149871	0.0206118	-0.278003	6.31383	14.6763	0.00012764	0.0326989
FAM86B3P	ENSG00000173295	family with sequence similarity 86, member B3, pseudogene	HGNC	44371	transcribed_unprocessed_pseudogene	0.542939	1.98254	14.3471	0.000152015	0.0207995	0.5123	1.98687	10.6704	0.00108862	0.0994413
RAB38	ENSG00000123892	RAB38, member RAS oncogene family	HGNC	9776	protein_coding	-1.15074	-0.492633	14.3246	0.000153843	0.0209406	-1.13728	-0.496419	12.1515	0.000490474	0.068912
DCLRE1B	ENSG00000118655	DNA cross-link repair 1B	HGNC	17641	protein_coding	-0.407934	3.3663	14.3151	0.000154616	0.0209406	-0.340167	3.36501	8.7941	0.00302206	0.159764
RP11-326A19.5	ENSG00000259948				processed_pseudogene	0.36753	5.15105	14.2758	0.000157885	0.0212754	0.352883	5.15221	11.0721	0.000876368	0.090982
TACSTD2	ENSG00000184292	tumor-associated calcium signal transducer 2	HGNC	11530	protein_coding	1.51385	0.821122	14.2455	0.000160446	0.0215118	1.55074	0.828317	13.1769	0.000283423	0.0497272
GIMAP8	ENSG00000171115	GTPase, IMAP family member 8	HGNC	21792	protein_coding	-0.33269	6.5032	14.2214	0.000162513	0.02168	-0.264037	6.50305	8.31733	0.00392687	0.179328
CHMP2A	ENSG00000130724	charged multivesicular body protein 2A	HGNC	30216	protein_coding	0.320055	6.62389	14.1908	0.000165177	0.0218412	0.247281	6.62418	7.84098	0.00510749	0.19722
KCTD12	ENSG00000178695	potassium channel tetramerization domain containing 12	HGNC	14678	protein_coding	-0.390383	7.35663	14.1887	0.000165358	0.0218412	-0.283242	7.35664	7.7702	0.00531153	0.199223
XLOC_000391					novel_predicted_long_non_coding_gene	-1.29006	1.44627	14.1784	0.00016627	0.0218535	-1.34693	1.43824	11.3843	0.000740672	0.0844524
GEMIN5	ENSG00000082516	gem (nuclear organelle) associated protein 5	HGNC	20043	protein_coding	-0.318762	3.89961	14.1482	0.000168961	0.0220982	-0.32688	3.8989	12.1141	0.000500424	0.068912
XLOC_000394					novel_predicted_long_non_coding_gene	-1.43097	-0.726896	14.1173	0.000171761	0.0223549	-1.61538	-0.732527	14.4008	0.000147743	0.0349202
YPEL3	ENSG00000090238	yippee-like 3 (Drosophila)	HGNC	18327	protein_coding	0.260056	9.40498	14.0935	0.000173943	0.0224401	0.245702	9.40501	10.6613	0.00109403	0.0994413
RP11-835E18.4	ENSG00000265188				processed_pseudogene	-0.796389	0.417078	14.0749	0.000175675	0.0224401	-0.824795	0.414263	11.8588	0.000573899	0.0739389
SLC35C1	ENSG00000181830	solute carrier family 35 (GDP-fucose transporter), member C1	HGNC	20197	protein_coding	-0.28689	4.55283	14.072	0.000175942	0.0224401	-0.267041	4.55206	10.3983	0.00126134	0.104774
DYNC1H1	ENSG00000197102	dynein, cytoplasmic 1, heavy chain 1	HGNC	2961	protein_coding	-0.26259	7.66602	14.064	0.000176697	0.0224401	-0.282592	7.66597	13.5164	0.000236483	0.0463941
XLOC_029696					novel_predicted_long_non_coding_gene	1.33325	-0.925284	14.0597	0.000177099	0.0224401	1.51651	-0.922228	14.7896	0.000120198	0.0317525
EMC1	ENSG00000127463	ER membrane protein complex subunit 1	HGNC	28957	protein_coding	-0.259947	4.9286	14.0558	0.000177462	0.0224401	-0.247547	4.9282	10.4406	0.00123275	0.103649
YBX1	ENSG00000065978	Y box binding protein 1	HGNC	8014	protein_coding	-0.46215	8.42648	14.0199	0.000180888	0.0227654	-0.451725	8.42647	11.1595	0.000836016	0.0888675
HCFC1	ENSG00000172534	host cell factor C1	HGNC	4839	protein_coding	-0.240747	6.65839	13.9394	0.000188802	0.0236498	-0.230681	6.65819	10.4203	0.0012464	0.103922
FMNL3	ENSG00000161791	formin-like 3	HGNC	23698	protein_coding	-0.314555	5.36679	13.9076	0.000192016	0.0236821	-0.373451	5.36647	17.5742	2.76319e-05	0.0196326
BBIP1	ENSG00000214413	BBSome interacting protein 1	HGNC	28093	protein_coding	0.271714	5.44511	13.9076	0.000192018	0.0236821	0.25292	5.44555	10.1224	0.00146479	0.112305
CIRBP	ENSG00000099622	cold inducible RNA binding protein	HGNC	1982	protein_coding	0.288939	7.93921	13.9048	0.000192308	0.0236821	0.303345	7.93925	12.9392	0.000321775	0.0546832
MT-CO3	ENSG00000198938	mitochondrially encoded cytochrome c oxidase III	HGNC	7422	protein_coding	0.503087	9.50176	13.9018	0.000192609	0.0236821	0.362665	9.50179	8.01789	0.00463176	0.190721
XLOC_011382					novel_predicted_long_non_coding_gene	1.17163	-0.711559	13.8569	0.000197274	0.0241444	1.11446	-0.705825	9.53639	0.00201438	0.130511
FAM208B	ENSG00000108021	family with sequence similarity 208, member B	HGNC	23484	protein_coding	-0.273366	5.09039	13.7873	0.00020471	0.02494	-0.260813	5.09022	10.3324	0.00130715	0.10633
GALNT6	ENSG00000139629	polypeptide N-acetylgalactosaminyltransferase 6	HGNC	4128	protein_coding	-0.418873	4.60752	13.7334	0.000210678	0.0254364	-0.352342	4.60722	8.41878	0.00371366	0.178241
PADI4	ENSG00000159339	peptidyl arginine deiminase, type IV	HGNC	18368	protein_coding	0.472928	8.44929	13.7333	0.000210691	0.0254364	0.445416	8.44944	9.56078	0.00198779	0.130364
XLOC_023278					novel_predicted_long_non_coding_gene	0.286724	6.9022	13.6342	0.000222099	0.0266038	0.276318	6.90235	10.6839	0.00108072	0.0994413
OSM	ENSG00000099985	oncostatin M	HGNC	8506	protein_coding	0.646854	3.31865	13.6321	0.000222355	0.0266038	0.394884	3.32206	6.47305	0.0109522	0.26021
RP11-34P13.15	ENSG00000268903				processed_pseudogene	0.618286	1.88056	13.6171	0.000224129	0.0266574	0.691289	1.88532	15.05	0.000104701	0.0310815
XLOC_000934					novel_predicted_long_non_coding_gene	-1.42189	-0.965575	13.6115	0.000224801	0.0266574	-1.58289	-0.967734	13.8042	0.000202879	0.0429605
TMEM55B	ENSG00000165782	transmembrane protein 55B	HGNC	19299	protein_coding	0.251532	5.62543	13.5975	0.000226491	0.0266699	0.22268	5.62558	9.17113	0.00245862	0.144809
ADCY7	ENSG00000121281	adenylate cyclase 7	HGNC	238	protein_coding	-0.349315	6.72945	13.594	0.000226906	0.0266699	-0.339917	6.7294	10.7669	0.00103329	0.0988143
PDCD4	ENSG00000150593	programmed cell death 4 (neoplastic transformation inhibitor)	HGNC	8763	protein_coding	0.380994	6.09261	13.5751	0.000229202	0.0268217	0.306988	6.09283	7.94436	0.00482374	0.193619
PRR14	ENSG00000156858	proline rich 14	HGNC	28458	protein_coding	0.242959	6.7191	13.5111	0.000237158	0.0275131	0.248706	6.71917	11.8832	0.000566421	0.0737181
NABP1	ENSG00000173559	nucleic acid binding protein 1	HGNC	26232	protein_coding	0.261562	8.03939	13.511	0.000237173	0.0275131	0.232798	8.03952	9.22963	0.00238129	0.143654
XLOC_001321					novel_predicted_long_non_coding_gene	0.822931	0.7027	13.4872	0.00024019	0.0277425	0.891542	0.710585	13.2821	0.000267946	0.0497272
ZBTB48	ENSG00000204859	zinc finger and BTB domain containing 48	HGNC	4930	protein_coding	0.243379	5.27199	13.4782	0.000241356	0.027757	0.221016	5.27225	9.39492	0.00217588	0.136369
ARPC4-TTLL3	ENSG00000250151	ARPC4-TTLL3 readthrough	HGNC	38830	protein_coding	0.240507	7.83549	13.4096	0.000250337	0.0284454	0.267691	7.83558	14.3822	0.000149203	0.0349202
U2AF1	ENSG00000160201	U2 small nuclear RNA auxiliary factor 1	HGNC	12453	protein_coding	0.324223	5.47645	13.4093	0.000250374	0.0284454	0.265388	5.4769	8.10343	0.00441815	0.18707
PRPF8	ENSG00000174231	pre-mRNA processing factor 8	HGNC	17340	protein_coding	-0.229241	8.45828	13.4081	0.00025054	0.0284454	-0.206617	8.45826	9.23023	0.00238052	0.143654
XLOC_032144					novel_predicted_long_non_coding_gene	0.829013	0.955707	13.3782	0.000254564	0.0285842	0.862171	0.964524	12.2746	0.000459168	0.0669457
SLFN5	ENSG00000166750	schlafen family member 5	HGNC	28286	protein_coding	-0.323484	7.18436	13.3773	0.000254683	0.0285842	-0.302347	7.18424	9.65157	0.00189189	0.127148
PPM1L	ENSG00000163590	protein phosphatase, Mg2+/Mn2+ dependent, 1L	HGNC	16381	protein_coding	-0.400421	3.82117	13.3752	0.000254977	0.0285842	-0.389826	3.82036	10.5106	0.00118689	0.102817
XLOC_022292					novel_predicted_long_non_coding_gene	-2.20737	-2.03525	13.3362	0.000260334	0.0290627	-2.09778	-2.0373	10.3823	0.00127232	0.104774
XLOC_052823					novel_predicted_long_non_coding_gene	-1.26345	-0.417824	13.3144	0.000263371	0.0292791	-1.38434	-0.414949	13.5273	0.000235113	0.0463941
ATP10D	ENSG00000145246	ATPase, class V, type 10D	HGNC	13549	protein_coding	-0.322974	4.00062	13.2633	0.000270647	0.0299632	-0.309032	4.00053	10.0086	0.00155812	0.115158
OSTF1	ENSG00000134996	osteoclast stimulating factor 1	HGNC	8510	protein_coding	0.310546	6.86806	13.2528	0.000272172	0.0300076	0.219801	6.86832	6.76372	0.00930294	0.24465
TUBA4A	ENSG00000127824	tubulin, alpha 4a	HGNC	12407	protein_coding	0.288321	7.94265	13.2328	0.000275099	0.0302054	0.315718	7.94278	13.1781	0.000283245	0.0497272
XLOC_013939					novel_predicted_long_non_coding_gene	0.824688	0.827287	13.201	0.000279798	0.0305955	0.827595	0.837836	10.4796	0.00120702	0.10322
ATP5J2-PTCD1	ENSG00000248919	ATP5J2-PTCD1 readthrough	HGNC	38844	protein_coding	-1.81963	3.23755	13.1619	0.000285693	0.0311095	-2.01715	3.23165	11.3734	0.000745053	0.0845904
ATP5J2	ENSG00000241468	ATP synthase, H+ transporting, mitochondrial Fo complex, subunit F2	HGNC	848	protein_coding	0.348274	5.14849	13.1545	0.000286831	0.0311095	0.339066	5.14847	10.4323	0.00123829	0.103649
AHNAK	ENSG00000124942	AHNAK nucleoprotein	HGNC	347	protein_coding	-0.352903	10.0342	13.1353	0.000289779	0.0312239	-0.413484	10.0342	15.652	7.61327e-05	0.0267276
THEMIS2	ENSG00000130775	thymocyte selection associated family member 2	HGNC	16839	protein_coding	0.232902	9.29744	13.1324	0.000290226	0.0312239	0.218212	9.29747	9.87305	0.00167717	0.119672
CACNA2D3	ENSG00000157445	calcium channel, voltage-dependent, alpha 2/delta subunit 3	HGNC	15460	protein_coding	-0.534871	2.663	13.0966	0.000295832	0.031567	-0.505614	2.66233	9.79479	0.00175007	0.123202
PDLIM5	ENSG00000163110	PDZ and LIM domain 5	HGNC	17468	protein_coding	-0.253681	5.1851	13.093	0.0002964	0.031567	-0.260787	5.1852	11.3554	0.000752294	0.0847644
XLOC_017926					novel_predicted_long_non_coding_gene	1.77825	-1.87314	13.0894	0.000296965	0.031567	1.47663	-1.87158	7.77998	0.00528282	0.199083
XLOC_029589					novel_predicted_long_non_coding_gene	-1.53023	-1.47519	13.0613	0.000301452	0.0319169	-1.30499	-1.47673	8.53536	0.00348313	0.174081
XLOC_023289					novel_predicted_long_non_coding_gene	1.17681	-1.0422	13.0037	0.000310882	0.0327852	1.24369	-1.03772	10.9791	0.000921463	0.0934812
LENG1	ENSG00000105617	leukocyte receptor cluster (LRC) member 1	HGNC	15502	protein_coding	0.351512	3.55876	12.9849	0.000314006	0.0328937	0.338122	3.55968	9.99012	0.00157382	0.11536
CYSTM1	ENSG00000120306	cysteine-rich transmembrane module containing 1	HGNC	30239	protein_coding	0.469835	6.03645	12.9769	0.000315352	0.0328937	0.33765	6.03691	6.53487	0.010578	0.258429
ITGAL	ENSG00000005844	integrin, alpha L (antigen CD11A (p180), lymphocyte function-associated antigen 1; alpha polypeptide)	HGNC	6148	protein_coding	-0.228515	9.69288	12.9754	0.000315609	0.0328937	-0.223207	9.69286	10.1708	0.00142684	0.111254
MARCO	ENSG00000019169	macrophage receptor with collagenous structure	HGNC	6895	protein_coding	-1.1273	1.69754	12.9625	0.000317786	0.0329916	-1.02816	1.69438	9.05896	0.0026141	0.149351
COX7B	ENSG00000131174	cytochrome c oxidase subunit VIIb	HGNC	2291	protein_coding	0.278559	4.7279	12.9325	0.000322931	0.0333958	0.267806	4.7282	9.94098	0.0016164	0.117193
BCL9L	ENSG00000186174	B-cell CLL/lymphoma 9-like	HGNC	23688	protein_coding	-0.245723	7.50215	12.9059	0.00032755	0.0337427	-0.206792	7.50198	8.01808	0.00463126	0.190721
XLOC_056486					novel_predicted_long_non_coding_gene	-1.01101	0.983603	12.874	0.000333177	0.0341904	-1.17325	0.976282	13.5704	0.000229786	0.0460972
ACSL1	ENSG00000151726	acyl-CoA synthetase long-chain family member 1	HGNC	3569	protein_coding	0.350324	10.2745	12.8576	0.000336105	0.0343586	0.289089	10.2745	7.52833	0.00607363	0.209217
FGD6	ENSG00000180263	FYVE, RhoGEF and PH domain containing 6	HGNC	21740	protein_coding	-0.493747	2.73619	12.7946	0.000347625	0.0354007	-0.502314	2.73501	11.0594	0.000882375	0.0912506
PAIP2	ENSG00000120727	poly(A) binding protein interacting protein 2	HGNC	17970	protein_coding	0.22558	7.34189	12.7698	0.000352264	0.0357367	0.230525	7.34206	11.1689	0.000831801	0.0888675
THBS1	ENSG00000137801	thrombospondin 1	HGNC	11785	protein_coding	0.907068	6.5889	12.7559	0.000354883	0.0358661	1.00877	6.58958	16.3229	5.3414e-05	0.0233629
XLOC_006946					novel_predicted_long_non_coding_gene	1.1817	-0.380275	12.74	0.000357911	0.0360356	0.821651	-0.373609	4.5037	0.0338216	0.383343
ICAM3	ENSG00000076662	intercellular adhesion molecule 3	HGNC	5346	protein_coding	0.327946	9.72128	12.6802	0.000369545	0.037067	0.244592	9.72131	6.44408	0.0111323	0.262428
NDEL1	ENSG00000166579	nudE neurodevelopment protein 1-like 1	HGNC	17620	protein_coding	0.224868	7.30705	12.6657	0.000372432	0.0372167	0.18612	7.30723	7.6103	0.00580358	0.207013
ZNF281	ENSG00000162702	zinc finger protein 281	HGNC	13075	protein_coding	0.273932	6.32377	12.6384	0.000377909	0.0375621	0.262166	6.32418	9.19934	0.00242102	0.144153
HTR5BP	ENSG00000125631	5-hydroxytryptamine (serotonin) receptor 5B, pseudogene	HGNC	16291	transcribed_unprocessed_pseudogene	-1.1139	-1.22006	12.6344	0.000378704	0.0375621	-0.999334	-1.22097	9.45163	0.00210961	0.134336
XLOC_024840					novel_predicted_long_non_coding_gene	0.962297	-0.848433	12.6275	0.000380122	0.0375631	0.830603	-0.846836	8.42256	0.00370594	0.178241
SIRT7	ENSG00000187531	sirtuin 7	HGNC	14935	protein_coding	0.228415	6.39263	12.6085	0.000384004	0.0377255	0.197514	6.39284	8.13421	0.00434379	0.185732
XLOC_047572					novel_predicted_long_non_coding_gene	-1.56248	-1.51653	12.6056	0.000384594	0.0377255	-1.59274	-1.51963	11.6939	0.000627065	0.0773985
C2orf61	ENSG00000239605	chromosome 2 open reading frame 61	HGNC	26850	protein_coding	-1.45585	3.05137	12.5736	0.000391241	0.038237	-1.27041	3.05596	7.37061	0.00662985	0.215458
NAMPT	ENSG00000105835	nicotinamide phosphoribosyltransferase	HGNC	30092	protein_coding	0.30806	10.3067	12.5012	0.000406691	0.0396019	0.222832	10.3067	6.36734	0.011624	0.266671
LINC00493	ENSG00000232388	long intergenic non-protein coding RNA 493	HGNC	43430	lincRNA	0.388638	3.77583	12.4584	0.000416118	0.0403726	0.333468	3.77721	7.94359	0.00482579	0.193619
ATP10A	ENSG00000206190	ATPase, class V, type 10A	HGNC	13542	protein_coding	-0.345117	4.49337	12.4285	0.000422837	0.0408758	-0.317064	4.49236	8.80342	0.00300666	0.159764
XLOC_024599					novel_predicted_long_non_coding_gene	-1.40563	-1.22091	12.4145	0.000426007	0.0410335	-1.36149	-1.22376	9.27711	0.00232035	0.141644
SCARNA13	ENSG00000252481	small Cajal body-specific RNA 13	HGNC	32570	snoRNA	0.744148	0.73065	12.4062	0.000427901	0.0410678	0.776327	0.734571	11.7121	0.000620964	0.0773985
XLOC_000171					novel_predicted_long_non_coding_gene	0.840789	0.228305	12.3937	0.000430778	0.0411957	0.903905	0.234089	11.7687	0.000602362	0.0754536
HSPA1A	ENSG00000204389	heat shock 70kDa protein 1A	HGNC	5232	protein_coding	0.397405	6.08377	12.3864	0.000432478	0.0412105	0.255284	6.08427	5.14121	0.0233644	0.340647
NAV1	ENSG00000134369	neuron navigator 1	HGNC	15989	protein_coding	-0.458295	2.97887	12.3785	0.000434301	0.0412369	-0.459235	2.97749	10.1612	0.00143426	0.111254
PRR13	ENSG00000205352	proline rich 13	HGNC	24528	protein_coding	0.247147	7.98351	12.3466	0.000441788	0.0416517	0.213459	7.98359	7.8409	0.00510771	0.19722
RNF7	ENSG00000114125	ring finger protein 7	HGNC	10070	protein_coding	0.31763	4.22533	12.3442	0.000442353	0.0416517	0.262273	4.22585	7.38649	0.00657157	0.214873
DTNA	ENSG00000134769	dystrobrevin, alpha	HGNC	3057	protein_coding	-0.682409	0.365141	12.34	0.000443353	0.0416517	-0.58764	0.364136	8.07735	0.0044822	0.188186
MAP4	ENSG00000047849	microtubule-associated protein 4	HGNC	6862	protein_coding	-0.235765	6.10885	12.3174	0.000448755	0.0420114	-0.235947	6.10861	9.99506	0.00156961	0.11536
PTK2	ENSG00000169398	protein tyrosine kinase 2	HGNC	9611	protein_coding	-0.454724	3.06173	12.2874	0.000456019	0.0425421	-0.450139	3.06123	10.022	0.00154682	0.115158
XLOC_047947					novel_predicted_long_non_coding_gene	-1.25403	-0.838564	12.274	0.000459302	0.042584	-1.25883	-0.837492	9.30452	0.00228589	0.140804
XLOC_029161					novel_predicted_long_non_coding_gene	-0.374937	3.32166	12.2695	0.000460418	0.042584	-0.290462	3.32086	6.84407	0.00889361	0.24067
MBOAT7	ENSG00000125505	membrane bound O-acyltransferase domain containing 7	HGNC	15505	protein_coding	0.21398	9.48558	12.2532	0.000464458	0.042584	0.195284	9.48562	8.5714	0.00341485	0.172726
XLOC_023061					novel_predicted_long_non_coding_gene	0.293593	5.56458	12.2485	0.000465629	0.042584	0.304149	5.56511	10.8279	0.000999819	0.0985338
XLOC_046809					novel_predicted_long_non_coding_gene	0.856295	-0.10628	12.2474	0.000465905	0.042584	0.718834	-0.0966347	7.30397	0.00688023	0.219321
SAP30BP	ENSG00000161526	SAP30 binding protein	HGNC	30785	protein_coding	0.244702	6.21408	12.2468	0.000466045	0.042584	0.235623	6.21426	9.51213	0.00204118	0.131548
TNNI2	ENSG00000130598	troponin I type 2 (skeletal, fast)	HGNC	11946	protein_coding	0.611265	1.65226	12.222	0.000472292	0.0430076	0.534665	1.6558	8.06516	0.00451244	0.188709
ADAMTS5	ENSG00000154736	ADAM metallopeptidase with thrombospondin type 1 motif, 5	HGNC	221	protein_coding	-0.967523	0.626267	12.1585	0.000488638	0.0443448	-1.10728	0.628802	13.2165	0.000277496	0.0497272
RPL21P44	ENSG00000229585	ribosomal protein L21 pseudogene 44	HGNC	33820	processed_pseudogene	0.324488	4.7738	12.1516	0.000490448	0.0443581	0.331072	4.77474	10.3128	0.00132114	0.106816
XLOC_035805					novel_predicted_long_non_coding_gene	-1.96727	-1.78224	12.1401	0.000493495	0.0444829	-1.89685	-1.78093	9.53553	0.00201532	0.130511
SIVA1	ENSG00000184990	SIVA1, apoptosis-inducing factor	HGNC	17712	protein_coding	0.308937	4.11267	12.1278	0.000496768	0.0445128	0.3057	4.11286	9.95732	0.00160211	0.116474
AC018735.1	ENSG00000226553				processed_pseudogene	-1.04327	0.105204	12.1257	0.00049731	0.0445128	-1.2148	0.103894	15.0021	0.000107392	0.0311447
SNHG12	ENSG00000197989	small nucleolar RNA host gene 12 (non-protein coding)	HGNC	30062	antisense	0.342017	4.0507	12.1157	0.000499995	0.0445128	0.260093	4.05107	6.62374	0.0100628	0.252074
BCL9	ENSG00000116128	B-cell CLL/lymphoma 9	HGNC	1008	protein_coding	-0.329409	3.8358	12.11	0.000501514	0.0445128	-0.288483	3.83474	8.09199	0.00444613	0.187405
TRABD	ENSG00000170638	TraB domain containing	HGNC	28805	protein_coding	0.278441	6.95492	12.1076	0.000502168	0.0445128	0.28326	6.95495	10.4941	0.00119758	0.102925
JMJD8	ENSG00000161999	jumonji domain containing 8	HGNC	14148	protein_coding	0.261494	5.67457	12.0837	0.000508635	0.0449367	0.197788	5.67455	6.70169	0.00963218	0.246638
XLOC_043387					novel_predicted_long_non_coding_gene	-2.03051	-1.90213	12.0767	0.000510568	0.0449484	-2.17667	-1.90537	11.5288	0.000685257	0.0807649
DERL2	ENSG00000072849	derlin 2	HGNC	17943	protein_coding	0.366288	4.65235	12.07	0.000512405	0.0449484	0.300605	4.65311	7.32567	0.00679765	0.21799
TMA7	ENSG00000232112	translation machinery associated 7 homolog (S. cerevisiae)	HGNC	26932	protein_coding	0.323408	6.48759	12.0648	0.000513821	0.0449484	0.294519	6.48797	8.46593	0.00361859	0.177014
XLOC_043727					novel_predicted_long_non_coding_gene	-1.9398	-1.87586	12.027	0.000524357	0.0456934	-1.6492	-1.87839	7.34836	0.00671239	0.216931
RABGGTB	ENSG00000137955	Rab geranylgeranyltransferase, beta subunit	HGNC	9796	protein_coding	0.319851	4.3185	12.022	0.000525762	0.0456934	0.260508	4.31875	7.17447	0.00739483	0.224206
KIF2A	ENSG00000068796	kinesin heavy chain member 2A	HGNC	6318	protein_coding	-0.293323	5.71263	11.9998	0.000532053	0.0459571	-0.274082	5.7125	8.61269	0.00333829	0.169655
CALM2	ENSG00000143933	calmodulin 2 (phosphorylase kinase, delta)	HGNC	1445	protein_coding	0.235681	7.94601	11.9992	0.000532242	0.0459571	0.222705	7.94609	8.91804	0.00282367	0.155688
TALDO1	ENSG00000177156	transaldolase 1	HGNC	11559	protein_coding	0.2836	9.56274	11.9731	0.00053973	0.0464534	0.248223	9.56279	7.9336	0.00485252	0.193834
UBE2B	ENSG00000119048	ubiquitin-conjugating enzyme E2B	HGNC	12473	protein_coding	0.270382	7.01664	11.9654	0.000541983	0.0464973	0.249562	7.01692	8.46293	0.00362457	0.177014
HEG1	ENSG00000173706	heart development protein with EGF-like domains 1	HGNC	29227	protein_coding	-0.4059	4.28388	11.9283	0.000552888	0.047173	-0.413089	4.28298	9.68277	0.00186004	0.126524
XLOC_002723					novel_predicted_long_non_coding_gene	0.811962	2.18297	11.9265	0.000553396	0.047173	0.83481	2.18929	9.84979	0.00169851	0.120526
XLOC_040025					novel_predicted_long_non_coding_gene	-1.00762	2.74278	11.9066	0.000559344	0.0475282	-0.915638	2.74054	8.90963	0.00283671	0.155688
BCKDK	ENSG00000103507	branched chain ketoacid dehydrogenase kinase	HGNC	16902	protein_coding	0.24944	6.02428	11.8881	0.000564935	0.0478509	0.25658	6.02444	10.4362	0.00123567	0.103649
CELF2-AS1	ENSG00000181800	CELF2 antisense RNA 1	HGNC	23515	antisense	-0.457003	2.16132	11.8482	0.000577177	0.0487331	-0.487224	2.16374	11.3266	0.00076403	0.0851636
HSDL2	ENSG00000119471	hydroxysteroid dehydrogenase like 2	HGNC	18572	protein_coding	0.23767	6.26071	11.836	0.000580963	0.0487457	0.255089	6.26116	11.3217	0.000766061	0.0851636
RBP7	ENSG00000162444	retinol binding protein 7, cellular	HGNC	30316	protein_coding	0.390559	5.44007	11.8346	0.000581405	0.0487457	0.378204	5.44128	9.27325	0.00232525	0.141644
RP11-343H5.4	ENSG00000224114				processed_pseudogene	-2.80548	3.05321	11.8301	0.000582808	0.0487457	-2.42439	3.05064	5.33509	0.0209002	0.330943
DNMT1	ENSG00000130816	DNA (cytosine-5-)-methyltransferase 1	HGNC	2976	protein_coding	-0.242076	6.20767	11.8232	0.000584958	0.0487727	-0.241996	6.20743	9.60513	0.00194035	0.128782
TMBIM4	ENSG00000155957	transmembrane BAX inhibitor motif containing 4	HGNC	24257	protein_coding	0.236204	6.99092	11.8118	0.00058855	0.0489194	0.18889	6.9911	7.08472	0.00777439	0.227693
MT-ND5	ENSG00000198786	mitochondrially encoded NADH dehydrogenase 5	HGNC	7461	protein_coding	-0.973493	8.97807	11.7812	0.000598315	0.049503	-1.15716	8.97806	12.5238	0.000401805	0.061537
XLOC_023290					novel_predicted_long_non_coding_gene	0.787548	1.23722	11.7782	0.000599283	0.049503	0.681174	1.24414	7.85769	0.0050605	0.196821
TMSB10	ENSG00000034510	thymosin beta 10	HGNC	11879	protein_coding	0.278005	9.00978	11.7492	0.000608681	0.0501241	0.238707	9.00976	7.56943	0.00593664	0.20889
SAFB2	ENSG00000130254	scaffold attachment factor B2	HGNC	21605	protein_coding	0.254721	5.80954	11.7286	0.000615465	0.0504186	0.196825	5.80976	6.58922	0.0102598	0.254261
GABRR2	ENSG00000111886	gamma-aminobutyric acid (GABA) A receptor, rho 2	HGNC	4091	protein_coding	-0.752683	3.49343	11.7269	0.000616036	0.0504186	-0.743553	3.49264	9.71264	0.00183005	0.126051
HIST1H1C	ENSG00000187837	histone cluster 1, H1c	HGNC	4716	protein_coding	0.721008	2.7515	11.7145	0.000620135	0.0504863	0.555639	2.75819	7.03876	0.00797642	0.230074
ALG1L13P	ENSG00000253981	asparagine-linked glycosylation 1-like 13, pseudogene	HGNC	44382	transcribed_unprocessed_pseudogene	0.503967	4.75402	11.7097	0.000621763	0.0504863	0.490966	4.75573	8.99833	0.00270227	0.152189
FOSL2	ENSG00000075426	FOS-like antigen 2	HGNC	3798	protein_coding	0.319152	8.55856	11.7073	0.00062254	0.0504863	0.199512	8.55864	5.45811	0.0194777	0.323853
FNIP2	ENSG00000052795	folliculin interacting protein 2	HGNC	29280	protein_coding	-0.315045	3.84124	11.7003	0.000624902	0.0505242	-0.307804	3.84116	9.19539	0.00242625	0.144153
PTMS	ENSG00000159335	parathymosin	HGNC	9629	protein_coding	-0.555134	5.10313	11.6822	0.000631015	0.0505928	-0.465567	5.10277	7.47414	0.00625914	0.210778
ENC1	ENSG00000171617	ectodermal-neural cortex 1 (with BTB domain)	HGNC	3345	protein_coding	0.711506	4.55734	11.6819	0.000631119	0.0505928	0.723461	4.55815	10.8029	0.00101342	0.0985338
USP3	ENSG00000140455	ubiquitin specific peptidase 3	HGNC	12626	protein_coding	0.236654	7.16679	11.6809	0.000631439	0.0505928	0.263075	7.16694	12.5162	0.00040344	0.061537
IGLV3-13	ENSG00000253590	immunoglobulin lambda variable 3-13 (pseudogene)	HGNC	5899	IG_V_pseudogene	-2.23254	-1.67432	11.6714	0.000634696	0.0507016	-2.71732	-1.67539	14.7981	0.000119653	0.0317525
APOLD1	ENSG00000178878	apolipoprotein L domain containing 1	HGNC	25268	protein_coding	0.872223	2.42269	11.6641	0.000637161	0.0507465	0.683343	2.42671	6.21412	0.0126735	0.274021
CLK4	ENSG00000113240	CDC-like kinase 4	HGNC	13659	protein_coding	0.362604	6.08014	11.6472	0.000642976	0.0510572	0.371826	6.08061	10.3858	0.0012699	0.104774
SUFU	ENSG00000107882	suppressor of fused homolog (Drosophila)	HGNC	16466	protein_coding	-0.232143	4.85854	11.6255	0.000650548	0.0514474	-0.210025	4.85822	8.02428	0.00461544	0.190721
EPS8	ENSG00000151491	epidermal growth factor receptor pathway substrate 8	HGNC	3420	protein_coding	-0.727556	1.37248	11.6209	0.000652161	0.0514474	-0.765865	1.36737	9.86778	0.00168198	0.119672
IKBKG	ENSG00000269335	inhibitor of kappa light polypeptide gene enhancer in B-cells, kinase gamma	HGNC	5961	protein_coding	0.251756	5.45848	11.6166	0.000653673	0.0514474	0.256516	5.45872	10.0301	0.00154001	0.115158
ZBED6CL	ENSG00000188707	ZBED6 C-terminal like	HGNC	21720	protein_coding	0.864834	1.88277	11.5984	0.000660097	0.0516246	0.91411	1.88456	10.6348	0.00110977	0.0994413
IL27RA	ENSG00000104998	interleukin 27 receptor, alpha	HGNC	17290	protein_coding	-0.226189	6.24276	11.5911	0.000662673	0.0516246	-0.221548	6.24252	9.22666	0.00238516	0.143654
BASP1	ENSG00000176788	brain abundant, membrane attached signal protein 1	HGNC	957	protein_coding	0.344103	8.5866	11.5892	0.000663351	0.0516246	0.272553	8.5867	6.53765	0.0105615	0.258429
SRSF9	ENSG00000111786	serine/arginine-rich splicing factor 9	HGNC	10791	protein_coding	0.216429	6.66132	11.5883	0.000663664	0.0516246	0.182969	6.66145	7.23835	0.00713626	0.222911
CCDC125	ENSG00000183323	coiled-coil domain containing 125	HGNC	28924	protein_coding	0.306191	5.21073	11.5678	0.000671042	0.0519226	0.27563	5.21168	7.9244	0.00487726	0.194029
XLOC_006027					novel_predicted_long_non_coding_gene	-1.19265	-0.886578	11.5661	0.000671653	0.0519226	-1.03848	-0.892458	7.07923	0.00779826	0.227758
ATP2C2	ENSG00000064270	ATPase, Ca++ transporting, type 2C, member 2	HGNC	29103	protein_coding	1.12962	1.55503	11.5614	0.000673333	0.0519226	0.977003	1.56128	6.81154	0.00905704	0.240928
TCIRG1	ENSG00000110719	T-cell, immune regulator 1, ATPase, H+ transporting, lysosomal V0 subunit A3	HGNC	11647	protein_coding	0.230479	9.21978	11.5426	0.000680199	0.0522902	0.239627	9.2198	10.5925	0.0011355	0.100596
HLA-L	ENSG00000243753	major histocompatibility complex, class I, L (pseudogene)	HGNC	4970	transcribed_unprocessed_pseudogene	1.14168	4.97558	11.5324	0.000683924	0.0522902	1.28268	4.9766	9.61894	0.00192581	0.128456
STX3	ENSG00000166900	syntaxin 3	HGNC	11438	protein_coding	0.217858	8.27471	11.5323	0.00068398	0.0522902	0.201431	8.27484	8.30309	0.00395778	0.179328
SAMSN1	ENSG00000155307	SAM domain, SH3 domain and nuclear localization signals 1	HGNC	10528	protein_coding	0.45161	6.56439	11.4991	0.000696286	0.0528079	0.48612	6.56487	10.9917	0.000915226	0.0934812
FBN2	ENSG00000138829	fibrillin 2	HGNC	3604	protein_coding	-0.617173	4.25062	11.4982	0.000696649	0.0528079	-0.567447	4.2511	8.00612	0.00466194	0.191068
IRS2	ENSG00000185950	insulin receptor substrate 2	HGNC	6126	protein_coding	0.490265	7.67164	11.4969	0.000697113	0.0528079	0.628053	7.67188	17.1077	3.53197e-05	0.0196326
IFT20	ENSG00000109083	intraflagellar transport 20 homolog (Chlamydomonas)	HGNC	30989	protein_coding	0.272662	4.3679	11.4928	0.000698669	0.0528079	0.27126	4.369	9.3937	0.00217733	0.136369
XLOC_005356					novel_predicted_long_non_coding_gene	0.502787	2.8988	11.4784	0.000704088	0.0529479	0.4742	2.9001	8.69864	0.00318447	0.164329
ERMN	ENSG00000136541	ermin, ERM-like protein	HGNC	29208	protein_coding	0.433179	2.75728	11.4723	0.0007064	0.0529479	0.452768	2.75911	10.5751	0.00114618	0.100596
NAPRT1	ENSG00000147813	nicotinate phosphoribosyltransferase domain containing 1	HGNC	30450	protein_coding	0.313942	5.06709	11.4721	0.000706474	0.0529479	0.253501	5.06726	6.6508	0.00991114	0.250192
XLOC_023286					novel_predicted_long_non_coding_gene	0.988297	-0.673594	11.4558	0.000712703	0.053265	1.12655	-0.667495	13.1655	0.000285157	0.0497272
SOCS1	ENSG00000185338	suppressor of cytokine signaling 1	HGNC	19383	protein_coding	0.563811	2.72096	11.4377	0.000719703	0.0536027	0.715783	2.7205	19.5859	9.6176e-06	0.0139177
ASCC3	ENSG00000112249	activating signal cointegrator 1 complex subunit 3	HGNC	18697	protein_coding	-0.311258	4.55078	11.4337	0.000721239	0.0536027	-0.254873	4.55019	6.64068	0.00996761	0.251358
XLOC_032041					novel_predicted_long_non_coding_gene	-1.68738	-1.56601	11.4224	0.000725642	0.0536836	-1.75736	-1.56478	10.6342	0.00111016	0.0994413
JUNB	ENSG00000171223	jun B proto-oncogene	HGNC	6205	protein_coding	0.288544	8.22817	11.4206	0.000726352	0.0536836	0.219235	8.2282	6.10118	0.0135091	0.282806
MRPL37P1	ENSG00000266946	mitochondrial ribosomal protein L37 pseudogene 1	HGNC	31003	processed_pseudogene	1.40986	-1.20564	11.4056	0.000732238	0.0539516	1.10222	-1.20078	5.93084	0.0148781	0.293512
ANKS1B	ENSG00000185046	ankyrin repeat and sterile alpha motif domain containing 1B	HGNC	24600	protein_coding	0.339507	4.66188	11.398	0.000735231	0.0539516	0.301065	4.66332	7.40067	0.00651995	0.21384
TSC22D4	ENSG00000166925	TSC22 domain family, member 4	HGNC	21696	protein_coding	0.219395	7.57839	11.3915	0.000737805	0.0539516	0.246032	7.57844	12.264	0.000461791	0.0669622
ZC3H7B	ENSG00000100403	zinc finger CCCH-type containing 7B	HGNC	30869	protein_coding	-0.232833	5.81598	11.3882	0.000739104	0.0539516	-0.201726	5.8156	7.25702	0.00706244	0.222478
XLOC_006552					novel_predicted_long_non_coding_gene	0.472962	1.88548	11.3847	0.000740511	0.0539516	0.538911	1.89219	12.6541	0.00037474	0.0608207
CD33	ENSG00000105383	CD33 molecule	HGNC	1659	protein_coding	-0.310407	5.8612	11.3807	0.00074211	0.0539516	-0.293535	5.86112	8.45804	0.00363433	0.177014
PLK3	ENSG00000173846	polo-like kinase 3	HGNC	2154	protein_coding	0.341363	5.15413	11.3609	0.000750045	0.0543803	0.291716	5.15465	7.18886	0.00733577	0.223841
TAZ	ENSG00000102125	tafazzin	HGNC	11577	protein_coding	0.232113	5.90001	11.3496	0.000754636	0.054454	0.201674	5.90016	7.3471	0.0067171	0.216931
ABHD14B	ENSG00000114779	abhydrolase domain containing 14B	HGNC	28235	protein_coding	-0.303921	5.38655	11.3484	0.000755143	0.054454	-0.267279	5.38592	7.49539	0.0061857	0.209753
HDGF	ENSG00000143321	hepatoma-derived growth factor	HGNC	4856	protein_coding	-0.359226	7.66717	11.3333	0.000761283	0.0546441	-0.306767	7.66716	7.06922	0.00784193	0.228091
NECAP1	ENSG00000089818	NECAP endocytosis associated 1	HGNC	24539	protein_coding	0.25333	5.51799	11.3254	0.000764525	0.0546441	0.234501	5.51849	8.28728	0.00399238	0.179328
BAD	ENSG00000002330	BCL2-associated agonist of cell death	HGNC	936	protein_coding	0.566076	2.01526	11.3225	0.000765751	0.0546441	0.508252	2.01668	8.02338	0.00461774	0.190721
XLOC_017662					novel_predicted_long_non_coding_gene	0.93777	-0.894651	11.3197	0.000766909	0.0546441	0.891256	-0.886878	8.79075	0.00302762	0.159764
ZFPL1	ENSG00000162300	zinc finger protein-like 1	HGNC	12868	protein_coding	0.246744	5.01943	11.3116	0.000770261	0.0546441	0.214099	5.01971	7.45501	0.00632602	0.211748
XLOC_002254					novel_predicted_long_non_coding_gene	-1.72265	-1.94272	11.3073	0.000772027	0.0546441	-1.77842	-1.94716	9.57628	0.00197107	0.130364
XLOC_013047					novel_predicted_long_non_coding_gene	-0.527997	1.96317	11.3071	0.000772116	0.0546441	-0.545369	1.96344	10.1266	0.00146142	0.112305
TSEN34	ENSG00000170892	TSEN34 tRNA splicing endonuclease subunit	HGNC	15506	protein_coding	0.24629	7.1086	11.3004	0.00077491	0.0546518	0.238889	7.10886	8.69387	0.00319282	0.164329
CMKLR1	ENSG00000174600	chemokine-like receptor 1	HGNC	2121	protein_coding	-0.554998	4.61357	11.2859	0.00078099	0.0546518	-0.477953	4.6127	7.09821	0.0077161	0.227233
DUT	ENSG00000128951	deoxyuridine triphosphatase	HGNC	3078	protein_coding	0.336291	5.25809	11.2843	0.000781671	0.0546518	0.338584	5.25825	9.73492	0.001808	0.125405
TGM3	ENSG00000125780	transglutaminase 3	HGNC	11779	protein_coding	0.71946	3.65534	11.282	0.000782608	0.0546518	0.695944	3.65839	7.38021	0.00659454	0.215096
ZMYM4	ENSG00000146463	zinc finger, MYM-type 4	HGNC	13055	protein_coding	-0.250465	4.9472	11.2801	0.00078342	0.0546518	-0.234856	4.9471	8.20656	0.00417392	0.182198
UBQLN2	ENSG00000188021	ubiquilin 2	HGNC	12509	protein_coding	-0.326247	6.06106	11.2775	0.000784515	0.0546518	-0.356234	6.06092	11.5945	0.000661456	0.0798566
MZB1	ENSG00000170476	marginal zone B and B1 cell-specific protein	HGNC	30125	protein_coding	0.718057	3.20707	11.2633	0.000790559	0.0547262	0.775657	3.20761	11.4244	0.000724872	0.0836437
LIME1	ENSG00000203896	Lck interacting transmembrane adaptor 1	HGNC	26016	protein_coding	0.302046	4.73835	11.2603	0.000791808	0.0547262	0.324411	4.7377	10.9858	0.000918131	0.0934812
RP11-550F7.1	ENSG00000240809				processed_pseudogene	0.482921	2.03905	11.2571	0.00079321	0.0547262	0.417079	2.03965	7.43342	0.00640236	0.212497
RPL21P18	ENSG00000213343	ribosomal protein L21 pseudogene 18	HGNC	28362	processed_pseudogene	1.57324	-1.4633	11.2557	0.000793788	0.0547262	1.73565	-1.4662	11.6867	0.000629492	0.0773985
RP11-19G24.1	ENSG00000274308				processed_pseudogene	-0.912255	1.62616	11.2447	0.000798513	0.0549101	-1.04841	1.62273	11.8326	0.000582015	0.0739389
HNRNPA3	ENSG00000170144	heterogeneous nuclear ribonucleoprotein A3	HGNC	24941	protein_coding	0.23098	6.56447	11.2333	0.000803406	0.0549649	0.18859	6.56455	6.58859	0.0102635	0.254261
PPIAP16	ENSG00000213509	peptidylprolyl isomerase A (cyclophilin A) pseudogene 16	HGNC	9269	processed_pseudogene	0.681527	-0.246498	11.2333	0.00080343	0.0549649	0.646517	-0.241102	8.55479	0.00344614	0.173157
HRH2	ENSG00000113749	histamine receptor H2	HGNC	5183	protein_coding	-0.370288	7.86809	11.2142	0.000811738	0.0553913	-0.34732	7.86813	8.18871	0.00421518	0.182574
CLEC4E	ENSG00000166523	C-type lectin domain family 4, member E	HGNC	14555	protein_coding	0.47116	8.38679	11.2067	0.000815006	0.0554724	0.521901	8.387	10.7816	0.00102515	0.0985338
MFSD10	ENSG00000109736	major facilitator superfamily domain containing 10	HGNC	16894	protein_coding	0.261093	5.53967	11.1999	0.000818024	0.0555361	0.253229	5.53975	8.86214	0.00291146	0.157248
LDLRAD3	ENSG00000179241	low density lipoprotein receptor class A domain containing 3	HGNC	27046	protein_coding	-0.568928	2.2509	11.1904	0.000822226	0.0556797	-0.453791	2.25043	6.56538	0.0103981	0.256231
XLOC_035324					novel_predicted_long_non_coding_gene	0.806334	-0.368491	11.1704	0.000831142	0.056141	0.824353	-0.359088	9.66524	0.00187787	0.126524
XLOC_051098					novel_predicted_long_non_coding_gene	1.33609	-1.33584	11.1476	0.00084142	0.0565456	1.42452	-1.33233	10.0222	0.00154666	0.115158
C11orf24	ENSG00000171067	chromosome 11 open reading frame 24	HGNC	1174	protein_coding	-0.29574	3.88383	11.1432	0.000843381	0.0565456	-0.304952	3.88246	9.97682	0.00158523	0.115878
DCUN1D2	ENSG00000150401	DCN1, defective in cullin neddylation 1, domain containing 2	HGNC	20328	protein_coding	0.322064	3.50368	11.143	0.00084349	0.0565456	0.344383	3.50495	10.4339	0.00123726	0.103649
H2AFZ	ENSG00000164032	H2A histone family, member Z	HGNC	4741	protein_coding	0.255205	6.21413	11.1266	0.000850984	0.0566996	0.202045	6.21449	6.35243	0.0117221	0.267771
RP11-274B21.1	ENSG00000242588				transcribed_unprocessed_pseudogene	-0.381395	4.9658	11.1215	0.000853329	0.0566996	-0.467602	4.96589	17.0571	3.62727e-05	0.0197508
PSMB9	ENSG00000240065	proteasome (prosome, macropain) subunit, beta type, 9	HGNC	9546	protein_coding	0.247442	7.50702	11.1211	0.000853506	0.0566996	0.224877	7.5071	7.83286	0.0051305	0.197494
TTC37	ENSG00000198677	tetratricopeptide repeat domain 37	HGNC	23639	protein_coding	-0.226274	5.2506	11.1172	0.000855316	0.0566996	-0.229089	5.25033	9.43488	0.00212897	0.135245
SLC38A5	ENSG00000017483	solute carrier family 38, member 5	HGNC	18070	protein_coding	-0.756372	5.61769	11.1104	0.00085846	0.0566996	-0.699624	5.61732	8.27519	0.00401906	0.180223
RN7SL1	ENSG00000258486	RNA, 7SL, cytoplasmic 1	HGNC	10038	antisense	-1.23993	1.20319	11.1102	0.000858537	0.0566996	-1.25123	1.20054	9.67816	0.00186471	0.126524
ATRN	ENSG00000088812	attractin	HGNC	885	protein_coding	-0.289994	4.65255	11.1004	0.000863087	0.0568593	-0.275788	4.65207	8.07303	0.00449288	0.188186
MLEC	ENSG00000110917	malectin	HGNC	28973	protein_coding	-0.240398	6.01374	11.0915	0.000867259	0.0569934	-0.244818	6.01363	9.55225	0.00199704	0.130364
TP53INP1	ENSG00000164938	tumor protein p53 inducible nuclear protein 1	HGNC	18022	protein_coding	0.253161	7.62018	11.0848	0.000870366	0.0570571	0.273832	7.62038	10.801	0.00101447	0.0985338
XLOC_010262					novel_predicted_long_non_coding_gene	0.567069	2.5408	11.0745	0.000875209	0.057231	0.622496	2.54463	10.58	0.00114318	0.100596
CYP4V2	ENSG00000145476	cytochrome P450, family 4, subfamily V, polypeptide 2	HGNC	23198	protein_coding	-0.669061	3.38871	11.0701	0.000877308	0.057231	-0.5673	3.38755	7.35564	0.00668526	0.216731
UBFD1	ENSG00000103353	ubiquitin family domain containing 1	HGNC	30565	protein_coding	-0.248858	4.58052	11.0649	0.000879753	0.0572505	-0.245038	4.57987	8.99736	0.0027037	0.152189
XLOC_022406					novel_predicted_long_non_coding_gene	0.375382	3.3985	11.0587	0.00088274	0.0572723	0.376269	3.4007	9.34131	0.00224045	0.139667
HNRNPU-AS1	ENSG00000188206	HNRNPU antisense RNA 1	HGNC	27651	antisense	0.243111	5.83328	11.0552	0.000884381	0.0572723	0.188481	5.83351	6.33028	0.0118694	0.27021
TNFRSF12A	ENSG00000006327	tumor necrosis factor receptor superfamily, member 12A	HGNC	18152	protein_coding	0.608758	1.21352	11.0419	0.000890774	0.0574369	0.570049	1.22148	8.2564	0.00406086	0.18058
SAT1	ENSG00000130066	spermidine/spermine N1-acetyltransferase 1	HGNC	10540	protein_coding	0.286233	8.89931	11.0399	0.000891721	0.0574369	0.204759	8.89938	5.5818	0.0181481	0.316491
ATP2B4	ENSG00000058668	ATPase, Ca++ transporting, plasma membrane 4	HGNC	817	protein_coding	-0.260719	7.61941	11.0364	0.000893381	0.0574369	-0.33105	7.61939	17.3671	3.08119e-05	0.0196326
COX7A2	ENSG00000112695	cytochrome c oxidase subunit VIIa polypeptide 2 (liver)	HGNC	2288	protein_coding	0.280623	5.14245	11.0316	0.000895723	0.057449	0.211696	5.14313	5.82314	0.0158167	0.302573
MCM3	ENSG00000112118	minichromosome maintenance complex component 3	HGNC	6945	protein_coding	-0.224562	5.32694	10.9996	0.000911312	0.0583086	-0.233711	5.32649	9.71291	0.00182978	0.126051
PDAP1	ENSG00000106244	PDGFA associated protein 1	HGNC	14634	protein_coding	0.210164	5.5648	10.995	0.000913596	0.058315	0.192903	5.56503	7.7883	0.00525855	0.199083
XLOC_005090					novel_predicted_long_non_coding_gene	1.02709	-0.700878	10.9511	0.000935492	0.0594302	1.03767	-0.694838	9.92354	0.00163178	0.117442
XLOC_053475					novel_predicted_long_non_coding_gene	0.582599	0.59102	10.9493	0.000936386	0.0594302	0.625926	0.592265	10.9856	0.000918208	0.0934812
NCF1C	ENSG00000165178	neutrophil cytosolic factor 1C pseudogene	HGNC	32523	unprocessed_pseudogene	0.401663	6.98806	10.9466	0.00093775	0.0594302	0.286325	6.98824	5.13407	0.0234607	0.341099
CYTH4	ENSG00000100055	cytohesin 4	HGNC	9505	protein_coding	-0.269649	8.74503	10.9345	0.000943909	0.0596787	-0.255586	8.74504	8.31129	0.00393995	0.179328
BCOR	ENSG00000183337	BCL6 corepressor	HGNC	20893	protein_coding	-0.266581	5.30019	10.9193	0.000951673	0.0599005	-0.342408	5.29986	17.5708	2.76811e-05	0.0196326
ARHGAP4	ENSG00000089820	Rho GTPase activating protein 4	HGNC	674	protein_coding	0.205321	8.18111	10.9188	0.000951907	0.0599005	0.203132	8.18113	8.87935	0.00288414	0.156983
POLR2C	ENSG00000102978	polymerase (RNA) II (DNA directed) polypeptide C, 33kDa	HGNC	9189	protein_coding	0.212475	6.22093	10.9091	0.000956927	0.0600747	0.215707	6.22111	9.2916	0.00230206	0.140875
MPC2	ENSG00000143158	mitochondrial pyruvate carrier 2	HGNC	24515	protein_coding	0.360495	3.68252	10.902	0.000960618	0.0601649	0.311407	3.68415	6.81683	0.00903025	0.240695
SCARNA22	ENSG00000249784	small Cajal body-specific RNA 22	HGNC	32580	snoRNA	-1.02681	-0.139722	10.8739	0.000975306	0.0608157	-0.777625	-0.139696	5.73109	0.0166671	0.310542
XLOC_005244					novel_predicted_long_non_coding_gene	0.410437	2.51726	10.8734	0.000975567	0.0608157	0.456396	2.52155	11.4253	0.000724504	0.0836437
RPS19BP1	ENSG00000187051	ribosomal protein S19 binding protein 1	HGNC	28749	protein_coding	0.28838	4.20834	10.8592	0.000983072	0.0610157	0.274906	4.2092	8.05429	0.00453961	0.188957
XLOC_013944					novel_predicted_long_non_coding_gene	0.558852	1.34491	10.8552	0.000985208	0.0610157	0.502791	1.35302	7.23802	0.00713757	0.222911
GPR27	ENSG00000170837	G protein-coupled receptor 27	HGNC	4482	protein_coding	0.317256	5.93962	10.8544	0.000985636	0.0610157	0.268571	5.94017	6.42913	0.0112264	0.26344
AP3D1	ENSG00000065000	adaptor-related protein complex 3, delta 1 subunit	HGNC	568	protein_coding	-0.210799	7.43712	10.8254	0.00100117	0.0618341	-0.203854	7.43707	8.40786	0.00373603	0.178241
ULK2	ENSG00000083290	unc-51 like autophagy activating kinase 2	HGNC	13480	protein_coding	-0.305725	4.21035	10.7967	0.0010168	0.0626544	-0.32495	4.20946	10.585	0.00114006	0.100596
RP11-109N23.6	ENSG00000259015				processed_pseudogene	-1.55713	-2.0221	10.7799	0.00102609	0.0630807	-1.58521	-2.0241	10.2199	0.00138937	0.10935
PPRC1	ENSG00000148840	peroxisome proliferator-activated receptor gamma, coactivator-related 1	HGNC	30025	protein_coding	-0.243532	5.1149	10.7603	0.00103702	0.0634087	-0.233343	5.11423	8.24227	0.00409259	0.180797
MS4A14	ENSG00000166928	membrane-spanning 4-domains, subfamily A, member 14	HGNC	30706	protein_coding	-0.808076	2.86064	10.7589	0.00103779	0.0634087	-0.878074	2.86028	9.30095	0.00229035	0.140804
SC22CB-1E7.1	ENSG00000232346				processed_pseudogene	-1.2454	-1.03992	10.7575	0.00103855	0.0634087	-1.18429	-1.04426	8.46366	0.00362313	0.177014
XLOC_049973					novel_predicted_long_non_coding_gene	0.568289	1.07852	10.7532	0.001041	0.0634131	0.554265	1.08237	8.83304	0.00295826	0.158811
DUSP6	ENSG00000139318	dual specificity phosphatase 6	HGNC	3072	protein_coding	-0.400121	7.79936	10.7362	0.0010506	0.0637466	-0.462935	7.79942	12.1886	0.000480824	0.0686036
IFITM8P	ENSG00000215096	interferon induced transmembrane protein 8 pseudogene	HGNC	32202	processed_pseudogene	1.16764	-0.65187	10.7342	0.00105176	0.0637466	1.27761	-0.652527	11.5193	0.000688762	0.0807649
TMTC4	ENSG00000125247	transmembrane and tetratricopeptide repeat containing 4	HGNC	25904	protein_coding	-0.385201	2.57303	10.7308	0.00105364	0.0637466	-0.305339	2.57172	6.1005	0.0135144	0.282806
DUSP7	ENSG00000164086	dual specificity phosphatase 7	HGNC	3073	protein_coding	-0.284049	5.24113	10.7173	0.0010614	0.0640704	-0.293134	5.24068	9.18754	0.00243668	0.144153
SYTL1	ENSG00000142765	synaptotagmin-like 1	HGNC	15584	protein_coding	0.226717	7.07604	10.7078	0.00106682	0.0642527	0.189797	7.07604	6.62225	0.0100713	0.252074
XLOC_017938					novel_predicted_long_non_coding_gene	-0.685488	1.55181	10.6982	0.00107242	0.0644443	-0.805413	1.5485	13.971	0.00018565	0.0405539
MME	ENSG00000196549	membrane metallo-endopeptidase	HGNC	7154	protein_coding	0.352673	9.07686	10.6895	0.00107748	0.0644781	0.388735	9.07696	10.5369	0.00117016	0.10203
CD180	ENSG00000134061	CD180 molecule	HGNC	6726	protein_coding	-0.490803	4.70582	10.6859	0.00107957	0.0644781	-0.550985	4.70476	11.2273	0.000806046	0.0873864
PGLYRP1	ENSG00000008438	peptidoglycan recognition protein 1	HGNC	8904	protein_coding	0.535994	6.83043	10.6835	0.00108098	0.0644781	0.366533	6.8309	4.55124	0.0328948	0.377979
AURKAIP1	ENSG00000175756	aurora kinase A interacting protein 1	HGNC	24114	protein_coding	0.332632	4.38258	10.675	0.00108596	0.0644781	0.291541	4.38308	6.95085	0.00837796	0.234556
CCNL2	ENSG00000221978	cyclin L2	HGNC	20570	protein_coding	0.228524	7.28152	10.6748	0.00108603	0.0644781	0.208091	7.28157	7.5213	0.00609738	0.209217
C15orf40	ENSG00000169609	chromosome 15 open reading frame 40	HGNC	28443	protein_coding	0.230773	4.6686	10.6699	0.00108893	0.0644781	0.205422	4.66896	7.14703	0.00750882	0.22532
MDFIC	ENSG00000135272	MyoD family inhibitor domain containing	HGNC	28870	protein_coding	-0.335357	5.62627	10.6639	0.00109247	0.0644781	-0.271368	5.62582	5.93354	0.0148554	0.293512
BAIAP2-AS1	ENSG00000226137	BAIAP2 antisense RNA 1 (head to head)	HGNC	44342	lincRNA	-0.386643	4.01913	10.6611	0.00109414	0.0644781	-0.374473	4.01926	8.40056	0.00375105	0.178241
HN1	ENSG00000189159	hematological and neurological expressed 1	HGNC	14569	protein_coding	0.252337	6.6079	10.6601	0.00109473	0.0644781	0.207734	6.60815	6.4129	0.0113294	0.264115
RPL37	ENSG00000145592	ribosomal protein L37	HGNC	10347	protein_coding	0.329393	8.14943	10.6233	0.00111671	0.0653468	0.208737	8.1494	4.91626	0.0266051	0.355186
XLOC_016758					novel_predicted_long_non_coding_gene	1.25558	-0.413439	10.6184	0.00111966	0.0653468	1.09701	-0.400596	5.86319	0.0154608	0.299354
TRA2A	ENSG00000164548	transformer 2 alpha homolog (Drosophila)	HGNC	16645	protein_coding	0.264498	6.25926	10.6181	0.00111987	0.0653468	0.221314	6.25949	6.49108	0.0108417	0.259201
NOTO	ENSG00000214513	notochord homeobox	HGNC	31839	protein_coding	-1.13425	1.74211	10.617	0.00112051	0.0653468	-1.18759	1.73798	10.7935	0.0010186	0.0985338
GPR124	ENSG00000020181	G protein-coupled receptor 124	HGNC	17849	protein_coding	-0.588735	1.56027	10.615	0.00112173	0.0653468	-0.566619	1.55567	8.35938	0.00383702	0.178743
ZNF395	ENSG00000186918	zinc finger protein 395	HGNC	18737	protein_coding	-0.346262	5.10013	10.6104	0.00112451	0.0653661	-0.292394	5.09931	6.75841	0.00933066	0.24479
CD55	ENSG00000196352	CD55 molecule, decay accelerating factor for complement (Cromer blood group)	HGNC	2665	protein_coding	0.371432	8.2591	10.5957	0.00113352	0.0657464	0.345833	8.25925	7.71215	0.00548505	0.202136
XLOC_023291					novel_predicted_long_non_coding_gene	0.803973	0.542879	10.5786	0.00114403	0.0660946	0.71589	0.550369	7.00551	0.00812593	0.231833
ACP6	ENSG00000162836	acid phosphatase 6, lysophosphatidic	HGNC	29609	protein_coding	0.347587	3.68243	10.5779	0.00114447	0.0660946	0.322379	3.6849	7.58579	0.00588303	0.207901
ATP1A1	ENSG00000163399	ATPase, Na+/K+ transporting, alpha 1 polypeptide	HGNC	799	protein_coding	-0.214081	8.00195	10.5637	0.00115333	0.066462	-0.229687	8.00189	10.0874	0.00149286	0.113157
RAB27A	ENSG00000069974	RAB27A, member RAS oncogene family	HGNC	9766	protein_coding	0.239032	7.3383	10.5517	0.0011608	0.0664903	0.169953	7.3385	5.07542	0.0242674	0.345231
RFX7	ENSG00000181827	regulatory factor X, 7	HGNC	25777	protein_coding	-0.260863	4.454	10.551	0.00116126	0.0664903	-0.213131	4.45343	6.26942	0.012284	0.272525
XLOC_009267					novel_predicted_long_non_coding_gene	1.08755	-0.704023	10.5493	0.00116231	0.0664903	1.16106	-0.693309	11.0792	0.000873	0.090982
XLOC_029807					novel_predicted_long_non_coding_gene	-1.17954	-1.41655	10.547	0.00116379	0.0664903	-1.10474	-1.42089	8.35859	0.00383868	0.178743
XLOC_000167					novel_predicted_long_non_coding_gene	0.697646	0.667865	10.5403	0.00116802	0.0665277	0.654258	0.67266	7.7808	0.00528045	0.199083
XRCC3	ENSG00000126215	X-ray repair complementing defective repair in Chinese hamster cells 3	HGNC	12830	protein_coding	0.288996	4.14461	10.538	0.00116943	0.0665277	0.283479	4.14469	8.29435	0.00397686	0.179328
XLOC_056504					novel_predicted_long_non_coding_gene	-0.938535	-0.0540262	10.5206	0.0011805	0.0670145	-1.09678	-0.0530799	9.92214	0.00163303	0.117442
TARS	ENSG00000113407	threonyl-tRNA synthetase	HGNC	11572	protein_coding	-0.247449	4.98649	10.5132	0.00118528	0.0671082	-0.244049	4.9862	8.39387	0.00376487	0.17842
XLOC_005330					novel_predicted_long_non_coding_gene	-2.01544	-0.768391	10.5102	0.00118718	0.0671082	-2.01867	-0.77362	9.76368	0.00177993	0.124647
RN7SL230P	ENSG00000264916	RNA, 7SL, cytoplasmic 230, pseudogene	HGNC	46246	misc_RNA	-0.89307	1.26631	10.4888	0.00120102	0.0674271	-0.720559	1.26479	6.49709	0.0108051	0.258693
CLIP2	ENSG00000106665	CAP-GLY domain containing linker protein 2	HGNC	2586	protein_coding	-0.348995	3.68731	10.4877	0.00120174	0.0674271	-0.358482	3.68641	9.40855	0.00215976	0.136369
VNN3	ENSG00000093134	vanin 3	HGNC	16431	protein_coding	0.365902	7.40764	10.4863	0.00120264	0.0674271	0.366278	7.4079	9.06382	0.00260717	0.149351
SUV420H1	ENSG00000110066	suppressor of variegation 4-20 homolog 1 (Drosophila)	HGNC	24283	protein_coding	0.238358	5.67192	10.4858	0.00120293	0.0674271	0.197329	5.67222	6.24691	0.012441	0.273156
XLOC_017007					novel_predicted_long_non_coding_gene	1.448	-1.46253	10.4693	0.00121375	0.0678912	1.33893	-1.46529	8.39894	0.0037544	0.178241
BEND2	ENSG00000177324	BEN domain containing 2	HGNC	28509	protein_coding	-0.580395	2.99741	10.4604	0.00121958	0.0680734	-0.556895	2.99839	8.29065	0.00398497	0.179328
RP11-689J19.1	ENSG00000241035				processed_pseudogene	-0.960153	0.0492172	10.4566	0.00122211	0.0680734	-1.01732	0.0469642	9.5195	0.002033	0.131338
BIK	ENSG00000100290	BCL2-interacting killer (apoptosis-inducing)	HGNC	1051	protein_coding	0.572824	1.01161	10.446	0.00122916	0.0683148	0.538623	1.01954	7.5449	0.00601801	0.209217
VANGL1	ENSG00000173218	VANGL planar cell polarity protein 1	HGNC	15512	protein_coding	-0.55141	2.09396	10.4411	0.00123241	0.0683148	-0.518833	2.09194	7.53873	0.00603865	0.209217
XLOC_049128					novel_predicted_long_non_coding_gene	-1.5178	-1.67723	10.4385	0.00123413	0.0683148	-1.59692	-1.67645	10.4506	0.00122612	0.103649
XLOC_035141					novel_predicted_long_non_coding_gene	-0.737794	0.601473	10.4243	0.00124367	0.0685801	-0.699802	0.598967	7.91404	0.00490527	0.194469
XLOC_026123					novel_predicted_long_non_coding_gene	1.15374	-1.11418	10.4222	0.00124513	0.0685801	1.07227	-1.11203	7.80153	0.0052202	0.198431
DENND4C	ENSG00000137145	DENN/MADD domain containing 4C	HGNC	26079	protein_coding	-0.229956	5.07248	10.4199	0.00124663	0.0685801	-0.226771	5.07221	8.30301	0.00395794	0.179328
XLOC_043853					novel_predicted_short_non_coding_gene	-1.51453	-1.91585	10.4118	0.00125213	0.0686319	-1.32329	-1.91626	7.60403	0.00582379	0.207311
ZCCHC24	ENSG00000165424	zinc finger, CCHC domain containing 24	HGNC	26911	protein_coding	-0.471622	2.8326	10.4109	0.00125272	0.0686319	-0.494154	2.83299	9.62296	0.00192159	0.128456
ANKRD53	ENSG00000144031	ankyrin repeat domain 53	HGNC	25691	protein_coding	1.30252	-1.46116	10.3923	0.00126545	0.0690226	1.1137	-1.45645	7.25707	0.00706226	0.222478
CYBA	ENSG00000051523	cytochrome b-245, alpha polypeptide	HGNC	2577	protein_coding	0.247248	8.42415	10.3903	0.00126679	0.0690226	0.249524	8.42418	8.78937	0.0030299	0.159764
CSPG4P12	ENSG00000259295	chondroitin sulfate proteoglycan 4 pseudogene 12	HGNC	48362	transcribed_unprocessed_pseudogene	0.748578	0.238087	10.3891	0.00126761	0.0690226	0.773667	0.236975	9.55205	0.00199726	0.130364
RNF145	ENSG00000145860	ring finger protein 145	HGNC	20853	protein_coding	0.228321	6.60585	10.3762	0.00127651	0.0693631	0.174422	6.60608	5.69516	0.0170118	0.312234
BAHD1	ENSG00000140320	bromo adjacent homology domain containing 1	HGNC	29153	protein_coding	-0.261498	5.26798	10.3725	0.00127906	0.0693631	-0.205183	5.26758	5.83488	0.0157115	0.301977
XLOC_027934					novel_predicted_long_non_coding_gene	1.25222	-1.24245	10.3592	0.0012883	0.0696088	1.17756	-1.23922	7.75392	0.00535962	0.19943
GABARAPL2	ENSG00000034713	GABA(A) receptor-associated protein-like 2	HGNC	13291	protein_coding	0.238543	6.82271	10.3585	0.00128881	0.0696088	0.200668	6.823	6.3372	0.0118231	0.269848
ACA64	ENSG00000239005	Small nucleolar RNA ACA64	RFAM	RF01225	snoRNA	0.418063	3.05629	10.3475	0.00129651	0.0698834	0.379142	3.05833	6.82099	0.00900928	0.240695
GPNMB	ENSG00000136235	glycoprotein (transmembrane) nmb	HGNC	4462	protein_coding	-0.865141	-0.116989	10.3364	0.00130429	0.0701073	-0.911544	-0.117952	10.0089	0.00155782	0.115158
SEC31A	ENSG00000138674	SEC31 homolog A (S. cerevisiae)	HGNC	17052	protein_coding	-0.188839	6.20505	10.3333	0.00130648	0.0701073	-0.187696	6.20489	8.47205	0.00360644	0.177014
XLOC_027851					novel_predicted_long_non_coding_gene	0.31522	5.00752	10.3259	0.00131175	0.0701073	0.371531	5.00868	12.7457	0.000356837	0.0595833
GAS2L1	ENSG00000185340	growth arrest-specific 2 like 1	HGNC	16955	protein_coding	-0.543665	3.96403	10.3238	0.00131328	0.0701073	-0.484536	3.96346	7.62145	0.00576782	0.207013
JOSD1	ENSG00000100221	Josephin domain containing 1	HGNC	28953	protein_coding	0.248796	5.59772	10.323	0.00131381	0.0701073	0.208546	5.59793	6.45044	0.0110925	0.261911
LGALS9	ENSG00000168961	lectin, galactoside-binding, soluble, 9	HGNC	6570	protein_coding	-0.364633	7.41939	10.3177	0.00131763	0.070171	-0.333605	7.4193	7.41149	0.00648087	0.213213
IL12A	ENSG00000168811	interleukin 12A	HGNC	5969	protein_coding	0.727233	-0.644269	10.304	0.0013274	0.0705503	0.684152	-0.645172	7.68223	0.00557673	0.204386
FBXW2	ENSG00000119402	F-box and WD repeat domain containing 2	HGNC	13608	protein_coding	0.261145	6.57269	10.3	0.00133033	0.0705658	0.23929	6.57293	7.22195	0.00720173	0.222911
CDK5R1	ENSG00000176749	cyclin-dependent kinase 5, regulatory subunit 1 (p35)	HGNC	1775	protein_coding	0.485653	5.17164	10.2795	0.00134515	0.0712101	0.649797	5.17269	17.9188	2.30534e-05	0.0192215
RPL13AP20	ENSG00000234498	ribosomal protein L13a pseudogene 20	HGNC	35709	processed_pseudogene	-0.771843	-0.401853	10.268	0.00135358	0.0715146	-0.660161	-0.405757	6.84109	0.00890845	0.24067
NDUFC1	ENSG00000109390	NADH dehydrogenase (ubiquinone) 1, subcomplex unknown, 1, 6kDa	HGNC	7705	protein_coding	0.312332	3.23371	10.2518	0.00136552	0.071863	0.341608	3.23457	10.3574	0.00128957	0.105543
CSF1R	ENSG00000182578	colony stimulating factor 1 receptor	HGNC	2433	protein_coding	-0.332363	7.62829	10.2517	0.00136556	0.071863	-0.244438	7.62821	4.93664	0.0262931	0.353591
FXR2	ENSG00000129245	fragile X mental retardation, autosomal homolog 2	HGNC	4024	protein_coding	0.243843	5.72631	10.2427	0.00137229	0.0720391	0.265611	5.72647	10.2459	0.0013699	0.108688
C12orf77	ENSG00000226397	chromosome 12 open reading frame 77	HGNC	27282	protein_coding	0.498686	1.85026	10.2392	0.00137485	0.0720391	0.600878	1.85081	13.3424	0.000259465	0.0490978
RP4-765C7.2	ENSG00000213058				processed_pseudogene	-2.39007	0.736215	10.2363	0.00137701	0.0720391	-2.35653	0.728606	6.97059	0.00828601	0.233615
ORM1	ENSG00000229314	orosomucoid 1	HGNC	8498	protein_coding	1.17891	4.24762	10.2319	0.00138032	0.0720654	0.707493	4.25062	3.39951	0.0652156	0.481504
CD86	ENSG00000114013	CD86 molecule	HGNC	1705	protein_coding	-0.28004	5.37664	10.2284	0.00138291	0.0720654	-0.240064	5.37668	6.43964	0.0111601	0.26281
GPR65	ENSG00000140030	G protein-coupled receptor 65	HGNC	4517	protein_coding	0.267835	5.97481	10.2215	0.00138815	0.072097	0.239253	5.97494	7.11176	0.00765799	0.22637
SCARB2	ENSG00000138760	scavenger receptor class B, member 2	HGNC	1665	protein_coding	-0.29901	5.09215	10.2173	0.0013913	0.072097	-0.26093	5.092	6.69695	0.00965781	0.246911
PI4KA	ENSG00000241973	phosphatidylinositol 4-kinase, catalytic, alpha	HGNC	8983	protein_coding	-0.223595	7.1875	10.2169	0.00139163	0.072097	-0.224216	7.18745	8.5337	0.00348631	0.174081
LAMTOR5	ENSG00000134248	late endosomal/lysosomal adaptor, MAPK and MTOR activator 5	HGNC	17955	protein_coding	0.267271	5.00187	10.2097	0.001397	0.0721496	0.243753	5.00271	7.19875	0.00729544	0.223841
ATP5H	ENSG00000167863	ATP synthase, H+ transporting, mitochondrial Fo complex, subunit d	HGNC	845	protein_coding	0.227318	5.10445	10.2049	0.0014007	0.0721496	0.221779	5.10467	8.05583	0.00453574	0.188957
METRNL	ENSG00000176845	meteorin, glial cell differentiation regulator-like	HGNC	27584	protein_coding	0.396775	5.35488	10.1998	0.00140456	0.0721496	0.379019	5.35549	7.99814	0.00468254	0.191618
XLOC_044762					novel_predicted_long_non_coding_gene	0.322326	4.10132	10.1993	0.00140492	0.0721496	0.290569	4.10314	6.97766	0.00825334	0.233518
CD1C	ENSG00000158481	CD1c molecule	HGNC	1636	protein_coding	-0.4676	3.7396	10.1973	0.00140648	0.0721496	-0.426374	3.73816	7.19022	0.00733022	0.223841
ROPN1L	ENSG00000145491	rhophilin associated tail protein 1-like	HGNC	24060	protein_coding	0.351722	4.37314	10.1929	0.00140979	0.0721496	0.303721	4.3747	6.43403	0.0111954	0.263176
RP11-638I2.10	ENSG00000258581				processed_pseudogene	-1.59054	-1.78368	10.1856	0.00141539	0.0721496	-1.49882	-1.78275	7.28038	0.00697118	0.2209
XLOC_013955					novel_predicted_long_non_coding_gene	0.998713	-0.374977	10.1834	0.00141707	0.0721496	0.946495	-0.366539	7.30803	0.0068647	0.219087
LINC00684	ENSG00000275520	long intergenic non-protein coding RNA 684	HGNC	44268	lincRNA	-2.01457	-1.98871	10.1806	0.00141927	0.0721496	-1.82028	-1.99204	8.10863	0.00440549	0.18707
MT-ATP8	ENSG00000228253	mitochondrially encoded ATP synthase 8	HGNC	7415	protein_coding	-0.361651	7.80392	10.1779	0.00142133	0.0721496	-0.31829	7.8039	6.68944	0.00969859	0.246916
SLC29A3	ENSG00000198246	solute carrier family 29 (equilibrative nucleoside transporter), member 3	HGNC	23096	protein_coding	-0.337013	3.34583	10.1765	0.00142239	0.0721496	-0.33139	3.34472	8.20673	0.00417353	0.182198
XLOC_021559					novel_predicted_long_non_coding_gene	-0.493316	2.27226	10.1688	0.00142835	0.07227	-0.495474	2.27017	8.56277	0.00343108	0.172726
CD99L2	ENSG00000102181	CD99 molecule-like 2	HGNC	18237	protein_coding	-0.250908	4.74053	10.1665	0.00143018	0.07227	-0.233363	4.7403	7.26175	0.00704387	0.222478
EAPP	ENSG00000129518	E2F-associated phosphoprotein	HGNC	19312	protein_coding	0.276708	5.56963	10.1587	0.00143619	0.0724365	0.268713	5.57021	7.89699	0.00495171	0.19508
ZNF580	ENSG00000213015	zinc finger protein 580	HGNC	29473	protein_coding	0.350695	3.45955	10.154	0.0014399	0.0724868	0.382666	3.45945	10.1888	0.00141297	0.110556
RRM2B	ENSG00000048392	ribonucleotide reductase M2 B (TP53 inducible)	HGNC	17296	protein_coding	0.291828	5.60892	10.1452	0.00144679	0.0726534	0.272873	5.60953	7.38414	0.00658015	0.21489
CNR1	ENSG00000118432	cannabinoid receptor 1 (brain)	HGNC	2159	protein_coding	0.997209	1.07156	10.1405	0.00145049	0.0726534	1.18046	1.07727	14.1297	0.000170632	0.0385817
DNAJB1	ENSG00000132002	DnaJ (Hsp40) homolog, subfamily B, member 1	HGNC	5270	protein_coding	0.419945	6.80858	10.1378	0.00145257	0.0726534	0.228963	6.80889	3.43021	0.064014	0.478126
PTPN9	ENSG00000169410	protein tyrosine phosphatase, non-receptor type 9	HGNC	9661	protein_coding	-0.236245	5.04224	10.1359	0.0014541	0.0726534	-0.226031	5.04193	7.63715	0.00571781	0.206849
AHR	ENSG00000106546	aryl hydrocarbon receptor	HGNC	348	protein_coding	-0.411801	5.52569	10.123	0.00146434	0.0730281	-0.294083	5.52556	4.71352	0.0299263	0.368026
DPYSL2	ENSG00000092964	dihydropyrimidinase-like 2	HGNC	3014	protein_coding	-0.311624	6.62174	10.1113	0.00147363	0.0732189	-0.297704	6.62159	7.49943	0.00617187	0.209753
VSTM1	ENSG00000189068	V-set and transmembrane domain containing 1	HGNC	29455	protein_coding	-0.574963	4.18172	10.1098	0.0014748	0.0732189	-0.493314	4.18148	7.01264	0.00809365	0.231323
NPEPPS	ENSG00000141279	aminopeptidase puromycin sensitive	HGNC	7900	protein_coding	0.192991	7.34246	10.1078	0.0014764	0.0732189	0.169473	7.34264	6.74399	0.00940642	0.245091
TBX21	ENSG00000073861	T-box 21	HGNC	11599	protein_coding	-0.414768	6.15658	10.1016	0.00148141	0.0732434	-0.480984	6.15622	11.2283	0.000805598	0.0873864
TMEM41B	ENSG00000166471	transmembrane protein 41B	HGNC	28948	protein_coding	0.257227	4.64156	10.0975	0.00148471	0.0732434	0.266971	4.64191	9.13475	0.00250799	0.146745
ACOT4	ENSG00000177465	acyl-CoA thioesterase 4	HGNC	19748	protein_coding	-1.00077	-0.0216368	10.097	0.00148513	0.0732434	-0.854638	-0.0282381	6.48591	0.0108733	0.25949
XLOC_026023					novel_predicted_long_non_coding_gene	-1.41543	-1.78462	10.0888	0.00149172	0.0734328	-1.34937	-1.78698	8.32121	0.00391849	0.179328
CD244	ENSG00000122223	CD244 molecule, natural killer cell receptor 2B4	HGNC	18171	protein_coding	-0.313565	5.17323	10.083	0.0014964	0.0735274	-0.325464	5.173	8.91767	0.00282425	0.155688
DGAT1	ENSG00000185000	diacylglycerol O-acyltransferase 1	HGNC	2843	protein_coding	0.258762	6.71731	10.0765	0.00150174	0.0735279	0.284911	6.71748	10.66	0.00109475	0.0994413
HSD17B11	ENSG00000198189	hydroxysteroid (17-beta) dehydrogenase 11	HGNC	22960	protein_coding	0.217676	8.01556	10.0763	0.00150192	0.0735279	0.199665	8.01569	7.17922	0.00737528	0.223941
STK16	ENSG00000115661	serine/threonine kinase 16	HGNC	11394	protein_coding	0.245268	4.92412	10.0674	0.00150913	0.0737454	0.214389	4.9246	6.50702	0.0107449	0.25854
LRRC8B	ENSG00000197147	leucine rich repeat containing 8 family, member B	HGNC	30692	protein_coding	-0.434459	3.75912	10.0582	0.00151671	0.0739804	-0.464693	3.75874	9.30869	0.00228069	0.140804
XLOC_018844					novel_predicted_long_non_coding_gene	0.517892	1.87666	10.0395	0.00153219	0.0745214	0.574297	1.88061	10.8587	0.000983321	0.0978955
TAB1	ENSG00000100324	TGF-beta activated kinase 1/MAP3K7 binding protein 1	HGNC	18157	protein_coding	-0.245675	4.72507	10.0361	0.00153503	0.0745214	-0.200905	4.72445	5.88205	0.015296	0.297242
ZFAND6	ENSG00000086666	zinc finger, AN1-type domain 6	HGNC	30164	protein_coding	0.205382	5.64434	10.0347	0.00153618	0.0745214	0.193999	5.64484	7.48999	0.00620429	0.209806
PRMT1P1	ENSG00000270706	protein arginine methyltransferase 1 pseudogene 1	HGNC	49611	processed_pseudogene	1.02285	-1.44879	10.0302	0.00153997	0.0745698	1.01659	-1.4478	7.95342	0.00479967	0.193619
RPS27A	ENSG00000143947	ribosomal protein S27a	HGNC	10417	protein_coding	0.262154	6.7352	10.0173	0.00155078	0.0749571	0.201516	6.7352	5.5806	0.0181605	0.316491
CPEB2	ENSG00000137449	cytoplasmic polyadenylation element binding protein 2	HGNC	21745	protein_coding	0.29003	5.73061	10.0077	0.00155888	0.0752123	0.323738	5.73129	10.8262	0.00100071	0.0985338
XLOC_048771					novel_predicted_long_non_coding_gene	1.08488	-1.06207	10.0041	0.00156192	0.0752229	1.01924	-1.05916	7.10887	0.00767035	0.226386
XLOC_044578					novel_predicted_long_non_coding_gene	-1.13925	0.746306	9.99969	0.00156566	0.0752674	-1.19224	0.736876	9.02597	0.0026617	0.151422
WIPI2	ENSG00000157954	WD repeat domain, phosphoinositide interacting 2	HGNC	32225	protein_coding	0.207201	6.70217	9.98194	0.00158083	0.0758274	0.195851	6.70233	7.49463	0.00618833	0.209753
TSHZ1	ENSG00000179981	teashirt zinc finger homeobox 1	HGNC	10669	protein_coding	-0.241888	5.15349	9.97774	0.00158444	0.0758274	-0.254789	5.15308	9.315	0.00227285	0.140804
HTRA1	ENSG00000166033	HtrA serine peptidase 1	HGNC	9476	protein_coding	-0.947998	1.0196	9.97145	0.00158986	0.0758274	-1.17688	1.02097	13.4385	0.000246509	0.0476601
ANKRD22	ENSG00000152766	ankyrin repeat domain 22	HGNC	28321	protein_coding	0.64687	3.4223	9.97	0.00159111	0.0758274	0.573318	3.42606	6.56403	0.0104061	0.256231
CCDC7	ENSG00000216937	coiled-coil domain containing 7	HGNC	26533	protein_coding	-0.666991	0.0496473	9.96953	0.00159152	0.0758274	-0.705417	0.0455208	9.10422	0.0025502	0.148131
XLOC_023295					novel_predicted_long_non_coding_gene	0.436648	2.43188	9.95855	0.00160104	0.076019	0.436636	2.43491	8.48731	0.00357633	0.176377
LRRC58	ENSG00000163428	leucine rich repeat containing 58	HGNC	26968	protein_coding	-0.223707	5.0757	9.95832	0.00160124	0.076019	-0.221207	5.07541	7.93344	0.00485294	0.193834
TMEM45B	ENSG00000151715	transmembrane protein 45B	HGNC	25194	protein_coding	0.424109	4.00208	9.95198	0.00160676	0.0760375	0.461733	4.00341	9.55454	0.00199456	0.130364
AC010522.1	ENSG00000269304				processed_pseudogene	1.65849	-2.16046	9.95133	0.00160733	0.0760375	1.38406	-2.15886	5.21574	0.0223833	0.336646
ZNF79	ENSG00000196152	zinc finger protein 79	HGNC	13153	protein_coding	-0.412232	2.43947	9.9353	0.00162139	0.076567	-0.352168	2.43871	6.17663	0.0129449	0.276313
USMG5	ENSG00000173915	up-regulated during skeletal muscle growth 5 homolog (mouse)	HGNC	30889	protein_coding	0.32336	4.23208	9.92705	0.00162867	0.076763	0.252474	4.23278	5.44084	0.0196712	0.323853
RP13-104F24.3	ENSG00000265298				unprocessed_pseudogene	0.273983	4.62274	9.92409	0.0016313	0.076763	0.275554	4.62378	8.51193	0.00352825	0.174906
XLOC_032348					novel_predicted_short_non_coding_gene	-2.07216	-1.36331	9.91417	0.00164011	0.077042	-2.09399	-1.36692	7.63792	0.00571537	0.206849
OLIG1	ENSG00000184221	oligodendrocyte transcription factor 1	HGNC	16983	protein_coding	-0.647601	3.59351	9.90829	0.00164536	0.0771527	-0.411664	3.59193	4.03835	0.0444774	0.424916
RUSC2	ENSG00000198853	RUN and SH3 domain containing 2	HGNC	23625	protein_coding	-0.476228	3.22291	9.89127	0.00166065	0.077568	-0.388238	3.22188	5.78893	0.0161274	0.305174
XLOC_012236					novel_predicted_long_non_coding_gene	-0.700806	1.35293	9.88921	0.00166251	0.077568	-0.612443	1.34606	6.3902	0.0114752	0.265083
NCKAP1L	ENSG00000123338	NCK-associated protein 1-like	HGNC	4862	protein_coding	-0.191371	7.95795	9.88873	0.00166294	0.077568	-0.191874	7.95793	8.26533	0.00404093	0.18058
PGLS	ENSG00000130313	6-phosphogluconolactonase	HGNC	8903	protein_coding	0.230315	6.12252	9.87107	0.00167898	0.0780852	0.208397	6.12271	6.63234	0.0100143	0.251514
APOBR	ENSG00000184730	apolipoprotein B receptor	HGNC	24087	protein_coding	0.568703	5.95923	9.86605	0.00168356	0.0780852	0.468053	5.95969	5.5141	0.0188638	0.319632
HNRNPD	ENSG00000138668	heterogeneous nuclear ribonucleoprotein D (AU-rich element RNA binding protein 1, 37kDa)	HGNC	5036	protein_coding	0.276074	6.22883	9.86077	0.0016884	0.0780852	0.220433	6.22895	5.56385	0.018335	0.317215
SIK1	ENSG00000142178	salt-inducible kinase 1	HGNC	11142	protein_coding	0.476895	4.0258	9.85167	0.00169678	0.0780852	0.409242	4.02768	6.70963	0.00958936	0.246507
XLOC_047184					novel_predicted_long_non_coding_gene	-1.70342	-1.89173	9.84505	0.00170289	0.0780852	-1.98805	-1.89199	11.3538	0.000752939	0.0847644
CCNL1	ENSG00000163660	cyclin L1	HGNC	20569	protein_coding	0.307685	7.64176	9.84224	0.0017055	0.0780852	0.244661	7.64187	6.03073	0.0140589	0.286435
XLOC_040344					novel_predicted_long_non_coding_gene	-1.16221	-1.26865	9.84144	0.00170624	0.0780852	-1.00858	-1.27005	6.77299	0.00925474	0.243757
LMF2	ENSG00000100258	lipase maturation factor 2	HGNC	25096	protein_coding	0.212452	6.23747	9.83998	0.0017076	0.0780852	0.204665	6.23745	7.64319	0.00569869	0.206849
LYPLA2	ENSG00000011009	lysophospholipase II	HGNC	6738	protein_coding	0.205952	5.83782	9.83799	0.00170945	0.0780852	0.192716	5.8378	7.261	0.0070468	0.222478
MARVELD2	ENSG00000152939	MARVEL domain containing 2	HGNC	26401	protein_coding	0.768052	-0.321987	9.83064	0.00171628	0.0780852	0.767056	-0.319674	8.37026	0.00381412	0.178743
RTN3	ENSG00000133318	reticulon 3	HGNC	10469	protein_coding	0.205113	9.16417	9.83048	0.00171644	0.0780852	0.170312	9.16423	5.8787	0.0153251	0.297591
XLOC_021964					novel_predicted_long_non_coding_gene	-1.51191	-2.09483	9.82999	0.00171689	0.0780852	-1.35372	-2.09468	6.71588	0.00955581	0.246507
XLOC_011933					novel_predicted_long_non_coding_gene	-1.42377	-1.51637	9.82512	0.00172144	0.0780852	-1.81425	-1.51424	13.9688	0.000185873	0.0405539
XLOC_047882					novel_predicted_long_non_coding_gene	0.656468	0.734352	9.82277	0.00172365	0.0780852	0.466036	0.740671	4.0317	0.0446528	0.424916
ARRDC5	ENSG00000205784	arrestin domain containing 5	HGNC	31407	protein_coding	0.415314	2.52259	9.8184	0.00172774	0.0780852	0.383681	2.52392	6.96762	0.00829979	0.233615
SYNM	ENSG00000182253	synemin, intermediate filament protein	HGNC	24466	protein_coding	0.887773	1.79204	9.81411	0.00173178	0.0780852	0.574174	1.79709	3.61887	0.0571277	0.460769
BAZ1B	ENSG00000009954	bromodomain adjacent to zinc finger domain, 1B	HGNC	961	protein_coding	-0.208659	6.31555	9.81382	0.00173206	0.0780852	-0.225226	6.31542	9.47132	0.00208709	0.133539
NCF1B	ENSG00000182487	neutrophil cytosolic factor 1B pseudogene	HGNC	32522	transcribed_unprocessed_pseudogene	0.386163	6.76755	9.81344	0.00173242	0.0780852	0.371062	6.76776	7.87326	0.00501713	0.195961
SLC35A2	ENSG00000102100	solute carrier family 35 (UDP-galactose transporter), member A2	HGNC	11022	protein_coding	0.256411	4.33104	9.81328	0.00173256	0.0780852	0.212748	4.33177	5.97691	0.0144944	0.290952
NUDT22	ENSG00000149761	nudix (nucleoside diphosphate linked moiety X)-type motif 22	HGNC	28189	protein_coding	0.274075	4.16716	9.81066	0.00173503	0.0780852	0.257363	4.1674	7.19782	0.00729923	0.223841
XLOC_013935					novel_predicted_long_non_coding_gene	0.690567	3.02801	9.81018	0.00173549	0.0780852	0.740281	3.03303	9.87206	0.00167808	0.119672
PRR33	ENSG00000184682	proline rich 33	HGNC	35118	protein_coding	0.303946	4.17596	9.78793	0.00175661	0.0788074	0.316335	4.17681	8.72953	0.00313097	0.162209
LEPROTL1	ENSG00000104660	leptin receptor overlapping transcript-like 1	HGNC	6555	protein_coding	0.266334	6.34072	9.78706	0.00175744	0.0788074	0.272909	6.34089	8.37005	0.00381455	0.178743
FBXO33	ENSG00000165355	F-box protein 33	HGNC	19833	protein_coding	0.247642	5.52079	9.7706	0.00177324	0.0793823	0.21992	5.52144	6.67426	0.0097815	0.248316
TAF15	ENSG00000270647	TAF15 RNA polymerase II, TATA box binding protein (TBP)-associated factor, 68kDa	HGNC	11547	protein_coding	0.52485	4.72955	9.76676	0.00177695	0.0794153	0.390161	4.73002	4.75061	0.0292878	0.365375
XLOC_021905					novel_predicted_long_non_coding_gene	-1.91387	-2.11593	9.75497	0.00178839	0.0797925	-2.29631	-2.11789	9.83608	0.00171121	0.120785
XLOC_019225					novel_predicted_long_non_coding_gene	-1.19608	-1.43479	9.73653	0.00180642	0.0804625	-1.01756	-1.43494	6.81483	0.00904038	0.240725
RRP1B	ENSG00000160208	ribosomal RNA processing 1B	HGNC	23818	protein_coding	-0.24429	4.9799	9.73323	0.00180967	0.0804728	-0.224178	4.97925	6.75189	0.00936482	0.244865
XLOC_016317					novel_predicted_long_non_coding_gene	0.491527	1.82279	9.72288	0.00181988	0.0807923	0.523012	1.82718	8.7509	0.00309449	0.16063
MYCBP2	ENSG00000005810	MYC binding protein 2, E3 ubiquitin protein ligase	HGNC	23386	protein_coding	-0.223278	6.95206	9.71737	0.00182535	0.0809005	-0.225266	6.95204	8.05628	0.00453463	0.188957
XLOC_056506					novel_predicted_long_non_coding_gene	-1.13568	0.242803	9.70027	0.00184241	0.0812687	-1.30392	0.247736	9.15021	0.0024869	0.146152
CLDND1	ENSG00000080822	claudin domain containing 1	HGNC	1322	protein_coding	0.250285	5.86232	9.69991	0.00184277	0.0812687	0.225808	5.86246	6.75128	0.00936803	0.244865
OTUD3	ENSG00000169914	OTU deubiquitinase 3	HGNC	29038	protein_coding	0.311018	3.04769	9.69964	0.00184305	0.0812687	0.335433	3.04726	9.54237	0.00200782	0.130511
RNA28S5	ENSG00000226958	RNA, 28S ribosomal 5	HGNC	37659	processed_pseudogene	0.530853	7.88155	9.69558	0.00184712	0.0812687	0.379388	7.88161	4.55514	0.0328201	0.377704
ELK3	ENSG00000111145	ELK3, ETS-domain protein (SRF accessory protein 2)	HGNC	3325	protein_coding	-0.2712	5.77763	9.69322	0.00184949	0.0812687	-0.205378	5.7774	5.34637	0.0207655	0.330246
PTGS2	ENSG00000073756	prostaglandin-endoperoxide synthase 2 (prostaglandin G/H synthase and cyclooxygenase)	HGNC	9605	protein_coding	0.337286	5.82721	9.6908	0.00185193	0.0812687	0.168269	5.8279	3.45569	0.0630346	0.476901
MYOF	ENSG00000138119	myoferlin	HGNC	3656	protein_coding	-0.575419	4.62829	9.67793	0.00186494	0.0816481	-0.55546	4.62723	7.54506	0.00601748	0.209217
SFT2D1	ENSG00000198818	SFT2 domain containing 1	HGNC	21102	protein_coding	0.272551	5.09867	9.67621	0.0018667	0.0816481	0.261317	5.09929	7.5677	0.00594235	0.20889
SLC2A3	ENSG00000059804	solute carrier family 2 (facilitated glucose transporter), member 3	HGNC	11007	protein_coding	0.394827	8.46431	9.66816	0.00187489	0.0818724	0.184068	8.46442	2.82631	0.0927312	0.540333
TSTA3	ENSG00000104522	tissue specific transplantation antigen P35B	HGNC	12390	protein_coding	-0.437025	5.60262	9.65992	0.00188332	0.0819257	-0.397269	5.60277	6.63905	0.00997669	0.251358
XLOC_048102					novel_predicted_long_non_coding_gene	1.28985	-1.61356	9.65973	0.00188351	0.0819257	1.33332	-1.60897	8.43386	0.00368298	0.178018
MOB1B	ENSG00000173542	MOB kinase activator 1B	HGNC	29801	protein_coding	-0.285265	4.25794	9.65796	0.00188533	0.0819257	-0.289548	4.25795	8.22889	0.00412286	0.1816
NCF1	ENSG00000158517	neutrophil cytosolic factor 1	HGNC	7660	protein_coding	0.406511	7.39369	9.65249	0.00189095	0.0820072	0.340276	7.39391	5.54803	0.0185015	0.317452
TRIM11	ENSG00000154370	tripartite motif containing 11	HGNC	16281	protein_coding	0.233782	4.83124	9.65016	0.00189335	0.0820072	0.20755	4.83153	6.36902	0.011613	0.266671
MGRN1	ENSG00000102858	mahogunin ring finger 1, E3 ubiquitin protein ligase	HGNC	20254	protein_coding	0.2798	7.79887	9.64077	0.00190305	0.0822939	0.307027	7.79897	9.672	0.00187097	0.126524
GPR114	ENSG00000159618	G protein-coupled receptor 114	HGNC	19010	protein_coding	-0.434794	4.68569	9.63426	0.00190981	0.082427	-0.480405	4.68469	9.8432	0.00170461	0.120638
LIG1	ENSG00000105486	ligase I, DNA, ATP-dependent	HGNC	6598	protein_coding	-0.264523	4.9974	9.63186	0.00191231	0.082427	-0.284916	4.99679	9.19074	0.00243243	0.144153
RPH3A	ENSG00000089169	rabphilin 3A homolog (mouse)	HGNC	17056	protein_coding	0.886173	3.96599	9.62537	0.00191908	0.0825854	0.973008	3.96759	9.2527	0.00235148	0.142916
TMEM91	ENSG00000142046	transmembrane protein 91	HGNC	32393	protein_coding	0.330282	5.78868	9.62028	0.00192441	0.0826813	0.41602	5.7893	13.4043	0.000251046	0.0478439
C16orf62	ENSG00000103544	chromosome 16 open reading frame 62	HGNC	24641	protein_coding	-0.228624	4.993	9.60841	0.00193688	0.0830547	-0.242338	4.9926	8.98512	0.00272186	0.152889
SLC7A6	ENSG00000103064	solute carrier family 7 (amino acid transporter light chain, y+L system), member 6	HGNC	11064	protein_coding	-0.239435	4.98138	9.6061	0.00193932	0.0830547	-0.237363	4.98101	7.82505	0.00515269	0.19753
KCTD15	ENSG00000153885	potassium channel tetramerization domain containing 15	HGNC	23297	protein_coding	-0.407235	3.29873	9.60094	0.00194478	0.0830938	-0.376847	3.2975	6.60299	0.0101808	0.253626
KCNJ15	ENSG00000157551	potassium inwardly-rectifying channel, subfamily J, member 15	HGNC	6261	protein_coding	0.345205	8.60603	9.59836	0.00194751	0.0830938	0.330127	8.60613	7.08691	0.00776489	0.227665
NFKBID	ENSG00000167604	nuclear factor of kappa light polypeptide gene enhancer in B-cells inhibitor, delta	HGNC	15671	protein_coding	0.290086	5.14879	9.59641	0.00194958	0.0830938	0.197136	5.14911	4.72605	0.0297091	0.367052
CKLF	ENSG00000217555	chemokine-like factor	HGNC	13253	protein_coding	0.258816	6.53871	9.58168	0.00196528	0.0834738	0.23439	6.53905	6.61471	0.010114	0.252487
AP3S1	ENSG00000177879	adaptor-related protein complex 3, sigma 1 subunit	HGNC	2013	protein_coding	0.267848	5.0501	9.57955	0.00196757	0.0834738	0.218805	5.05075	5.5864	0.0181005	0.316269
CCDC126	ENSG00000169193	coiled-coil domain containing 126	HGNC	22398	protein_coding	0.303598	3.88624	9.57926	0.00196788	0.0834738	0.307861	3.88826	7.87089	0.00502369	0.195961
CLSTN1	ENSG00000171603	calsyntenin 1	HGNC	17447	protein_coding	-0.190676	7.08914	9.57383	0.0019737	0.0835879	-0.175477	7.08898	6.82129	0.00900773	0.240695
DHRS9	ENSG00000073737	dehydrogenase/reductase (SDR family) member 9	HGNC	16888	protein_coding	0.48313	5.27077	9.5676	0.00198042	0.0837394	0.471533	5.27207	6.92817	0.00848485	0.236063
NCAM1	ENSG00000149294	neural cell adhesion molecule 1	HGNC	7656	protein_coding	-0.52217	3.92154	9.56052	0.00198807	0.0838536	-0.600964	3.92063	11.1617	0.000835055	0.0888675
ESYT1	ENSG00000139641	extended synaptotagmin-like protein 1	HGNC	29534	protein_coding	-0.201783	7.48539	9.55929	0.0019894	0.0838536	-0.205953	7.48526	8.29263	0.00398062	0.179328
SLC30A2	ENSG00000158014	solute carrier family 30 (zinc transporter), member 2	HGNC	11013	protein_coding	0.733831	-0.177923	9.55561	0.00199339	0.083889	0.747432	-0.172326	8.41119	0.00372918	0.178241
XYLB	ENSG00000093217	xylulokinase homolog (H. influenzae)	HGNC	12839	protein_coding	-0.681437	0.271384	9.55268	0.00199657	0.0838907	-0.627274	0.267648	6.9789	0.00824764	0.233518
PSMD6	ENSG00000163636	proteasome (prosome, macropain) 26S subunit, non-ATPase, 6	HGNC	9564	protein_coding	0.243448	6.10399	9.54185	0.00200839	0.0840713	0.229631	6.10424	7.2123	0.00724058	0.223078
PKN2	ENSG00000065243	protein kinase N2	HGNC	9406	protein_coding	0.226078	6.61964	9.54116	0.00200915	0.0840713	0.198624	6.61997	6.24574	0.0124492	0.273156
PMFBP1	ENSG00000118557	polyamine modulated factor 1 binding protein 1	HGNC	17728	protein_coding	0.39111	2.45829	9.54008	0.00201032	0.0840713	0.369072	2.45962	7.17019	0.00741251	0.224487
CALHM2	ENSG00000138172	calcium homeostasis modulator 2	HGNC	23493	protein_coding	-0.298989	5.55051	9.53721	0.00201348	0.0840714	-0.305279	5.54991	8.22107	0.00414069	0.181707
CDHR2	ENSG00000074276	cadherin-related family member 2	HGNC	18231	protein_coding	-0.792091	0.0524768	9.5335	0.00201755	0.0840792	-0.851033	0.0507666	9.38122	0.00219219	0.136979
XLOC_000388					novel_predicted_long_non_coding_gene	-1.26814	-0.85098	9.5313	0.00201997	0.0840792	-1.21539	-0.856571	7.13899	0.00754257	0.22532
XLOC_010195					novel_predicted_long_non_coding_gene	-0.641554	1.16559	9.5218	0.00203045	0.0843339	-0.658262	1.1655	8.37327	0.00380779	0.178743
PRPF4B	ENSG00000112739	pre-mRNA processing factor 4B	HGNC	17346	protein_coding	-0.192668	6.72364	9.52003	0.00203241	0.0843339	-0.19981	6.72362	8.46834	0.0036138	0.177014
XLOC_036383					novel_predicted_long_non_coding_gene	-0.932364	-1.04137	9.51318	0.00204001	0.0844681	-0.961758	-1.04431	8.09739	0.00443291	0.187143
ABCF2	ENSG00000033050	ATP-binding cassette, sub-family F (GCN20), member 2	HGNC	71	protein_coding	-0.226771	5.1615	9.50738	0.00204647	0.0844681	-0.212388	5.16101	6.91508	0.00854719	0.236641
PPARGC1B	ENSG00000155846	peroxisome proliferator-activated receptor gamma, coactivator 1 beta	HGNC	30022	protein_coding	-0.426448	2.98464	9.50727	0.00204659	0.0844681	-0.454244	2.98337	8.76941	0.00306324	0.159942
IGLC7	ENSG00000211685	immunoglobulin lambda constant 7	HGNC	5861	IG_C_gene	0.986216	0.385705	9.50573	0.00204831	0.0844681	1.0074	0.381634	8.20139	0.00418584	0.182198
PSMB4	ENSG00000159377	proteasome (prosome, macropain) subunit, beta type, 4	HGNC	9541	protein_coding	0.227653	6.81601	9.50163	0.0020529	0.0845268	0.151084	6.81615	4.33553	0.0373249	0.39771
TCF7L1	ENSG00000152284	transcription factor 7-like 1 (T-cell specific, HMG-box)	HGNC	11640	protein_coding	0.543802	0.864392	9.49383	0.00206163	0.0847557	0.443188	0.867604	5.45563	0.0195053	0.323853
XLOC_001172					novel_predicted_long_non_coding_gene	-1.18714	-1.19085	9.49038	0.00206552	0.0847849	-1.29762	-1.19176	9.7049	0.00183778	0.126051
RPL10P15	ENSG00000267119				processed_pseudogene	0.928283	-1.18867	9.47693	0.00208072	0.0850543	0.841411	-1.18881	6.53459	0.0105797	0.258429
GPR68	ENSG00000119714	G protein-coupled receptor 68	HGNC	4519	protein_coding	-0.344597	4.16996	9.47638	0.00208135	0.0850543	-0.395805	4.1691	10.3867	0.00126925	0.104774
XLOC_031542					novel_predicted_long_non_coding_gene	0.615917	0.558265	9.47118	0.00208726	0.0850543	0.59818	0.563008	7.73922	0.00540342	0.199696
MLLT11	ENSG00000213190	myeloid/lymphoid or mixed-lineage leukemia (trithorax homolog, Drosophila); translocated to, 11	HGNC	16997	protein_coding	-0.247146	5.6333	9.4705	0.00208802	0.0850543	-0.197923	5.63344	5.40906	0.0200325	0.324395
OVGP1	ENSG00000085465	oviductal glycoprotein 1, 120kDa	HGNC	8524	protein_coding	0.515709	1.90273	9.4705	0.00208802	0.0850543	0.452429	1.90324	6.2834	0.0121874	0.272525
XLOC_016612					novel_predicted_long_non_coding_gene	-1.78286	-2.02108	9.46668	0.00209238	0.0851017	-1.9017	-2.01894	8.71997	0.00314743	0.162745
SPRED1	ENSG00000166068	sprouty-related, EVH1 domain containing 1	HGNC	20249	protein_coding	-0.523203	2.22522	9.45973	0.00210032	0.0851709	-0.541688	2.22402	8.15278	0.00429953	0.184727
XLOC_017494					novel_predicted_long_non_coding_gene	1.65475	4.83267	9.4596	0.00210046	0.0851709	1.91411	4.83518	11.7021	0.000624287	0.0773985
RPS19	ENSG00000105372	ribosomal protein S19	HGNC	10402	protein_coding	0.33945	7.69488	9.44386	0.00211857	0.0857747	0.206493	7.69484	3.91018	0.0479944	0.434074
XLOC_028278					novel_predicted_long_non_coding_gene	1.06128	0.516726	9.43853	0.00212474	0.0858941	0.719419	0.53115	3.98798	0.045826	0.427511
XLOC_029591					novel_predicted_long_non_coding_gene	-0.839499	0.542956	9.42244	0.00214346	0.0863214	-0.689629	0.543818	5.37044	0.0204808	0.32803
TMEM59	ENSG00000116209	transmembrane protein 59	HGNC	1239	protein_coding	0.202723	7.23065	9.41627	0.00215068	0.0863214	0.182401	7.23082	6.42045	0.0112814	0.263802
RPS15	ENSG00000115268	ribosomal protein S15	HGNC	10388	protein_coding	0.279544	6.7914	9.41476	0.00215246	0.0863214	0.213213	6.79131	5.15857	0.0231319	0.339671
SNHG6	ENSG00000245910	small nucleolar RNA host gene 6 (non-protein coding)	HGNC	32965	processed_transcript	0.334804	4.08193	9.40588	0.00216291	0.0863214	0.285718	4.08253	5.80517	0.0159792	0.304406
RPL9	ENSG00000163682	ribosomal protein L9	HGNC	10369	protein_coding	0.255764	8.52765	9.40284	0.0021665	0.0863214	0.193062	8.52768	4.88468	0.0270961	0.357897
DENND2D	ENSG00000162777	DENN/MADD domain containing 2D	HGNC	26192	protein_coding	-0.25199	6.76579	9.40234	0.00216708	0.0863214	-0.237547	6.76567	6.71033	0.0095856	0.246507
RSRC2	ENSG00000111011	arginine/serine-rich coiled-coil 2	HGNC	30559	protein_coding	0.191558	6.04154	9.40062	0.00216912	0.0863214	0.168972	6.04182	6.19691	0.0127974	0.275139
RP13-104F24.1	ENSG00000266820				transcribed_unprocessed_pseudogene	0.263185	5.28575	9.39703	0.00217338	0.0863214	0.24398	5.28633	6.74468	0.00940276	0.245091
XLOC_011970					novel_predicted_long_non_coding_gene	1.36783	-1.09671	9.39535	0.00217537	0.0863214	1.37643	-1.09192	8.31298	0.00393628	0.179328
XLOC_037884					novel_predicted_long_non_coding_gene	-0.533307	2.18971	9.39225	0.00217905	0.0863214	-0.50029	2.18701	7.16745	0.00742383	0.224575
OSBPL2	ENSG00000130703	oxysterol binding protein-like 2	HGNC	15761	protein_coding	0.207577	6.98048	9.39116	0.00218034	0.0863214	0.182192	6.98073	6.1059	0.0134731	0.282806
TRBV12-4	ENSG00000276953	T cell receptor beta variable 12-4	HGNC	12186	TR_V_gene	-1.2032	-0.230312	9.39043	0.00218121	0.0863214	-1.09692	-0.230938	6.29439	0.012112	0.272021
XLOC_049159					novel_predicted_long_non_coding_gene	0.612276	1.97204	9.39004	0.00218167	0.0863214	0.454581	1.97841	4.78397	0.0287259	0.365375
SETD8	ENSG00000183955	SET domain containing (lysine methyltransferase) 8	HGNC	29489	protein_coding	0.261344	4.42538	9.38889	0.00218305	0.0863214	0.183781	4.42592	4.70287	0.0301123	0.369561
CECR1	ENSG00000093072	cat eye syndrome chromosome region, candidate 1	HGNC	1839	protein_coding	-0.289991	8.2331	9.38822	0.00218384	0.0863214	-0.308941	8.23307	8.90202	0.00284855	0.155688
XLOC_002720					novel_predicted_long_non_coding_gene	1.42197	-1.5608	9.38469	0.00218805	0.0863598	1.26189	-1.55564	5.58378	0.0181275	0.316491
XLOC_031395					novel_predicted_long_non_coding_gene	-1.0034	-1.01798	9.37678	0.00219751	0.0866054	-0.915167	-1.02331	6.83547	0.00893653	0.240691
MTFMT	ENSG00000103707	mitochondrial methionyl-tRNA formyltransferase	HGNC	29666	protein_coding	0.291041	3.52729	9.36276	0.00221439	0.0869911	0.281466	3.52921	7.21747	0.00721972	0.222922
PYCARD	ENSG00000103490	PYD and CARD domain containing	HGNC	16608	protein_coding	0.251056	6.26021	9.35928	0.00221859	0.0869911	0.198579	6.26039	5.16966	0.0229847	0.339279
IGLV1-44	ENSG00000211651	immunoglobulin lambda variable 1-44	HGNC	5879	IG_V_gene	0.9358	1.12784	9.35316	0.00222601	0.0869911	1.08183	1.13213	10.9976	0.000912316	0.0934812
SBK1	ENSG00000188322	SH3 domain binding kinase 1	HGNC	17699	protein_coding	-0.301705	5.15457	9.35102	0.00222861	0.0869911	-0.263414	5.15365	5.9451	0.0147582	0.293213
RHOG	ENSG00000177105	ras homolog family member G	HGNC	672	protein_coding	0.20536	8.50162	9.34674	0.00223382	0.0869911	0.149998	8.50167	4.63488	0.0313284	0.373157
PTGER2	ENSG00000125384	prostaglandin E receptor 2 (subtype EP2), 53kDa	HGNC	9594	protein_coding	-0.269558	5.16194	9.34665	0.00223393	0.0869911	-0.325142	5.16154	12.1358	0.000494635	0.068912
CREBZF	ENSG00000137504	CREB/ATF bZIP transcription factor	HGNC	24905	protein_coding	0.234826	5.68249	9.34174	0.00223992	0.0869911	0.193454	5.68263	5.52401	0.0187572	0.319177
SCAF4	ENSG00000156304	SR-related CTD-associated factor 4	HGNC	19304	protein_coding	-0.215168	5.74387	9.33888	0.00224343	0.0869911	-0.189847	5.7437	6.20016	0.0127739	0.275077
XLOC_013940					novel_predicted_long_non_coding_gene	0.503825	2.88888	9.33531	0.00224781	0.0869911	0.441654	2.8928	6.26652	0.0123041	0.272662
DSTNP1	ENSG00000230982	destrin (actin depolymerizing factor) pseudogene 1	HGNC	23769	processed_pseudogene	-0.621187	0.522334	9.33521	0.00224792	0.0869911	-0.670071	0.521542	8.69175	0.00319654	0.164329
ANGPT1	ENSG00000154188	angiopoietin 1	HGNC	484	protein_coding	0.598319	2.55319	9.33393	0.0022495	0.0869911	0.594883	2.56073	7.83056	0.00513702	0.197494
XAGE5	ENSG00000171405	X antigen family, member 5	HGNC	30930	protein_coding	1.22981	-1.77114	9.33332	0.00225024	0.0869911	1.17498	-1.76978	7.52154	0.00609655	0.209217
FLNA	ENSG00000196924	filamin A, alpha	HGNC	3754	protein_coding	-0.230918	10.5639	9.33328	0.0022503	0.0869911	-0.262461	10.5639	10.2448	0.00137074	0.108688
TMEM55A	ENSG00000155099	transmembrane protein 55A	HGNC	25452	protein_coding	0.211591	6.36391	9.33112	0.00225295	0.0869911	0.198433	6.3644	6.86699	0.00878026	0.240537
PSENEN	ENSG00000205155	presenilin enhancer gamma secretase subunit	HGNC	30100	protein_coding	0.316716	5.93762	9.32018	0.00226643	0.0873205	0.29755	5.93805	6.76212	0.0093113	0.24465
AC005037.4	ENSG00000226658				processed_pseudogene	-1.63047	-2.15236	9.31711	0.00227024	0.0873205	-1.52823	-2.15273	7.42582	0.00642945	0.212834
C5orf20	ENSG00000251380	chromosome 5 open reading frame 20	HGNC	24459	protein_coding	-1.3464	0.133107	9.31626	0.00227129	0.0873205	-1.07728	0.125099	5.79012	0.0161165	0.305174
XLOC_046640					novel_predicted_long_coding_gene	-1.1691	-0.623218	9.31054	0.0022784	0.0874675	-1.01045	-0.619304	6.18238	0.0129029	0.276149
FAM193B	ENSG00000146067	family with sequence similarity 193, member B	HGNC	25524	protein_coding	0.233152	7.22647	9.29849	0.00229343	0.0879089	0.248972	7.22654	8.9741	0.00273834	0.153491
RHBDD2	ENSG00000005486	rhomboid domain containing 2	HGNC	23082	protein_coding	0.237276	5.71358	9.29605	0.00229648	0.0879089	0.195126	5.71384	5.59571	0.0180046	0.315435
CYP4F2	ENSG00000186115	cytochrome P450, family 4, subfamily F, polypeptide 2	HGNC	2645	protein_coding	0.776532	1.97536	9.28627	0.00230878	0.0879865	0.815924	1.98181	7.24427	0.00711276	0.222911
CH17-472G23.2	ENSG00000223804				transcribed_unprocessed_pseudogene	0.289853	4.22395	9.28626	0.00230879	0.0879865	0.25443	4.22481	5.90162	0.015127	0.295421
KLHDC2	ENSG00000165516	kelch domain containing 2	HGNC	20231	protein_coding	0.252647	4.42072	9.28542	0.00230985	0.0879865	0.248824	4.42157	7.51459	0.00612013	0.209348
AC073850.6	ENSG00000229436				processed_pseudogene	-0.832612	-0.438561	9.28171	0.00231454	0.0879865	-1.03071	-0.441374	11.4181	0.000727309	0.0836437
XLOC_046267					novel_predicted_long_non_coding_gene	-1.84676	-2.03547	9.28134	0.002315	0.0879865	-2.19504	-2.03749	10.691	0.00107656	0.0994413
CCDC12	ENSG00000160799	coiled-coil domain containing 12	HGNC	28332	protein_coding	0.341295	3.70076	9.27816	0.00231902	0.0879887	0.255666	3.70157	4.51045	0.0336884	0.382974
MIEF1	ENSG00000100335	mitochondrial elongation factor 1	HGNC	25979	protein_coding	-0.233962	5.15215	9.27608	0.00232165	0.0879887	-0.198074	5.15183	5.60014	0.017959	0.315435
XLOC_017369					novel_predicted_long_non_coding_gene	-1.20301	-1.52924	9.27213	0.00232667	0.0880536	-0.925679	-1.52817	4.63566	0.0313141	0.373157
TMSB4XP1	ENSG00000236876	thymosin beta 4, X-linked pseudogene 1	HGNC	11883	processed_pseudogene	-0.726568	-0.0392603	9.26721	0.00233293	0.0881657	-0.65455	-0.0396389	6.72592	0.00950216	0.246016
LY6G5B	ENSG00000240053	lymphocyte antigen 6 complex, locus G5B	HGNC	13931	protein_coding	0.372159	4.748	9.26132	0.00234044	0.0883244	0.251367	4.74875	4.07774	0.0434517	0.42127
XLOC_033619					novel_predicted_long_coding_gene	-0.466899	4.24777	9.25388	0.00234997	0.0885587	-0.380968	4.24673	5.71568	0.0168141	0.311389
CARS2	ENSG00000134905	cysteinyl-tRNA synthetase 2, mitochondrial (putative)	HGNC	25695	protein_coding	0.295764	6.93326	9.25085	0.00235386	0.0885803	0.29929	6.93346	7.85967	0.00505495	0.196821
NTNG2	ENSG00000196358	netrin G2	HGNC	14288	protein_coding	0.330189	7.17906	9.24417	0.00236246	0.0887054	0.279865	7.17921	5.6327	0.0176284	0.315435
QPCT	ENSG00000115828	glutaminyl-peptide cyclotransferase	HGNC	9753	protein_coding	0.242472	7.86395	9.24178	0.00236554	0.0887054	0.223154	7.86413	6.4646	0.0110045	0.260524
RELT	ENSG00000054967	RELT tumor necrosis factor receptor	HGNC	13764	protein_coding	0.214454	6.42055	9.24053	0.00236716	0.0887054	0.19748	6.42079	6.53177	0.0105964	0.258429
XLOC_004865					novel_predicted_long_non_coding_gene	0.743019	0.269078	9.23588	0.00237319	0.0888064	0.820849	0.278162	8.90556	0.00284304	0.155688
XLOC_040996					novel_predicted_long_non_coding_gene	0.414415	2.36702	9.22688	0.00238488	0.0891189	0.354045	2.36978	5.7724	0.0162798	0.306834
CCDC130	ENSG00000104957	coiled-coil domain containing 130	HGNC	28118	protein_coding	0.211447	5.3319	9.21964	0.00239432	0.0892053	0.189905	5.33203	6.29556	0.0121041	0.272021
STX10	ENSG00000104915	syntaxin 10	HGNC	11428	protein_coding	0.202885	6.7587	9.21922	0.00239487	0.0892053	0.209676	6.75897	8.18999	0.00421222	0.182574
XLOC_031765					novel_predicted_long_non_coding_gene	-1.56799	-1.34797	9.21561	0.0023996	0.0892053	-1.54185	-1.3516	7.54805	0.00600751	0.209217
TMCC3	ENSG00000057704	transmembrane and coiled-coil domain family 3	HGNC	29199	protein_coding	0.306214	6.7291	9.21365	0.00240217	0.0892053	0.225189	6.72947	4.49476	0.033999	0.383563
XLOC_024588					novel_predicted_long_non_coding_gene	-1.83866	-1.92187	9.21233	0.00240391	0.0892053	-1.78081	-1.92384	6.73957	0.00942971	0.245421
NDUFA7	ENSG00000267855	NADH dehydrogenase (ubiquinone) 1 alpha subcomplex, 7, 14.5kDa	HGNC	7691	protein_coding	0.274083	4.42654	9.20931	0.00240788	0.0892286	0.240863	4.42645	6.28147	0.0122007	0.272525
XLOC_046018					novel_predicted_long_non_coding_gene	0.686661	0.565358	9.20197	0.00241754	0.0893442	0.506616	0.570621	4.02386	0.044861	0.424916
XLOC_020626					novel_predicted_long_coding_gene	-1.1221	-0.959794	9.20186	0.00241769	0.0893442	-1.22431	-0.960402	8.91208	0.00283291	0.155688
XLOC_041206					novel_predicted_long_non_coding_gene	1.27957	-1.60191	9.19874	0.00242181	0.0893726	1.33619	-1.59975	7.74262	0.00539324	0.199696
COPE	ENSG00000105669	coatomer protein complex, subunit epsilon	HGNC	2234	protein_coding	0.206467	7.26424	9.19141	0.00243154	0.0896074	0.200737	7.26431	7.23618	0.00714488	0.222911
ZNF777	ENSG00000196453	zinc finger protein 777	HGNC	22213	protein_coding	-0.345937	3.53301	9.18764	0.00243654	0.0896197	-0.30278	3.53078	5.93093	0.0148774	0.293512
BLOC1S2	ENSG00000196072	biogenesis of lysosomal organelles complex-1, subunit 2	HGNC	20984	protein_coding	0.234146	5.56691	9.18532	0.00243965	0.0896197	0.242688	5.5674	8.32202	0.00391674	0.179328
C17orf67	ENSG00000214226	chromosome 17 open reading frame 67	HGNC	27900	protein_coding	0.56423	1.14496	9.18359	0.00244195	0.0896197	0.527275	1.14615	7.06788	0.00784781	0.228091
DNAJC10	ENSG00000077232	DnaJ (Hsp40) homolog, subfamily C, member 10	HGNC	24637	protein_coding	-0.205727	5.79227	9.17553	0.00245272	0.0898916	-0.183137	5.7921	6.1983	0.0127873	0.275139
XLOC_053147					novel_predicted_long_non_coding_gene	-0.610823	0.0573439	9.17152	0.00245811	0.0899427	-0.599047	0.0590284	7.73907	0.00540386	0.199696
MAP7D3	ENSG00000129680	MAP7 domain containing 3	HGNC	25742	protein_coding	-0.303932	3.10294	9.16377	0.00246853	0.0899427	-0.295058	3.10152	7.28566	0.00695072	0.2209
ZNF366	ENSG00000178175	zinc finger protein 366	HGNC	18316	protein_coding	-0.626886	1.78411	9.16328	0.00246919	0.0899427	-0.461915	1.78302	4.50636	0.0337691	0.383343
SLC37A3	ENSG00000157800	solute carrier family 37, member 3	HGNC	20651	protein_coding	0.411446	5.44664	9.16247	0.00247029	0.0899427	0.291543	5.44751	4.07115	0.0436216	0.421691
XLOC_049972					novel_predicted_short_non_coding_gene	-1.13776	-0.760192	9.16196	0.00247097	0.0899427	-1.28985	-0.763975	11.213	0.000812257	0.0873864
CLDN9	ENSG00000213937	claudin 9	HGNC	2051	protein_coding	0.395924	4.13118	9.15944	0.00247438	0.0899441	0.46432	4.13215	10.7355	0.00105099	0.0994413
RAB5A	ENSG00000144566	RAB5A, member RAS oncogene family	HGNC	9783	protein_coding	0.237932	5.4381	9.14969	0.0024876	0.0903016	0.207812	5.43855	5.90346	0.0151111	0.295421
XLOC_017793					novel_predicted_long_non_coding_gene	-1.86148	-1.62683	9.13354	0.00250966	0.0909717	-1.90455	-1.62871	7.92352	0.00487963	0.194029
XLOC_003775					novel_predicted_long_non_coding_gene	-1.37872	-1.54126	9.13115	0.00251294	0.0909717	-1.20812	-1.54329	5.94816	0.0147327	0.293126
XLOC_008837					novel_predicted_long_non_coding_gene	0.96351	-0.859489	9.12736	0.00251815	0.0909717	0.936031	-0.855085	7.33002	0.00678122	0.217725
RILPL2	ENSG00000150977	Rab interacting lysosomal protein-like 2	HGNC	28787	protein_coding	0.242401	6.89179	9.12623	0.0025197	0.0909717	0.224468	6.89199	6.31472	0.0119739	0.271433
TRBV11-3	ENSG00000276597	T cell receptor beta variable 11-3	HGNC	12182	TR_V_gene	-1.60481	-1.39862	9.11348	0.00253732	0.0914843	-1.34478	-1.40028	6.40249	0.011396	0.264232
XLOC_056491					novel_predicted_long_non_coding_gene	-0.661276	2.73448	9.09483	0.00256334	0.0921864	-0.628682	2.73072	6.43711	0.011176	0.262952
FASLG	ENSG00000117560	Fas ligand (TNF superfamily, member 6)	HGNC	11936	protein_coding	-0.511849	2.96838	9.0906	0.00256927	0.0921864	-0.630281	2.96674	11.5155	0.000690169	0.0807649
NMUR1	ENSG00000171596	neuromedin U receptor 1	HGNC	4518	protein_coding	-0.502595	3.89841	9.09014	0.00256991	0.0921864	-0.530526	3.89716	8.40877	0.00373414	0.178241
XLOC_038815					novel_predicted_long_non_coding_gene	-0.766179	0.54384	9.08291	0.00258009	0.0921864	-0.671043	0.546242	5.95045	0.0147136	0.293126
SNN	ENSG00000184602	stannin	HGNC	11149	protein_coding	0.23084	7.98566	9.08288	0.00258014	0.0921864	0.227509	7.9858	7.25696	0.00706266	0.222478
CDC26	ENSG00000176386	cell division cycle 26	HGNC	17839	protein_coding	0.32655	3.54224	9.08286	0.00258016	0.0921864	0.329961	3.54361	7.61312	0.00579452	0.207013
HCG27	ENSG00000206344	HLA complex group 27 (non-protein coding)	HGNC	27366	protein_coding	0.319902	7.51292	9.08228	0.00258098	0.0921864	0.405139	7.51314	14.903	0.000113181	0.0314296
TTC5	ENSG00000136319	tetratricopeptide repeat domain 5	HGNC	19274	protein_coding	-0.297338	3.29196	9.06866	0.00260028	0.0927514	-0.323548	3.29115	8.91563	0.00282741	0.155688
UPP1	ENSG00000183696	uridine phosphorylase 1	HGNC	12576	protein_coding	0.351067	5.90828	9.0621	0.00260963	0.0929606	0.301562	5.90858	5.59865	0.0179743	0.315435
RGS3	ENSG00000138835	regulator of G-protein signaling 3	HGNC	9999	protein_coding	-0.29393	5.98982	9.04064	0.00264043	0.0938397	-0.294216	5.98981	7.45052	0.0063418	0.211748
CKAP5	ENSG00000175216	cytoskeleton associated protein 5	HGNC	28959	protein_coding	-0.251574	5.00329	9.03936	0.00264229	0.0938397	-0.236749	5.00282	6.52961	0.0106093	0.258429
CD101	ENSG00000134256	CD101 molecule	HGNC	5949	protein_coding	-0.49944	4.73701	9.03758	0.00264486	0.0938397	-0.632863	4.73608	13.2168	0.000277454	0.0497272
TMEM2	ENSG00000135048	transmembrane protein 2	HGNC	11869	protein_coding	0.252592	6.86858	9.01567	0.00267675	0.0948451	0.214515	6.8688	5.6378	0.0175773	0.315435
OSBPL8	ENSG00000091039	oxysterol binding protein-like 8	HGNC	16396	protein_coding	-0.296599	7.87594	9.00719	0.00268919	0.0951596	-0.230343	7.87598	4.63382	0.0313476	0.373198
FAM198B	ENSG00000164125	family with sequence similarity 198, member B	HGNC	25312	protein_coding	-0.409596	5.65684	8.99529	0.00270676	0.0956545	-0.353447	5.65678	5.60248	0.017935	0.315435
RAB1A	ENSG00000138069	RAB1A, member RAS oncogene family	HGNC	9758	protein_coding	0.20995	6.20238	8.98353	0.00272424	0.0961447	0.155693	6.20268	4.57212	0.0324963	0.377136
XLOC_035210					novel_predicted_long_non_coding_gene	-1.64148	-1.91204	8.96723	0.00274864	0.0968779	-1.57802	-1.91135	7.14661	0.00751059	0.22532
NFATC2	ENSG00000101096	nuclear factor of activated T-cells, cytoplasmic, calcineurin-dependent 2	HGNC	7776	protein_coding	-0.227723	6.20635	8.95801	0.00276256	0.0972399	-0.217475	6.20605	6.84352	0.00889632	0.24067
XLOC_016985					novel_predicted_long_non_coding_gene	-1.41101	-1.84239	8.94576	0.00278114	0.0977292	-1.15825	-1.84827	4.98161	0.0256182	0.349966
XLOC_031076					novel_predicted_long_non_coding_gene	-0.880757	-0.881149	8.94403	0.00278378	0.0977292	-0.689619	-0.883098	5.00967	0.0252061	0.346862
MBD2	ENSG00000134046	methyl-CpG binding domain protein 2	HGNC	6917	protein_coding	0.212695	6.66247	8.93858	0.00279209	0.0978216	0.210477	6.66266	7.34116	0.00673933	0.216931
MIAT	ENSG00000225783	myocardial infarction associated transcript (non-protein coding)	HGNC	33425	lincRNA	0.38797	5.75107	8.9375	0.00279375	0.0978216	0.37029	5.75105	6.78965	0.00916881	0.242932
DUSP14	ENSG00000276023	dual specificity phosphatase 14	HGNC	17007	protein_coding	-0.567462	1.4626	8.93254	0.00280135	0.0978995	-0.434221	1.4585	4.74417	0.0293977	0.365546
SMARCA4	ENSG00000127616	SWI/SNF related, matrix associated, actin dependent regulator of chromatin, subfamily a, member 4	HGNC	11100	protein_coding	-0.23069	6.01605	8.93126	0.00280331	0.0978995	-0.266552	6.01582	10.0987	0.00148376	0.113109
LBR	ENSG00000143815	lamin B receptor	HGNC	6518	protein_coding	0.217053	8.41015	8.92546	0.00281223	0.097991	0.228318	8.41024	8.22494	0.00413186	0.181618
CRELD2	ENSG00000184164	cysteine-rich with EGF-like domains 2	HGNC	28150	protein_coding	0.289481	4.02866	8.92454	0.00281364	0.097991	0.225597	4.02888	5.04116	0.0247519	0.346208
FAM89B	ENSG00000176973	family with sequence similarity 89, member B	HGNC	16708	protein_coding	-0.484588	4.88284	8.92016	0.0028204	0.097991	-0.466261	4.88303	6.72733	0.00949464	0.246016
MPZ	ENSG00000158887	myelin protein zero	HGNC	7225	protein_coding	0.312381	3.99718	8.92001	0.00282062	0.097991	0.422064	3.99788	17.6731	2.62306e-05	0.0196326
XLOC_029419					novel_predicted_long_non_coding_gene	0.662602	0.702596	8.9151	0.00282823	0.0980547	0.726343	0.703523	9.00645	0.00269029	0.152189
FER1L4	ENSG00000088340	fer-1-like 4 (C. elegans), pseudogene	HGNC	15801	unitary_pseudogene	0.720385	0.262949	8.91408	0.00282981	0.0980547	0.769492	0.269828	8.68634	0.00320603	0.1645
LBX2-AS1	ENSG00000257702	LBX2 antisense RNA 1	HGNC	25136	antisense	-0.702403	1.51038	8.90525	0.00284352	0.0984022	-0.515901	1.50758	4.75816	0.0291598	0.365375
XLOC_022402					novel_predicted_long_coding_gene	0.737607	0.679034	8.89989	0.00285188	0.0985633	0.68085	0.685958	5.76527	0.0163459	0.307029
MTL5	ENSG00000132749	metallothionein-like 5, testis-specific (tesmin)	HGNC	7446	protein_coding	0.346354	2.68464	8.89594	0.00285805	0.0986488	0.353294	2.68803	7.57368	0.00592268	0.208838
XLOC_030066					novel_predicted_long_non_coding_gene	1.31305	-1.81197	8.88807	0.0028704	0.0989472	1.38423	-1.80941	7.69257	0.00554488	0.203683
SRSF4	ENSG00000116350	serine/arginine-rich splicing factor 4	HGNC	10786	protein_coding	0.192716	6.36955	8.88002	0.00288309	0.0992564	0.165407	6.36974	5.60234	0.0179365	0.315435
GAPDHP44	ENSG00000213352	glyceraldehyde 3 phosphate dehydrogenase pseudogene 44	HGNC	37801	processed_pseudogene	-1.14146	0.42488	8.87732	0.00288735	0.0992748	-1.15865	0.425826	7.28085	0.00696936	0.2209
XLOC_025773					novel_predicted_long_non_coding_gene	-1.20896	-1.10287	8.86879	0.00290087	0.0994568	-1.16488	-1.10281	6.78336	0.00920116	0.243065
AC004166.6	ENSG00000184616				unprocessed_pseudogene	-1.36461	-1.99701	8.86769	0.00290262	0.0994568	-1.4214	-1.99923	8.3649	0.00382538	0.178743
RP11-440K22.1	ENSG00000220343				processed_pseudogene	0.495663	1.06197	8.86694	0.00290382	0.0994568	0.40373	1.07042	4.88491	0.0270924	0.357897
UBXN11	ENSG00000158062	UBX domain protein 11	HGNC	30600	protein_coding	-0.244329	7.30641	8.86172	0.00291212	0.0996133	-0.198128	7.30638	5.01713	0.0250978	0.346781
GNPTAB	ENSG00000111670	N-acetylglucosamine-1-phosphate transferase, alpha and beta subunits	HGNC	29670	protein_coding	-0.235942	5.92945	8.8571	0.0029195	0.0997379	-0.248764	5.92929	8.35427	0.00384783	0.178857
NLRX1	ENSG00000160703	NLR family member X1	HGNC	29890	protein_coding	0.267531	5.31146	8.85177	0.00292805	0.099902	0.293127	5.31204	8.62114	0.00332284	0.169192
XLOC_046408					novel_predicted_long_non_coding_gene	-0.737045	-0.179129	8.84795	0.00293418	0.0999832	-0.725796	-0.183719	7.06202	0.0078735	0.22834
KIAA1551	ENSG00000174718	KIAA1551	HGNC	25559	protein_coding	0.237966	9.68939	8.83724	0.00295144	0.100435	0.259892	9.68943	8.96851	0.00274673	0.153638
GCOM1	ENSG00000137878	GRINL1A complex locus 1	HGNC	26424	protein_coding	-1.47262	1.10569	8.83507	0.00295497	0.100435	-1.54023	1.1092	7.89497	0.00495726	0.19508
XLOC_022272					novel_predicted_long_non_coding_gene	0.956778	-1.08405	8.82856	0.00296553	0.100666	0.861556	-1.07781	6.25778	0.0123649	0.272803
XLOC_022405					novel_predicted_long_non_coding_gene	0.496009	3.27721	8.82513	0.00297111	0.100727	0.622891	3.28056	12.6128	0.000383115	0.0613944
BZRAP1	ENSG00000005379	benzodiazepine receptor (peripheral) associated protein 1	HGNC	16831	protein_coding	-0.41083	5.00554	8.82158	0.00297689	0.100795	-0.408367	5.00485	7.51845	0.00610702	0.209217
WAPAL	ENSG00000062650	wings apart-like homolog (Drosophila)	HGNC	23293	protein_coding	0.291218	5.69021	8.81774	0.00298316	0.100878	0.24022	5.69052	5.22955	0.0222062	0.335495
XLOC_036110					novel_predicted_long_non_coding_gene	0.965321	-1.21338	8.81545	0.00298691	0.100878	0.880314	-1.21064	6.06288	0.0138052	0.285533
TUBB1	ENSG00000101162	tubulin, beta 1 class VI	HGNC	16257	protein_coding	-0.531884	6.74423	8.8129	0.00299109	0.100892	-0.467758	6.74417	6.1261	0.01332	0.28138
GABPA	ENSG00000154727	GA binding protein transcription factor, alpha subunit 60kDa	HGNC	4071	protein_coding	0.258866	4.38011	8.80608	0.00300229	0.101102	0.22451	4.38076	5.74617	0.0165247	0.308916
XLOC_034872					novel_predicted_long_coding_gene	0.534635	1.98276	8.80448	0.00300491	0.101102	0.657306	1.98497	12.5095	0.000404882	0.061537
XLOC_031396					novel_predicted_long_non_coding_gene	-0.895153	0.101737	8.7938	0.00302257	0.101491	-0.842189	0.0946515	6.6639	0.00983854	0.249053
TOM1L1	ENSG00000141198	target of myb1 (chicken)-like 1	HGNC	11983	protein_coding	-1.0198	-1.3242	8.79289	0.00302407	0.101491	-0.969576	-1.32398	6.72565	0.00950361	0.246016
PNN	ENSG00000100941	pinin, desmosome associated protein	HGNC	9162	protein_coding	0.223683	5.89619	8.78696	0.00303391	0.101693	0.189055	5.89637	5.3848	0.020313	0.327281
XLOC_053617					novel_predicted_long_non_coding_gene	0.733088	0.11221	8.77941	0.00304649	0.101836	0.738498	0.117203	7.47029	0.00627255	0.210778
XLOC_004812					novel_predicted_long_non_coding_gene	0.793091	-0.17252	8.77874	0.00304761	0.101836	1.00434	-0.165765	12.4926	0.000408576	0.061537
HLA-DQA2	ENSG00000237541	major histocompatibility complex, class II, DQ alpha 2	HGNC	4943	protein_coding	-2.24817	3.9578	8.77753	0.00304964	0.101836	-1.07115	3.95719	1.38795	0.238752	0.713992
FKBP1B	ENSG00000119782	FK506 binding protein 1B, 12.6 kDa	HGNC	3712	protein_coding	-0.736954	1.97202	8.77411	0.00305536	0.1019	-0.646381	1.9722	5.6319	0.0176365	0.315435
XLOC_052824					novel_predicted_long_non_coding_gene	-1.04339	0.0137024	8.7709	0.00306074	0.101952	-1.0718	0.0142802	7.52054	0.00609993	0.209217
RPL38	ENSG00000172809	ribosomal protein L38	HGNC	10349	protein_coding	0.292757	7.95589	8.76512	0.00307046	0.102148	0.200472	7.95582	4.21712	0.0400181	0.408151
XLOC_027663					novel_predicted_long_non_coding_gene	0.694454	0.534586	8.75403	0.00308919	0.102643	0.583346	0.53952	5.58638	0.0181006	0.316269
CDKL5	ENSG00000008086	cyclin-dependent kinase-like 5	HGNC	11411	protein_coding	-0.551401	1.4827	8.74923	0.00309732	0.102786	-0.619935	1.48605	9.06251	0.00260904	0.149351
FTO	ENSG00000140718	fat mass and obesity associated	HGNC	24678	protein_coding	-0.249359	4.56366	8.74144	0.00311059	0.103098	-0.200384	4.56282	4.90015	0.0268544	0.356135
HCLS1	ENSG00000180353	hematopoietic cell-specific Lyn substrate 1	HGNC	4844	protein_coding	0.228325	9.32286	8.73444	0.00312255	0.103213	0.193747	9.32291	5.20678	0.022499	0.337064
CYP2S1	ENSG00000167600	cytochrome P450, family 2, subfamily S, polypeptide 1	HGNC	15654	protein_coding	-0.638884	2.97862	8.73108	0.00312831	0.103213	-0.632713	2.97563	7.13192	0.00757237	0.225741
TEN1	ENSG00000257949	TEN1 CST complex subunit	HGNC	37242	protein_coding	0.356764	3.50561	8.72906	0.00313177	0.103213	0.313084	3.5063	5.72782	0.0166982	0.3106
AP000347.4	ENSG00000234353				transcribed_unprocessed_pseudogene	0.366834	3.6113	8.72869	0.00313242	0.103213	0.315971	3.61197	5.77541	0.016252	0.306661
TRGV5P	ENSG00000228668	T cell receptor gamma variable 5P (pseudogene)	HGNC	12291	TR_V_pseudogene	-1.59053	0.331922	8.72696	0.00313538	0.103213	-1.15618	0.325983	4.24246	0.0394251	0.4052
DHRS13	ENSG00000167536	dehydrogenase/reductase (SDR family) member 13	HGNC	28326	protein_coding	0.361874	5.45302	8.72462	0.00313942	0.103213	0.248484	5.45348	3.9136	0.0478968	0.433736
PAN3	ENSG00000152520	PAN3 poly(A) specific ribonuclease subunit	HGNC	29991	protein_coding	0.210471	6.69851	8.72362	0.00314114	0.103213	0.210237	6.69875	7.18557	0.00734921	0.223841
GALNS	ENSG00000141012	galactosamine (N-acetyl)-6-sulfate sulfatase	HGNC	4122	protein_coding	0.273097	5.93776	8.72037	0.00314675	0.10327	0.209793	5.93798	4.63805	0.0312704	0.373133
XLOC_003780					novel_predicted_long_non_coding_gene	-1.38121	-1.82567	8.71393	0.00315788	0.103508	-1.12044	-1.82702	5.31004	0.0212029	0.332279
DCLRE1A	ENSG00000198924	DNA cross-link repair 1A	HGNC	17660	protein_coding	-0.357221	2.59845	8.70545	0.00317261	0.103863	-0.292366	2.59619	5.13814	0.0234057	0.340877
CLRN1-AS1	ENSG00000239265	CLRN1 antisense RNA 1	HGNC	30895	antisense	-0.93952	-0.598072	8.70132	0.0031798	0.103971	-1.08258	-0.597642	10.3232	0.00131367	0.106535
XLOC_031556					novel_predicted_long_non_coding_gene	-1.59383	-1.64252	8.69784	0.00318588	0.104042	-1.43885	-1.64612	5.26518	0.0217561	0.334204
XLOC_027669					novel_predicted_long_non_coding_gene	0.943362	-0.648196	8.69195	0.00319619	0.104251	0.884613	-0.645314	6.59331	0.0102363	0.254261
XLOC_044587					novel_predicted_long_non_coding_gene	-0.793319	0.156267	8.68365	0.00321077	0.104599	-0.835556	0.156545	7.89893	0.00494641	0.19508
RP11-44F14.1	ENSG00000260078				transcribed_unprocessed_pseudogene	0.300008	6.3487	8.67964	0.00321785	0.104669	0.33316	6.34938	9.11745	0.00253182	0.147493
DHRS7	ENSG00000100612	dehydrogenase/reductase (SDR family) member 7	HGNC	21524	protein_coding	0.200584	6.78927	8.67799	0.00322076	0.104669	0.184257	6.78955	6.16651	0.0130191	0.277258
ABHD17C	ENSG00000136379	abhydrolase domain containing 17C	HGNC	26925	protein_coding	0.558976	1.83894	8.67155	0.00323217	0.104912	0.457887	1.84222	5.25999	0.0218211	0.334204
GAS5	ENSG00000234741	growth arrest-specific 5 (non-protein coding)	HGNC	16355	processed_transcript	0.287099	5.67557	8.65229	0.00326651	0.105731	0.238954	5.67561	5.10196	0.0238988	0.342819
SCARNA16	ENSG00000275143	small Cajal body-specific RNA 16	HGNC	32573	snoRNA	1.11185	-1.5322	8.65168	0.0032676	0.105731	1.13062	-1.52667	7.07829	0.00780234	0.227758
XLOC_000631					novel_predicted_long_non_coding_gene	1.28709	-1.6558	8.64897	0.00327246	0.105731	1.05299	-1.6518	4.39015	0.0361472	0.394472
IL1R2	ENSG00000115590	interleukin 1 receptor, type II	HGNC	5994	protein_coding	0.421801	7.45547	8.64852	0.00327327	0.105731	0.43135	7.45579	6.88481	0.00869312	0.239856
PNRC1	ENSG00000146278	proline-rich nuclear receptor coactivator 1	HGNC	17278	protein_coding	0.224342	8.19664	8.64414	0.00328116	0.105858	0.20867	8.19673	6.49615	0.0108108	0.258693
TRAV5	ENSG00000211779	T cell receptor alpha variable 5	HGNC	12143	TR_V_gene	-0.665148	0.357037	8.63858	0.00329118	0.105868	-0.671295	0.353203	7.15056	0.00749405	0.22532
TRGV7	ENSG00000249978	T cell receptor gamma variable 7 (pseudogene)	HGNC	12293	TR_V_pseudogene	-0.789699	1.29537	8.63824	0.0032918	0.105868	-0.878013	1.29272	9.4727	0.00208552	0.133539
RHBG	ENSG00000132677	Rh family, B glycoprotein (gene/pseudogene)	HGNC	14572	protein_coding	0.720168	-0.906437	8.63737	0.00329337	0.105868	0.781267	-0.902947	8.19984	0.00418941	0.182198
CLEC10A	ENSG00000132514	C-type lectin domain family 10, member A	HGNC	16916	protein_coding	-0.447616	4.11807	8.62822	0.00330994	0.106164	-0.416998	4.1159	6.11442	0.0134083	0.282135
PDLIM7	ENSG00000196923	PDZ and LIM domain 7 (enigma)	HGNC	22958	protein_coding	0.205916	7.76344	8.62672	0.00331267	0.106164	0.211014	7.76354	7.57291	0.0059252	0.208838
USP48	ENSG00000090686	ubiquitin specific peptidase 48	HGNC	18533	protein_coding	0.224827	5.94903	8.6257	0.00331453	0.106164	0.221728	5.94941	6.99612	0.00816864	0.232143
DUSP1	ENSG00000120129	dual specificity phosphatase 1	HGNC	3064	protein_coding	0.365681	8.89505	8.62184	0.00332156	0.106177	0.329654	8.89513	5.7153	0.0168177	0.311389
FMR1	ENSG00000102081	fragile X mental retardation 1	HGNC	3775	protein_coding	0.23876	5.87156	8.62111	0.00332289	0.106177	0.217967	5.87196	6.04141	0.0139741	0.286384
TP53INP2	ENSG00000078804	tumor protein p53 inducible nuclear protein 2	HGNC	16104	protein_coding	0.442919	5.6212	8.61334	0.0033371	0.106504	0.490575	5.6222	8.5038	0.00354406	0.17511
PTEN	ENSG00000171862	phosphatase and tensin homolog	HGNC	9588	protein_coding	0.226478	8.12859	8.60849	0.003346	0.106606	0.259567	8.12871	9.30546	0.00228472	0.140804
XLOC_020646					novel_predicted_long_non_coding_gene	0.646874	0.864078	8.60724	0.00334829	0.106606	0.776617	0.87709	10.2905	0.00133716	0.107137
PABPC1P3	ENSG00000230673	poly(A) binding protein, cytoplasmic 1 pseudogene 3	HGNC	8560	processed_pseudogene	-0.444738	2.18765	8.59616	0.00336872	0.107129	-0.376307	2.18607	5.31502	0.0211424	0.332279
SNRPA1	ENSG00000131876	small nuclear ribonucleoprotein polypeptide A'	HGNC	11152	protein_coding	0.269238	3.87336	8.59354	0.00337358	0.107155	0.22152	3.87379	4.97288	0.0257477	0.350319
FAR1	ENSG00000197601	fatty acyl CoA reductase 1	HGNC	26222	protein_coding	0.197345	6.77268	8.58443	0.0033905	0.107565	0.173823	6.77289	5.69544	0.0170091	0.312234
XLOC_015454					novel_predicted_long_non_coding_gene	-0.886789	-0.0285215	8.57233	0.00341309	0.108046	-0.809115	-0.029268	6.32158	0.0119277	0.270845
SDC2	ENSG00000169439	syndecan 2	HGNC	10659	protein_coding	0.730893	1.58727	8.57197	0.00341377	0.108046	0.579835	1.59545	4.3655	0.0366738	0.396357
HNRNPDL	ENSG00000152795	heterogeneous nuclear ribonucleoprotein D-like	HGNC	5037	protein_coding	0.21802	7.40337	8.55993	0.00343643	0.108503	0.163968	7.40339	4.48726	0.0341483	0.38447
EMILIN2	ENSG00000132205	elastin microfibril interfacer 2	HGNC	19881	protein_coding	-0.322999	6.65049	8.55786	0.00344034	0.108503	-0.327274	6.65049	7.34447	0.00672692	0.216931
ING3	ENSG00000071243	inhibitor of growth family, member 3	HGNC	14587	protein_coding	0.212035	4.35684	8.55783	0.00344039	0.108503	0.218785	4.35756	7.54676	0.0060118	0.209217
SLC27A3	ENSG00000143554	solute carrier family 27 (fatty acid transporter), member 3	HGNC	10997	protein_coding	-0.254635	5.41509	8.55211	0.00345121	0.108666	-0.259605	5.41472	7.41199	0.00647907	0.213213
NLRC3	ENSG00000167984	NLR family, CARD domain containing 3	HGNC	29889	protein_coding	-0.218117	6.09792	8.54918	0.00345678	0.108666	-0.254152	6.0977	10.0369	0.00153431	0.115158
SPN	ENSG00000197471	sialophorin	HGNC	11249	protein_coding	-0.19705	8.32316	8.54865	0.00345779	0.108666	-0.189421	8.32309	6.48001	0.0109094	0.259786
SLC38A7	ENSG00000103042	solute carrier family 38, member 7	HGNC	25582	protein_coding	-0.293173	4.0403	8.53939	0.00347542	0.109092	-0.212672	4.03911	4.21381	0.0400962	0.408323
TFEC	ENSG00000105967	transcription factor EC	HGNC	11754	protein_coding	-0.349513	4.44705	8.53309	0.00348747	0.109314	-0.360701	4.44707	7.50953	0.00613735	0.209508
OSER1	ENSG00000132823	oxidative stress responsive serine-rich 1	HGNC	16105	protein_coding	0.242091	6.46516	8.53141	0.00349069	0.109314	0.187835	6.46555	4.5681	0.0325727	0.377294
XLOC_021514					novel_predicted_long_non_coding_gene	0.61041	0.328431	8.52437	0.00350422	0.109609	0.528252	0.334794	5.33314	0.0209237	0.331042
XLOC_010261					novel_predicted_long_non_coding_gene	0.538285	3.13074	8.51904	0.00351451	0.109793	0.592968	3.13292	7.94376	0.00482534	0.193619
LY6G6E	ENSG00000255552	lymphocyte antigen 6 complex, locus G6E (pseudogene)	HGNC	13934	protein_coding	-0.896561	0.487643	8.51704	0.00351836	0.109793	-0.844224	0.487376	6.79892	0.00912128	0.241913
ANP32A	ENSG00000140350	acidic (leucine-rich) nuclear phosphoprotein 32 family, member A	HGNC	13233	protein_coding	0.213516	7.74005	8.51489	0.00352252	0.109795	0.187373	7.74017	5.4369	0.0197156	0.323853
XLOC_036732					novel_predicted_long_non_coding_gene	-0.821869	0.0632796	8.51028	0.00353146	0.109945	-1.11006	0.0594729	15.7944	7.06122e-05	0.0264478
RPS7	ENSG00000171863	ribosomal protein S7	HGNC	10440	protein_coding	0.226328	7.54345	8.50385	0.00354397	0.110206	0.197253	7.54347	5.4629	0.0194243	0.323853
ABCC4	ENSG00000125257	ATP-binding cassette, sub-family C (CFTR/MRP), member 4	HGNC	55	protein_coding	-0.466369	3.42927	8.49781	0.00355575	0.110443	-0.52335	3.42814	8.90097	0.00285019	0.155688
XLOC_039143					novel_predicted_long_non_coding_gene	-0.763653	-0.401388	8.49549	0.00356028	0.110456	-0.668631	-0.40361	5.61561	0.0178012	0.315435
XLOC_000058					novel_predicted_long_non_coding_gene	-1.21096	-1.44002	8.49173	0.00356764	0.110475	-1.17049	-1.44147	6.70728	0.009602	0.246507
FANCD2	ENSG00000144554	Fanconi anemia, complementation group D2	HGNC	3585	protein_coding	0.25528	4.04331	8.4893	0.0035724	0.110475	0.288303	4.04404	9.2923	0.00230119	0.140875
CRAT	ENSG00000095321	carnitine O-acetyltransferase	HGNC	2342	protein_coding	-0.329054	4.33443	8.48883	0.00357333	0.110475	-0.265918	4.33366	5.2255	0.022258	0.335707
ANXA2	ENSG00000182718	annexin A2	HGNC	537	protein_coding	-0.284579	7.55628	8.4757	0.00359921	0.111147	-0.269843	7.55618	6.47059	0.0109674	0.260221
WWC2	ENSG00000151718	WW and C2 domain containing 2	HGNC	24148	protein_coding	-0.495195	1.60476	8.46882	0.00361286	0.111439	-0.476004	1.60327	6.5129	0.0107095	0.25854
PPP1R2P1	ENSG00000234515	protein phosphatase 1, regulatory (inhibitor) subunit 2 pseudogene 1	HGNC	9289	transcribed_processed_pseudogene	-0.851727	-0.511425	8.46578	0.0036189	0.111496	-0.942803	-0.511776	9.40036	0.00216943	0.136369
HNRNPH1	ENSG00000169045	heterogeneous nuclear ribonucleoprotein H1 (H)	HGNC	5041	protein_coding	0.219448	8.28184	8.45826	0.0036339	0.111829	0.163882	8.28185	4.27979	0.038568	0.400492
CD160	ENSG00000117281	CD160 molecule	HGNC	17013	protein_coding	-0.600765	2.93874	8.43161	0.00368754	0.113349	-0.66107	2.93653	8.45074	0.00364895	0.177014
BAALC	ENSG00000164929	brain and acute leukemia, cytoplasmic	HGNC	14333	protein_coding	-1.1874	-0.94684	8.42604	0.00369884	0.11338	-1.32162	-0.947085	8.53115	0.00349119	0.174081
SLC12A9	ENSG00000146828	solute carrier family 12, member 9	HGNC	17435	protein_coding	0.189697	8.24441	8.42415	0.0037027	0.11338	0.197901	8.24444	7.6355	0.00572306	0.206849
XLOC_032392					novel_predicted_long_non_coding_gene	0.551931	1.81105	8.42395	0.0037031	0.11338	0.499938	1.81477	5.76894	0.0163118	0.306896
FTH1P11	ENSG00000237264	ferritin, heavy polypeptide 1 pseudogene 11	HGNC	3981	processed_pseudogene	0.610389	0.991858	8.42276	0.00370552	0.11338	0.561256	0.995149	6.22895	0.0125679	0.273733
XLOC_032161					novel_predicted_long_non_coding_gene	0.448157	3.94972	8.41046	0.00373068	0.113945	0.548717	3.95241	10.6901	0.00107709	0.0994413
PFN1P7	ENSG00000227212	profilin 1 pseudogene 7	HGNC	42993	processed_pseudogene	-1.00034	-1.14656	8.40855	0.0037346	0.113945	-0.946173	-1.1505	6.30752	0.0120227	0.271846
XLOC_048352					novel_predicted_long_non_coding_gene	0.945023	-0.463319	8.40748	0.0037368	0.113945	0.962933	-0.462966	6.69118	0.00968913	0.246911
VAPA	ENSG00000101558	VAMP (vesicle-associated membrane protein)-associated protein A, 33kDa	HGNC	12648	protein_coding	0.225759	7.16719	8.39533	0.00376186	0.114567	0.212117	7.16738	5.95765	0.0146536	0.293003
IRF3	ENSG00000126456	interferon regulatory factor 3	HGNC	6118	protein_coding	0.204891	6.30548	8.39183	0.00376911	0.114567	0.215426	6.3055	7.65013	0.00567682	0.206849
AC007899.3	ENSG00000224891				processed_pseudogene	-1.01198	-0.203668	8.39135	0.00377011	0.114567	-1.10382	-0.202067	8.34644	0.00386443	0.179225
XLOC_041144					novel_predicted_long_non_coding_gene	-1.04129	-1.07706	8.37816	0.00379757	0.11492	-1.09163	-1.07592	8.12487	0.0043662	0.186237
TP53	ENSG00000141510	tumor protein p53	HGNC	11998	protein_coding	-0.189876	5.84438	8.3781	0.00379769	0.11492	-0.161369	5.84399	5.25298	0.0219092	0.334204
XLOC_009612					novel_predicted_long_non_coding_gene	-0.707243	-0.19093	8.37752	0.00379889	0.11492	-0.587347	-0.193983	5.00803	0.02523	0.346862
KIAA0319L	ENSG00000142687	KIAA0319-like	HGNC	30071	protein_coding	0.23522	7.36192	8.37078	0.00381301	0.11492	0.212789	7.36213	5.54829	0.0184988	0.317452
MIIP	ENSG00000116691	migration and invasion inhibitory protein	HGNC	25715	protein_coding	0.278	5.43793	8.37048	0.00381364	0.11492	0.328909	5.43806	10.6213	0.00111791	0.0994413
CCDC88A	ENSG00000115355	coiled-coil domain containing 88A	HGNC	25523	protein_coding	-0.3138	5.44349	8.36994	0.00381479	0.11492	-0.269808	5.44347	5.13323	0.023472	0.341099
CNOT6L	ENSG00000138767	CCR4-NOT transcription complex, subunit 6-like	HGNC	18042	protein_coding	0.222711	6.6116	8.36919	0.00381635	0.11492	0.201007	6.61171	5.72708	0.0167052	0.3106
RPS19P1	ENSG00000214612	ribosomal protein S19 pseudogene 1	HGNC	16534	processed_pseudogene	1.30835	-1.5669	8.36765	0.0038196	0.11492	1.22095	-1.56821	6.21945	0.0126354	0.273977
C6orf1	ENSG00000186577	chromosome 6 open reading frame 1	HGNC	1340	protein_coding	0.25551	4.53279	8.36722	0.00382049	0.11492	0.273601	4.53309	8.00938	0.00465357	0.191018
M6PR	ENSG00000003056	mannose-6-phosphate receptor (cation dependent)	HGNC	6752	protein_coding	-0.197777	6.98612	8.36159	0.00383234	0.115147	-0.188969	6.98607	6.29705	0.0120939	0.272021
RPL6P25	ENSG00000213270	ribosomal protein L6 pseudogene 25	HGNC	36840	processed_pseudogene	-1.17321	-1.59284	8.35358	0.00384929	0.115276	-1.02606	-1.59354	5.23436	0.0221449	0.335138
XLOC_056493					novel_predicted_long_non_coding_gene	-1.23248	-2.11499	8.35251	0.00385155	0.115276	-1.5247	-2.11672	10.2467	0.00136932	0.108688
GPBAR1	ENSG00000179921	G protein-coupled bile acid receptor 1	HGNC	19680	protein_coding	-0.396466	3.91343	8.34715	0.00386293	0.115276	-0.349639	3.9122	5.55413	0.0184372	0.317452
C17orf62	ENSG00000178927	chromosome 17 open reading frame 62	HGNC	28672	protein_coding	0.198509	8.48778	8.346	0.00386537	0.115276	0.163721	8.48782	4.857	0.0275342	0.358747
GUCY1B3	ENSG00000061918	guanylate cyclase 1, soluble, beta 3	HGNC	4687	protein_coding	-0.575679	2.63176	8.34597	0.00386544	0.115276	-0.529041	2.63155	6.2348	0.0125264	0.273733
IGLC3	ENSG00000211679	immunoglobulin lambda constant 3 (Kern-Oz+ marker)	HGNC	5857	IG_C_gene	0.906835	4.51325	8.3456	0.00386622	0.115276	0.917653	4.5134	7.31462	0.00683957	0.219072
NAALADL1	ENSG00000168060	N-acetylated alpha-linked acidic dipeptidase-like 1	HGNC	23536	protein_coding	-0.350897	3.07916	8.34392	0.00386981	0.115276	-0.275207	3.07814	4.81377	0.0282331	0.363206
XLOC_004705					novel_predicted_long_non_coding_gene	1.07326	-1.32461	8.34205	0.00387378	0.115276	0.897124	-1.31791	4.82255	0.0280897	0.362097
SH3D19	ENSG00000109686	SH3 domain containing 19	HGNC	30418	protein_coding	0.307125	4.2895	8.34124	0.00387552	0.115276	0.222164	4.28913	4.32197	0.0376233	0.397903
LRRC16B	ENSG00000186648	leucine rich repeat containing 16B	HGNC	20272	protein_coding	-0.655315	1.69095	8.3309	0.00389764	0.115805	-0.61592	1.68618	6.42092	0.0112784	0.263802
FTH1P2	ENSG00000234975	ferritin, heavy polypeptide 1 pseudogene 2	HGNC	3989	processed_pseudogene	0.724849	-0.123579	8.32871	0.00390233	0.115815	0.617488	-0.117004	5.36007	0.020603	0.328839
XKR7	ENSG00000260903	XK, Kell blood group complex subunit-related family, member 7	HGNC	23062	protein_coding	-0.758769	0.212828	8.31086	0.00394088	0.116794	-0.62791	0.210343	5.52124	0.0187869	0.319433
CHST12	ENSG00000136213	carbohydrate (chondroitin 4) sulfotransferase 12	HGNC	17423	protein_coding	-0.297328	4.42387	8.30754	0.00394807	0.116794	-0.31086	4.42292	7.58639	0.00588106	0.207901
GIMAP7	ENSG00000179144	GTPase, IMAP family member 7	HGNC	22404	protein_coding	-0.218418	6.96933	8.30473	0.00395419	0.116794	-0.19935	6.96924	5.65179	0.0174376	0.314785
XLOC_014877					novel_predicted_long_non_coding_gene	-1.6262	-1.91292	8.30399	0.00395582	0.116794	-1.80961	-1.91576	8.38395	0.00378549	0.178743
FAM110C	ENSG00000184731	family with sequence similarity 110, member C	HGNC	33340	protein_coding	-0.89593	-0.141886	8.30217	0.00395978	0.116794	-0.934584	-0.145527	6.84443	0.0088918	0.24067
IFFO2	ENSG00000169991	intermediate filament family orphan 2	HGNC	27006	protein_coding	-0.270989	4.94874	8.30025	0.00396397	0.116794	-0.335621	4.94806	11.287	0.000780503	0.0858336
XLOC_035737					novel_predicted_long_non_coding_gene	0.639973	0.460482	8.29855	0.00396768	0.116794	0.544185	0.460641	5.02074	0.0250455	0.346491
MCFD2	ENSG00000180398	multiple coagulation factor deficiency 2	HGNC	18451	protein_coding	-0.219111	5.00596	8.29735	0.00397031	0.116794	-0.221471	5.006	7.04009	0.0079705	0.230074
CAMSAP1	ENSG00000130559	calmodulin regulated spectrin-associated protein 1	HGNC	19946	protein_coding	-0.233362	4.15928	8.29013	0.00398612	0.11704	-0.23831	4.15864	7.11247	0.00765494	0.22637
ISG20	ENSG00000172183	interferon stimulated exonuclease gene 20kDa	HGNC	6130	protein_coding	0.308845	6.57163	8.28799	0.00399081	0.11704	0.284067	6.57185	5.63608	0.0175945	0.315435
PEX16	ENSG00000121680	peroxisomal biogenesis factor 16	HGNC	8857	protein_coding	0.255159	4.60392	8.28752	0.00399186	0.11704	0.284605	4.60409	8.76989	0.00306244	0.159942
ZDHHC18	ENSG00000204160	zinc finger, DHHC-type containing 18	HGNC	20712	protein_coding	0.172541	9.48804	8.2826	0.00400268	0.117111	0.179434	9.48808	7.49272	0.00619488	0.209753
TCERG1	ENSG00000113649	transcription elongation regulator 1	HGNC	15630	protein_coding	-0.204141	5.24677	8.28243	0.00400305	0.117111	-0.183305	5.24638	5.67601	0.0171984	0.314192
XLOC_052555					novel_predicted_short_non_coding_gene	-1.50182	-1.9347	8.27907	0.00401046	0.117199	-1.49946	-1.9369	7.11841	0.00762965	0.22637
TBC1D3P1-DHX40P1	ENSG00000267104	TBC1D3P1-DHX40P1 readthrough transcribed pseudogene	HGNC	42362	lincRNA	0.323434	2.95088	8.27471	0.00402011	0.117296	0.387307	2.95208	10.9489	0.000936568	0.0946537
XLOC_018454					novel_predicted_long_non_coding_gene	0.886042	-0.734428	8.2736	0.00402256	0.117296	0.857181	-0.725992	6.67039	0.00980275	0.248619
UHRF1BP1	ENSG00000065060	UHRF1 binding protein 1	HGNC	21216	protein_coding	-0.303835	3.76393	8.26257	0.00404707	0.117882	-0.324477	3.76319	7.95136	0.00480511	0.193619
PHACTR1	ENSG00000112137	phosphatase and actin regulator 1	HGNC	20990	protein_coding	0.413366	4.71077	8.25535	0.00406321	0.118182	0.30148	4.71224	3.79127	0.0515204	0.443854
SOD2	ENSG00000112096	superoxide dismutase 2, mitochondrial	HGNC	11180	protein_coding	0.199173	10.9845	8.25221	0.00407023	0.118182	0.194639	10.9845	6.52793	0.0106193	0.258429
ZBED3	ENSG00000132846	zinc finger, BED-type containing 3	HGNC	20711	protein_coding	-0.338523	2.50438	8.25202	0.00407067	0.118182	-0.290564	2.50218	5.27106	0.0216828	0.333967
CLASRP	ENSG00000104859	CLK4-associating serine/arginine rich protein	HGNC	17731	protein_coding	0.208702	6.57506	8.24645	0.00408318	0.118417	0.214314	6.57513	7.22279	0.00719839	0.222911
XLOC_013360					novel_predicted_long_non_coding_gene	0.743569	-0.990984	8.24	0.00409771	0.118548	0.871192	-0.986916	10.351	0.00129403	0.105584
FAM177A1	ENSG00000151327	family with sequence similarity 177, member A1	HGNC	19829	protein_coding	0.27996	4.56077	8.23905	0.00409987	0.118548	0.257709	4.56163	5.79636	0.0160594	0.304803
ASAP2	ENSG00000151693	ArfGAP with SH3 domain, ankyrin repeat and PH domain 2	HGNC	2721	protein_coding	-0.559121	1.36556	8.23853	0.00410104	0.118548	-0.498425	1.36715	5.59863	0.0179745	0.315435
ZNF552	ENSG00000178935	zinc finger protein 552	HGNC	26135	protein_coding	0.262029	3.83256	8.23632	0.00410604	0.118564	0.262664	3.83464	6.7068	0.00960462	0.246507
XLOC_029583					novel_predicted_long_non_coding_gene	-1.07937	1.12759	8.22117	0.00414045	0.119428	-0.704991	1.12604	3.34353	0.0674696	0.487465
C1orf132	ENSG00000203709	chromosome 1 open reading frame 132	HGNC	32018	processed_transcript	0.351278	6.28579	8.21155	0.00416246	0.119934	0.332779	6.28633	6.21452	0.0126707	0.274021
ARHGAP9	ENSG00000123329	Rho GTPase activating protein 9	HGNC	14130	protein_coding	0.228928	9.40649	8.20475	0.00417809	0.120052	0.228299	9.40653	6.93546	0.00845035	0.235443
PTPRCAP	ENSG00000213402	protein tyrosine phosphatase, receptor type, C-associated protein	HGNC	9667	protein_coding	-0.223949	6.99841	8.20355	0.00418085	0.120052	-0.18061	6.99815	4.67711	0.0305672	0.370295
ANKRD13D	ENSG00000172932	ankyrin repeat domain 13 family, member D	HGNC	27880	protein_coding	0.174257	7.89982	8.20293	0.00418228	0.120052	0.166677	7.89988	6.25009	0.0124187	0.273156
ACTG1	ENSG00000184009	actin, gamma 1	HGNC	144	protein_coding	0.214677	11.1434	8.20194	0.00418456	0.120052	0.137245	11.1434	3.58878	0.0581711	0.463579
XLOC_022456					novel_predicted_long_non_coding_gene	0.757483	-0.403818	8.19584	0.00419865	0.120327	0.826375	-0.397405	7.63498	0.0057247	0.206849
FAM101B	ENSG00000183688	family with sequence similarity 101, member B	HGNC	28705	protein_coding	0.360376	8.03654	8.1918	0.00420802	0.120466	0.410101	8.03667	8.91262	0.00283206	0.155688
ERC1	ENSG00000082805	ELKS/RAB6-interacting/CAST family member 1	HGNC	17072	protein_coding	-0.232422	4.16599	8.18428	0.00422551	0.12069	-0.216914	4.16544	5.91639	0.0150007	0.294862
XLOC_045525					novel_predicted_long_non_coding_gene	-2.40773	-1.05725	8.18132	0.0042324	0.12069	-2.48894	-1.0565	6.86201	0.00880472	0.240537
PDGFA	ENSG00000197461	platelet-derived growth factor alpha polypeptide	HGNC	8799	protein_coding	-0.520624	1.1389	8.18014	0.00423515	0.12069	-0.479288	1.14095	6.23193	0.0125467	0.273733
TTC7B	ENSG00000165914	tetratricopeptide repeat domain 7B	HGNC	19858	protein_coding	-0.341664	3.44336	8.17772	0.00424081	0.12069	-0.342814	3.44298	7.01556	0.00808043	0.231323
MTCH1	ENSG00000137409	mitochondrial carrier 1	HGNC	17586	protein_coding	0.202542	7.31177	8.17492	0.00424735	0.12069	0.204397	7.31186	7.01181	0.00809738	0.231323
GAPDHP58	ENSG00000229570	glyceraldehyde 3 phosphate dehydrogenase pseudogene 58	HGNC	4142	processed_pseudogene	-1.41676	-1.59863	8.17442	0.00424852	0.12069	-1.58284	-1.6009	8.87488	0.00289122	0.156983
MARVELD1	ENSG00000155254	MARVEL domain containing 1	HGNC	28674	protein_coding	-0.379244	3.86717	8.17403	0.00424944	0.12069	-0.316686	3.8671	4.84351	0.0277504	0.360647
NGLY1	ENSG00000151092	N-glycanase 1	HGNC	17646	protein_coding	0.197992	5.075	8.17198	0.00425423	0.12069	0.171385	5.07544	5.28932	0.0214566	0.333315
CCR2	ENSG00000121807	chemokine (C-C motif) receptor 2	HGNC	1603	protein_coding	-0.41334	6.83119	8.16998	0.00425893	0.12069	-0.288086	6.83113	3.77043	0.0521662	0.445987
XLOC_053091					novel_predicted_long_non_coding_gene	0.809708	-0.537221	8.16697	0.00426601	0.12069	0.712198	-0.534812	5.24325	0.0220321	0.335138
XLOC_042322					novel_predicted_long_non_coding_gene	0.356227	2.75856	8.16629	0.00426761	0.12069	0.393082	2.76298	8.22811	0.00412465	0.1816
PRKD3	ENSG00000115825	protein kinase D3	HGNC	9408	protein_coding	-0.238119	5.0657	8.16436	0.00427216	0.12069	-0.21679	5.06557	5.7042	0.0169244	0.311635
XLOC_012108					novel_predicted_long_non_coding_gene	0.71957	-0.586591	8.16279	0.00427586	0.12069	0.640235	-0.579305	5.57715	0.0181964	0.316491
COLQ	ENSG00000206561	collagen-like tail subunit (single strand of homotrimer) of asymmetric acetylcholinesterase	HGNC	2226	protein_coding	-0.376393	3.43701	8.16139	0.00427916	0.12069	-0.397979	3.43615	7.77116	0.0053087	0.199223
XLOC_024624					novel_predicted_long_non_coding_gene	-0.968053	-0.805837	8.14831	0.00431013	0.121339	-1.07797	-0.811243	7.82503	0.00515276	0.19753
RP13-39P12.2	ENSG00000213513				processed_pseudogene	1.14725	-0.520837	8.14783	0.00431128	0.121339	1.22527	-0.523724	7.61597	0.00578537	0.207013
WTAP	ENSG00000146457	Wilms tumor 1 associated protein	HGNC	16846	protein_coding	0.214609	6.93142	8.14461	0.00431894	0.121365	0.161167	6.93155	4.38882	0.0361754	0.394472
ARF4	ENSG00000168374	ADP-ribosylation factor 4	HGNC	655	protein_coding	0.190879	5.85707	8.14362	0.00432129	0.121365	0.181806	5.85739	6.14378	0.0131875	0.279695
EXOC2	ENSG00000112685	exocyst complex component 2	HGNC	24968	protein_coding	-0.236865	4.70539	8.13878	0.00433283	0.121451	-0.304019	4.70518	12.6972	0.000366196	0.0603116
PIK3R2	ENSG00000105647	phosphoinositide-3-kinase, regulatory subunit 2 (beta)	HGNC	8980	protein_coding	-0.360376	9.31873	8.13852	0.00433346	0.121451	-0.333887	9.3187	5.84873	0.0155883	0.300514
USF1	ENSG00000158773	upstream transcription factor 1	HGNC	12593	protein_coding	0.202878	7.08425	8.1196	0.00437892	0.122542	0.162726	7.08442	4.67549	0.030596	0.370295
POR	ENSG00000127948	P450 (cytochrome) oxidoreductase	HGNC	9208	protein_coding	0.248176	6.42419	8.1185	0.00438159	0.122542	0.206243	6.42443	4.82566	0.0280391	0.362097
POLR1A	ENSG00000068654	polymerase (RNA) I polypeptide A, 194kDa	HGNC	17264	protein_coding	-0.232141	4.35218	8.11254	0.00439601	0.122817	-0.258332	4.3513	8.4512	0.00364802	0.177014
XLOC_053694					novel_predicted_long_non_coding_gene	0.472973	2.52812	8.10335	0.00441836	0.123265	0.529576	2.53277	8.81266	0.00299147	0.159631
XLOC_012661					novel_predicted_long_non_coding_gene	1.32644	-1.8989	8.10096	0.00442418	0.123265	1.1281	-1.89788	4.48062	0.0342813	0.38512
ST20	ENSG00000180953	suppressor of tumorigenicity 20	HGNC	33520	protein_coding	0.457756	3.41915	8.10025	0.00442593	0.123265	0.302092	3.42242	3.62706	0.0568473	0.45948
POLR3A	ENSG00000148606	polymerase (RNA) III (DNA directed) polypeptide A, 155kDa	HGNC	30074	protein_coding	-0.227348	4.29102	8.08876	0.00445407	0.12392	-0.253616	4.29023	8.38047	0.00379274	0.178743
XLOC_036705					novel_predicted_long_non_coding_gene	0.465093	1.39048	8.07827	0.00447993	0.124429	0.490897	1.39388	7.12734	0.00759172	0.226065
LAIR1	ENSG00000167613	leukocyte-associated immunoglobulin-like receptor 1	HGNC	6477	protein_coding	-0.288948	6.21361	8.07755	0.0044817	0.124429	-0.311299	6.2134	7.7808	0.00528045	0.199083
AP5Z1	ENSG00000242802	adaptor-related protein complex 5, zeta 1 subunit	HGNC	22197	protein_coding	0.206549	6.67966	8.07382	0.00449093	0.124556	0.206263	6.67974	6.52556	0.0106335	0.258429
PVR	ENSG00000073008	poliovirus receptor	HGNC	9705	protein_coding	-0.41829	3.41534	8.07145	0.00449681	0.124589	-0.359662	3.41504	5.1087	0.0238062	0.342377
RNY3P8	ENSG00000223298	RNA, Ro-associated Y3 pseudogene 8	HGNC	42492	misc_RNA	-1.78086	-1.44837	8.06197	0.0045204	0.125113	-2.05865	-1.44963	8.25677	0.00406003	0.18058
IKBKE	ENSG00000263528	inhibitor of kappa light polypeptide gene enhancer in B-cells, kinase epsilon	HGNC	14552	protein_coding	-0.232924	5.16289	8.05533	0.00453701	0.12538	-0.24347	5.16242	7.24582	0.00710664	0.222911
NFIL3	ENSG00000165030	nuclear factor, interleukin 3 regulated	HGNC	7787	protein_coding	0.270419	6.45104	8.05408	0.00454014	0.12538	0.181605	6.45151	3.57724	0.0585766	0.464867
GLYATL1P1	ENSG00000255189	glycine-N-acyltransferase-like 1 pseudogene 1	HGNC	37866	unprocessed_pseudogene	-1.23047	-1.5396	8.05092	0.00454806	0.12538	-1.134	-1.5387	6.18647	0.012873	0.276098
MAP3K5	ENSG00000197442	mitogen-activated protein kinase kinase kinase 5	HGNC	6857	protein_coding	0.208636	6.72326	8.04986	0.00455071	0.12538	0.170794	6.72353	4.67404	0.0306218	0.370295
RAD21	ENSG00000164754	RAD21 homolog (S. pombe)	HGNC	9811	protein_coding	0.165527	7.90822	8.04874	0.00455353	0.12538	0.152079	7.90832	5.70902	0.0168779	0.311635
CXCL1	ENSG00000163739	chemokine (C-X-C motif) ligand 1 (melanoma growth stimulating activity, alpha)	HGNC	4602	protein_coding	0.336131	3.4637	8.04076	0.00457364	0.125506	0.2384	3.46692	3.86716	0.0492398	0.437503
TINF2	ENSG00000092330	TERF1 (TRF1)-interacting nuclear factor 2	HGNC	11824	protein_coding	0.176884	6.2938	8.03876	0.00457869	0.125506	0.16904	6.29394	6.04216	0.0139682	0.286384
IGKC	ENSG00000211592	immunoglobulin kappa constant	HGNC	5716	IG_C_gene	0.696072	9.33997	8.03831	0.00457982	0.125506	0.733505	9.34	7.55499	0.00598442	0.209217
ARGLU1	ENSG00000134884	arginine and glutamate rich 1	HGNC	25482	protein_coding	0.216617	7.5459	8.03611	0.00458539	0.125506	0.197041	7.54599	5.64546	0.0175006	0.315283
GATA2	ENSG00000179348	GATA binding protein 2	HGNC	4171	protein_coding	-0.453168	4.77776	8.03421	0.0045902	0.125506	-0.322438	4.77779	3.7767	0.0519711	0.445293
TREML3P	ENSG00000184106	triggering receptor expressed on myeloid cells-like 3, pseudogene	HGNC	30806	transcribed_unprocessed_pseudogene	0.64	4.38821	8.03275	0.00459391	0.125506	0.386222	4.39035	2.94608	0.0860863	0.528623
CH17-385C13.2	ENSG00000277406				unprocessed_pseudogene	-0.722197	-0.405203	8.03151	0.00459705	0.125506	-0.854519	-0.406303	10.6631	0.00109292	0.0994413
PDK3	ENSG00000067992	pyruvate dehydrogenase kinase, isozyme 3	HGNC	8811	protein_coding	0.229604	6.2107	8.03022	0.00460032	0.125506	0.2004	6.21111	5.08212	0.0241738	0.344357
XLOC_022263					novel_predicted_long_non_coding_gene	0.624422	0.551383	8.02854	0.00460459	0.125506	0.587671	0.552801	5.70941	0.0168742	0.311635
XLOC_047052					novel_predicted_long_non_coding_gene	-0.992419	-1.04701	8.02832	0.00460516	0.125506	-1.24497	-1.04195	11.5327	0.00068384	0.0807649
GEMIN4	ENSG00000179409	gem (nuclear organelle) associated protein 4	HGNC	15717	protein_coding	-0.261137	4.02368	8.02599	0.00461108	0.125539	-0.217515	4.02245	4.76452	0.0290521	0.365375
PAQR8	ENSG00000170915	progestin and adipoQ receptor family member VIII	HGNC	15708	protein_coding	-0.285612	4.57385	8.0186	0.00462994	0.125653	-0.245749	4.5732	5.05557	0.0245468	0.346208
PLAGL2	ENSG00000126003	pleiomorphic adenoma gene-like 2	HGNC	9047	protein_coding	-0.292965	5.85364	8.01808	0.00463128	0.125653	-0.3199	5.85344	7.78511	0.00526786	0.199083
ADAMTSL4-AS1	ENSG00000203804	ADAMTSL4 antisense RNA 1	HGNC	32041	processed_transcript	-0.411004	3.78616	8.01702	0.00463399	0.125653	-0.451556	3.78569	8.42243	0.0037062	0.178241
TPM2	ENSG00000198467	tropomyosin 2 (beta)	HGNC	12011	protein_coding	0.43527	3.40339	8.01401	0.00464169	0.125653	0.250367	3.40347	2.49023	0.114555	0.574787
XLOC_004069					novel_predicted_long_non_coding_gene	1.36126	-1.67857	8.01362	0.00464268	0.125653	1.4391	-1.67531	6.86187	0.00880541	0.240537
PTPN18	ENSG00000072135	protein tyrosine phosphatase, non-receptor type 18 (brain-derived)	HGNC	9649	protein_coding	-0.213237	8.14005	8.01329	0.00464354	0.125653	-0.15567	8.14	4.08613	0.0432364	0.420974
XLOC_018842					novel_predicted_long_non_coding_gene	1.40223	-1.41884	8.00975	0.00465262	0.125772	1.01751	-1.41461	3.83322	0.0502462	0.440912
ITPRIPL2	ENSG00000205730	inositol 1,4,5-trisphosphate receptor interacting protein-like 2	HGNC	27257	protein_coding	-0.366169	4.29398	8.00536	0.00466391	0.125949	-0.305854	4.29395	4.74578	0.0293703	0.365546
TRDC	ENSG00000211829	T cell receptor delta constant	HGNC	12253	TR_C_gene	-0.414357	5.03521	8.00212	0.00467226	0.125987	-0.369975	5.03455	5.72234	0.0167504	0.310942
UTP3	ENSG00000132467	UTP3, small subunit (SSU) processome component, homolog (S. cerevisiae)	HGNC	24477	protein_coding	0.394914	3.41328	8.00115	0.00467476	0.125987	0.383463	3.413	6.22987	0.0125613	0.273733
MEF2A	ENSG00000068305	myocyte enhancer factor 2A	HGNC	6993	protein_coding	-0.268814	5.90874	7.99395	0.00469338	0.126344	-0.295952	5.90884	7.87452	0.00501361	0.195961
XLOC_016857					novel_predicted_long_non_coding_gene	-1.10896	-1.12264	7.99237	0.00469748	0.126344	-0.917799	-1.12423	5.08819	0.0240894	0.344201
FTH1	ENSG00000167996	ferritin, heavy polypeptide 1	HGNC	3976	protein_coding	0.279484	10.7989	7.98913	0.00470591	0.126444	0.171369	10.7989	3.35621	0.0669518	0.485419
XLOC_001828					novel_predicted_short_non_coding_gene	-1.64185	-2.27125	7.98371	0.00472001	0.126695	-1.5179	-2.27153	5.80025	0.0160239	0.304728
COX6B1	ENSG00000126267	cytochrome c oxidase subunit VIb polypeptide 1 (ubiquitous)	HGNC	2280	protein_coding	0.22811	6.58822	7.97944	0.00473116	0.126827	0.20394	6.58826	5.43295	0.0197603	0.323853
ANKH	ENSG00000154122	ANKH inorganic pyrophosphate transport regulator	HGNC	15492	protein_coding	-0.240284	5.92814	7.97819	0.00473443	0.126827	-0.250908	5.92783	7.24337	0.00711633	0.222911
XLOC_018514					novel_predicted_long_non_coding_gene	-0.927977	-0.640504	7.96759	0.00476222	0.127434	-1.03471	-0.639778	8.33792	0.0038826	0.179225
XLOC_036377					novel_predicted_long_non_coding_gene	-0.55347	1.29079	7.9659	0.00476667	0.127434	-0.61382	1.29053	7.95117	0.00480563	0.193619
APP	ENSG00000142192	amyloid beta (A4) precursor protein	HGNC	620	protein_coding	-0.241104	6.66681	7.96182	0.00477744	0.12745	-0.254094	6.66683	7.29619	0.00691011	0.22001
RAVER1	ENSG00000161847	ribonucleoprotein, PTB-binding 1	HGNC	30296	protein_coding	0.256442	6.6808	7.96045	0.00478106	0.12745	0.279942	6.68079	7.8364	0.00512045	0.197426
CD1A	ENSG00000158477	CD1a molecule	HGNC	1634	protein_coding	-0.532189	0.670201	7.95847	0.00478629	0.12745	-0.537129	0.668013	6.87032	0.00876391	0.240537
CD300LB	ENSG00000178789	CD300 molecule-like family member b	HGNC	30811	protein_coding	-0.314245	6.4569	7.95821	0.00478697	0.12745	-0.243358	6.45684	4.23881	0.0395098	0.405758
FOXN3	ENSG00000053254	forkhead box N3	HGNC	1928	protein_coding	-0.190554	7.20289	7.95663	0.00479114	0.12745	-0.197008	7.20293	7.02407	0.0080421	0.231219
CSNK1G3	ENSG00000151292	casein kinase 1, gamma 3	HGNC	2456	protein_coding	0.218203	4.18258	7.95405	0.00479798	0.127505	0.179323	4.18321	4.73726	0.0295161	0.36591
PTGER3	ENSG00000050628	prostaglandin E receptor 3 (subtype EP3)	HGNC	9595	protein_coding	-1.12516	-1.26894	7.94811	0.00481375	0.1276	-1.06222	-1.2686	6.17478	0.0129584	0.276374
NOLC1	ENSG00000166197	nucleolar and coiled-body phosphoprotein 1	HGNC	15608	protein_coding	-0.185705	5.3727	7.94602	0.00481933	0.1276	-0.193841	5.3724	7.14234	0.00752848	0.22532
XLOC_054500					novel_predicted_long_non_coding_gene	-1.69752	-2.14169	7.94599	0.00481941	0.1276	-1.7699	-2.14303	7.18579	0.00734833	0.223841
ARHGAP32	ENSG00000134909	Rho GTPase activating protein 32	HGNC	17399	protein_coding	-0.324524	2.62937	7.94506	0.00482189	0.1276	-0.281613	2.62804	5.11071	0.0237786	0.342377
KPNA3	ENSG00000102753	karyopherin alpha 3 (importin alpha 4)	HGNC	6396	protein_coding	-0.2197	5.10416	7.94372	0.00482546	0.1276	-0.186108	5.10394	4.8885	0.0270362	0.357636
XLOC_040022					novel_predicted_long_non_coding_gene	-1.20796	-0.429818	7.9336	0.0048525	0.128182	-1.06282	-0.436465	5.17987	0.0228501	0.339279
CTIF	ENSG00000134030	CBP80/20-dependent translation initiation factor	HGNC	23925	protein_coding	-0.31405	3.29728	7.93189	0.00485711	0.128182	-0.313787	3.29699	6.61707	0.0101006	0.252487
RPS12P24	ENSG00000230283	ribosomal protein S12 pseudogene 24	HGNC	35561	processed_pseudogene	1.12751	-1.52948	7.92542	0.00487449	0.128421	1.17454	-1.52587	6.99535	0.00817217	0.232143
XLOC_056489					novel_predicted_long_non_coding_gene	-1.08659	-1.33712	7.92495	0.00487577	0.128421	-1.09982	-1.3421	6.3029	0.0120541	0.272021
BRI3	ENSG00000164713	brain protein I3	HGNC	1109	protein_coding	0.241508	7.86462	7.92167	0.00488461	0.128527	0.220796	7.86469	5.45228	0.0195428	0.323853
ANKDD1A	ENSG00000166839	ankyrin repeat and death domain containing 1A	HGNC	28002	protein_coding	0.395901	3.59756	7.91941	0.00489072	0.128561	0.328057	3.59959	4.51176	0.0336625	0.382947
PHRF1	ENSG00000070047	PHD and ring finger domains 1	HGNC	24351	protein_coding	-0.199075	5.35062	7.90719	0.00492388	0.129305	-0.196717	5.35035	6.29229	0.0121264	0.272079
ZFYVE26	ENSG00000072121	zinc finger, FYVE domain containing 26	HGNC	20761	protein_coding	-0.208276	5.21982	7.90348	0.00493398	0.129443	-0.237485	5.21969	8.52805	0.00349714	0.174081
RPL18A	ENSG00000105640	ribosomal protein L18a	HGNC	10311	protein_coding	0.262226	6.22532	7.90052	0.00494206	0.129528	0.188322	6.22501	4.04739	0.0442398	0.424916
NPL	ENSG00000135838	N-acetylneuraminate pyruvate lyase (dihydrodipicolinate synthase)	HGNC	16781	protein_coding	0.22342	7.11123	7.88807	0.00497619	0.130294	0.263751	7.11147	9.56955	0.00197832	0.130364
CIITA	ENSG00000179583	class II, major histocompatibility complex, transactivator	HGNC	7067	protein_coding	-0.250772	6.6152	7.88012	0.00499812	0.13074	-0.245897	6.61505	6.27426	0.0122504	0.272525
TBC1D9B	ENSG00000197226	TBC1 domain family, member 9B (with GRAM domain)	HGNC	29097	protein_coding	-0.208502	6.35166	7.8749	0.00501257	0.13099	-0.246644	6.35152	9.70917	0.00183351	0.126051
PANX2	ENSG00000073150	pannexin 2	HGNC	8600	protein_coding	0.259545	5.32437	7.86547	0.00503876	0.131545	0.32635	5.32494	11.6535	0.000640826	0.0780726
ATP6V1G1	ENSG00000136888	ATPase, H+ transporting, lysosomal 13kDa, V1 subunit G1	HGNC	864	protein_coding	0.189133	6.0188	7.86282	0.00504616	0.131609	0.156784	6.01902	4.6512	0.0310319	0.372118
TUG1	ENSG00000253352	taurine up-regulated 1 (non-protein coding)	HGNC	26066	antisense	-0.200526	6.89087	7.8589	0.00505711	0.131766	-0.211419	6.89094	7.30933	0.00685976	0.219087
IER2	ENSG00000160888	immediate early response 2	HGNC	28871	protein_coding	0.245198	7.55762	7.85247	0.00507514	0.132071	0.156928	7.55775	3.19622	0.0738088	0.503395
ZBTB4	ENSG00000174282	zinc finger and BTB domain containing 4	HGNC	23847	protein_coding	-0.189893	6.2704	7.85	0.00508208	0.132071	-0.17976	6.27014	5.93497	0.0148434	0.293512
EIF4A2	ENSG00000156976	eukaryotic translation initiation factor 4A2	HGNC	3284	protein_coding	0.193744	7.75952	7.84943	0.00508366	0.132071	0.150375	7.75955	4.30384	0.0380264	0.398728
NDUFS6	ENSG00000145494	NADH dehydrogenase (ubiquinone) Fe-S protein 6, 13kDa (NADH-coenzyme Q reductase)	HGNC	7713	protein_coding	0.34199	3.02985	7.84295	0.00510192	0.132417	0.30182	3.03019	5.16309	0.0230719	0.33967
STK17B	ENSG00000081320	serine/threonine kinase 17b	HGNC	11396	protein_coding	0.220109	8.42204	7.8271	0.00514687	0.133374	0.258046	8.42211	9.05909	0.00261392	0.149351
GCC2	ENSG00000135968	GRIP and coiled-coil domain containing 2	HGNC	23218	protein_coding	0.361503	5.20128	7.82642	0.0051488	0.133374	0.26772	5.20163	4.0624	0.0438481	0.422656
VMP1	ENSG00000062716	vacuole membrane protein 1	HGNC	29559	protein_coding	0.183233	9.01365	7.821	0.00516426	0.133482	0.157174	9.01373	4.82622	0.0280301	0.362097
KIAA0226L	ENSG00000102445	KIAA0226-like	HGNC	20420	protein_coding	0.322778	6.64835	7.82065	0.00516526	0.133482	0.265083	6.64878	4.64578	0.03113	0.372569
XLOC_024836					novel_predicted_long_non_coding_gene	0.536775	1.35718	7.8168	0.00517627	0.133482	0.494565	1.35965	5.28453	0.0215157	0.333315
TIGD2	ENSG00000180346	tigger transposable element derived 2	HGNC	18333	protein_coding	1.09735	-0.15588	7.81524	0.00518073	0.133482	1.06585	-0.157161	6.02378	0.0141144	0.286754
ALKBH7	ENSG00000125652	alkB, alkylation repair homolog 7 (E. coli)	HGNC	21306	protein_coding	0.295573	3.04527	7.8145	0.00518286	0.133482	0.282576	3.04461	5.95416	0.0146826	0.293003
XLOC_033359					novel_predicted_long_non_coding_gene	-2.26063	-1.2384	7.81376	0.00518498	0.133482	-2.56837	-1.2363	7.48159	0.00623328	0.210253
COX8A	ENSG00000176340	cytochrome c oxidase subunit VIIIA (ubiquitous)	HGNC	2294	protein_coding	0.273224	5.51376	7.81112	0.00519256	0.133482	0.305107	5.51366	8.30173	0.00396074	0.179328
XLOC_007839					novel_predicted_long_non_coding_gene	0.447895	1.97691	7.81098	0.00519298	0.133482	0.426654	1.98074	5.97941	0.0144738	0.290952
FAM46C	ENSG00000183508	family with sequence similarity 46, member C	HGNC	24712	protein_coding	0.553364	6.29023	7.80827	0.00520077	0.133491	0.528769	6.29055	5.79606	0.0160621	0.304803
XLOC_021961					novel_predicted_long_non_coding_gene	-0.862569	-0.781873	7.80738	0.00520334	0.133491	-0.959815	-0.785555	7.88238	0.00499187	0.195961
IGHV1OR15-1	ENSG00000270505	immunoglobulin heavy variable 1/OR15-1 (non-functional)	HGNC	5563	IG_V_gene	0.667882	1.44772	7.80392	0.00521332	0.133618	0.610673	1.4456	5.58003	0.0181664	0.316491
XLOC_044116					novel_predicted_long_non_coding_gene	-0.647692	-0.246798	7.80085	0.00522218	0.133717	-0.743918	-0.245211	8.77927	0.00304673	0.159942
XLOC_052816					novel_predicted_long_non_coding_gene	-1.19896	-1.37907	7.79536	0.00523805	0.133915	-1.38877	-1.37799	8.0733	0.00449221	0.188186
XLOC_040374					novel_predicted_long_coding_gene	-0.199268	5.39893	7.7947	0.00523997	0.133915	-0.168394	5.39878	4.70132	0.0301395	0.369578
P2RY1	ENSG00000169860	purinergic receptor P2Y, G-protein coupled, 1	HGNC	8539	protein_coding	-0.646096	0.0613409	7.78667	0.0052633	0.134383	-0.613438	0.0614976	5.70712	0.0168963	0.311635
XLOC_042896					novel_predicted_long_non_coding_gene	1.22255	-1.35008	7.77894	0.00528587	0.134779	0.886714	-1.34342	3.61638	0.0572132	0.461126
TMEM200B	ENSG00000253304	transmembrane protein 200B	HGNC	33785	protein_coding	0.330803	4.75605	7.7779	0.00528891	0.134779	0.364247	4.7566	7.80229	0.00521802	0.198431
XLOC_051050					novel_predicted_long_non_coding_gene	0.579203	0.0121121	7.77224	0.00530551	0.135073	0.512408	0.0123577	5.04227	0.024736	0.346208
SMC1A	ENSG00000072501	structural maintenance of chromosomes 1A	HGNC	11111	protein_coding	-0.20092	6.38736	7.76685	0.00532136	0.135347	-0.213255	6.38726	7.21563	0.00722716	0.222922
XLOC_028622					novel_predicted_long_non_coding_gene	1.48819	-2.01506	7.75911	0.00534422	0.135714	1.3858	-2.01109	5.4368	0.0197167	0.323853
VPS13A	ENSG00000197969	vacuolar protein sorting 13 homolog A (S. cerevisiae)	HGNC	1908	protein_coding	-0.215725	4.70894	7.75647	0.00535205	0.135714	-0.236031	4.70861	7.91862	0.00489286	0.194265
MAEA	ENSG00000090316	macrophage erythroblast attacher	HGNC	13731	protein_coding	0.198478	7.27783	7.75638	0.00535232	0.135714	0.15777	7.27796	4.43557	0.0351975	0.389347
XLOC_035143					novel_predicted_long_non_coding_gene	-0.858738	0.8652	7.75509	0.00535614	0.135714	-0.824504	0.858737	6.01766	0.0141634	0.286981
NELFE	ENSG00000204356	negative elongation factor complex member E	HGNC	13974	protein_coding	0.199054	5.37765	7.74998	0.00537133	0.135969	0.188282	5.37789	5.73442	0.0166355	0.310387
C8orf59	ENSG00000176731	chromosome 8 open reading frame 59	HGNC	32235	protein_coding	0.296842	3.29004	7.74828	0.00537638	0.135969	0.295348	3.29038	6.51721	0.0106835	0.258429
XLOC_012780					novel_predicted_long_non_coding_gene	0.363189	2.93308	7.74563	0.00538426	0.136039	0.380733	2.9359	7.07875	0.00780034	0.227758
CHMP4BP1	ENSG00000258469	charged multivesicular body protein 4B pseudogene 1	HGNC	43616	processed_pseudogene	1.40946	-1.72463	7.73786	0.00540747	0.136427	1.16749	-1.72242	4.16377	0.0412974	0.412371
PRAG1	ENSG00000275342	PEAK1 related kinase activating pseudokinase 1	HGNC	25438	protein_coding	-0.290454	4.71295	7.73708	0.00540982	0.136427	-0.1929	4.71198	3.32313	0.0683116	0.489426
PTPN4	ENSG00000088179	protein tyrosine phosphatase, non-receptor type 4 (megakaryocyte)	HGNC	9656	protein_coding	-0.222022	5.85442	7.73125	0.00542731	0.136506	-0.249619	5.85423	8.24216	0.00409285	0.180797
NOL6	ENSG00000165271	nucleolar protein 6 (RNA-associated)	HGNC	19910	protein_coding	-0.239262	5.12618	7.73092	0.00542831	0.136506	-0.224962	5.12552	5.6288	0.0176677	0.315435
AC096582.9	ENSG00000251378				unprocessed_pseudogene	-0.985794	-1.39373	7.72954	0.00543245	0.136506	-0.829884	-1.39441	4.91397	0.0266403	0.355395
CNDP2	ENSG00000133313	CNDP dipeptidase 2 (metallopeptidase M20 family)	HGNC	24437	protein_coding	-0.213752	6.32692	7.72921	0.00543344	0.136506	-0.234247	6.32681	7.64329	0.00569838	0.206849
GPR25	ENSG00000170128	G protein-coupled receptor 25	HGNC	4480	protein_coding	-0.614306	1.15403	7.72394	0.00544934	0.13673	-0.487854	1.15022	4.04384	0.0443329	0.424916
AK8	ENSG00000165695	adenylate kinase 8	HGNC	26526	protein_coding	0.993009	-1.20236	7.72286	0.0054526	0.13673	1.11239	-1.20431	7.94515	0.00482165	0.193619
ENO3	ENSG00000108515	enolase 3 (beta, muscle)	HGNC	3354	protein_coding	0.37759	5.04952	7.71541	0.00547514	0.137166	0.329397	5.04895	5.00828	0.0252264	0.346862
XLOC_053183					novel_predicted_long_non_coding_gene	1.02381	-1.31236	7.71079	0.00548917	0.137277	1.11066	-1.31093	7.50399	0.00615624	0.209508
TPRG1L	ENSG00000158109	tumor protein p63 regulated 1-like	HGNC	27007	protein_coding	0.218933	6.49975	7.70923	0.00549393	0.137277	0.185845	6.50003	4.62226	0.0315596	0.373889
WDR81	ENSG00000167716	WD repeat domain 81	HGNC	26600	protein_coding	-0.252554	5.6458	7.70888	0.00549499	0.137277	-0.217631	5.64541	4.83425	0.0278998	0.36171
QSER1	ENSG00000060749	glutamine and serine rich 1	HGNC	26154	protein_coding	-0.299808	3.63135	7.70163	0.0055171	0.137385	-0.299693	3.63009	6.29104	0.012135	0.272079
XLOC_046156					novel_predicted_long_non_coding_gene	0.702935	2.52039	7.70159	0.00551721	0.137385	0.618496	2.51941	4.90801	0.0267324	0.356135
XLOC_000409					novel_predicted_long_non_coding_gene	-1.61565	-1.61733	7.69991	0.00552237	0.137385	-1.61892	-1.62186	5.44506	0.0196237	0.323853
XLOC_034323					novel_predicted_long_non_coding_gene	-1.50455	-2.01679	7.69772	0.00552906	0.137385	-1.40802	-2.01721	5.90981	0.0150568	0.295304
XLOC_028688					novel_predicted_long_non_coding_gene	-0.925749	-0.717248	7.69586	0.00553477	0.137385	-0.895147	-0.72181	6.06609	0.0137802	0.285236
XLOC_003979					novel_predicted_long_non_coding_gene	-1.48298	-1.65755	7.69399	0.00554049	0.137385	-1.6807	-1.65961	8.81486	0.00298786	0.159631
XLOC_051161					novel_predicted_long_non_coding_gene	-1.54687	-1.82891	7.69387	0.00554088	0.137385	-1.50434	-1.83123	6.22218	0.012616	0.273977
XLOC_041634					novel_predicted_long_non_coding_gene	-0.683435	-0.263473	7.69376	0.0055412	0.137385	-0.774575	-0.265721	8.19834	0.00419287	0.182198
DCXR	ENSG00000169738	dicarbonyl/L-xylulose reductase	HGNC	18985	protein_coding	0.240989	4.78907	7.69167	0.00554763	0.137385	0.188663	4.78915	4.16218	0.0413362	0.41247
CDCP1	ENSG00000163814	CUB domain containing protein 1	HGNC	24357	protein_coding	-0.602596	0.211605	7.69064	0.00555079	0.137385	-0.531817	0.21204	5.0852	0.0241309	0.344297
NRROS	ENSG00000174004	negative regulator of reactive oxygen species	HGNC	24613	protein_coding	-0.271462	5.52776	7.68428	0.00557038	0.137742	-0.314243	5.52732	8.89892	0.00285339	0.155688
METTL4	ENSG00000101574	methyltransferase like 4	HGNC	24726	protein_coding	0.270085	3.93416	7.68105	0.00558037	0.137794	0.266629	3.93514	6.23211	0.0125454	0.273733
STX4	ENSG00000103496	syntaxin 4	HGNC	11439	protein_coding	0.201748	5.84871	7.67982	0.00558419	0.137794	0.154546	5.84906	3.93663	0.0472452	0.43281
XLOC_035431					novel_predicted_long_non_coding_gene	1.10022	-1.22951	7.67858	0.005588	0.137794	0.927461	-1.22522	4.65342	0.0309918	0.372109
XLOC_041643					novel_predicted_long_non_coding_gene	0.495318	1.32639	7.67135	0.00561044	0.13822	0.324428	1.3286	3.2129	0.0730598	0.50195
IMMT	ENSG00000132305	inner membrane protein, mitochondrial	HGNC	6047	protein_coding	-0.180034	5.58149	7.66548	0.00562873	0.138343	-0.159931	5.58128	5.05816	0.0245102	0.346208
XLOC_007836					novel_predicted_long_non_coding_gene	0.767942	0.0525341	7.66521	0.00562956	0.138343	0.893986	0.0578495	8.85105	0.0029292	0.157887
XLOC_031526					novel_predicted_long_non_coding_gene	0.920584	-0.369691	7.66474	0.00563104	0.138343	0.99453	-0.363667	7.84672	0.00509129	0.19722
VPS13D	ENSG00000048707	vacuolar protein sorting 13 homolog D (S. cerevisiae)	HGNC	23595	protein_coding	-0.19508	5.96982	7.66253	0.00563794	0.138343	-0.211293	5.96981	7.37409	0.00661703	0.215304
TNFAIP6	ENSG00000123610	tumor necrosis factor, alpha-induced protein 6	HGNC	11898	protein_coding	0.399625	5.30728	7.66144	0.00564134	0.138343	0.371066	5.30832	5.6392	0.0175632	0.315435
XLOC_000577					novel_predicted_long_non_coding_gene	0.42452	1.67677	7.64992	0.00567748	0.139101	0.446154	1.68216	7.01173	0.00809775	0.231323
YBX3P1	ENSG00000261614	Y box binding protein 3 pseudogene 1	HGNC	2429	processed_pseudogene	-1.32387	-1.48488	7.64659	0.00568798	0.13923	-1.22107	-1.48642	5.90087	0.0151334	0.295421
EIF2S1	ENSG00000134001	eukaryotic translation initiation factor 2, subunit 1 alpha, 35kDa	HGNC	3265	protein_coding	-0.197304	4.67212	7.64471	0.00569391	0.139248	-0.193861	4.67175	6.07709	0.0136946	0.284346
KLF2	ENSG00000127528	Kruppel-like factor 2	HGNC	6347	protein_coding	0.238403	8.31645	7.63807	0.00571489	0.139604	0.187969	8.31645	4.03079	0.044677	0.424916
MTSS1	ENSG00000170873	metastasis suppressor 1	HGNC	20443	protein_coding	-0.289649	5.97301	7.6357	0.00572241	0.139604	-0.23097	5.97273	4.1639	0.0412942	0.412371
CASP8AP2	ENSG00000118412	caspase 8 associated protein 2	HGNC	1510	protein_coding	-0.249107	4.92851	7.63514	0.00572419	0.139604	-0.217648	4.92845	5.01975	0.0250598	0.346491
TSPAN16	ENSG00000130167	tetraspanin 16	HGNC	30725	protein_coding	0.435162	3.03231	7.63292	0.00573125	0.139649	0.529046	3.03614	10.161	0.0014344	0.111254
RP11-204K16.1	ENSG00000240210				processed_pseudogene	-1.13747	-1.70996	7.62819	0.00574631	0.13986	-1.42335	-1.71237	9.45761	0.00210275	0.134219
XLOC_026050					novel_predicted_short_non_coding_gene	1.08255	-1.1112	7.6269	0.00575039	0.13986	1.13049	-1.10494	6.92416	0.0085039	0.236346
SETD1A	ENSG00000099381	SET domain containing 1A	HGNC	29010	protein_coding	-0.189914	5.26745	7.62452	0.005758	0.139917	-0.159702	5.2669	4.61658	0.0316644	0.374128
BYSL	ENSG00000112578	bystin-like	HGNC	1157	protein_coding	-0.393909	2.49426	7.62017	0.00577192	0.139969	-0.513355	2.4913	11.5447	0.000679442	0.0807649
ZNF479	ENSG00000185177	zinc finger protein 479	HGNC	23258	protein_coding	0.979596	-1.58115	7.61754	0.00578033	0.139969	1.07909	-1.5786	7.84578	0.00509395	0.19722
RP1-152L7.9	ENSG00000270382				processed_pseudogene	-1.28892	-1.05166	7.61734	0.00578097	0.139969	-1.281	-1.05133	6.63045	0.010025	0.251514
MIR22HG	ENSG00000186594	MIR22 host gene (non-protein coding)	HGNC	28219	lincRNA	0.303972	4.10121	7.61646	0.00578379	0.139969	0.284156	4.10257	5.68243	0.0171356	0.314007
XLOC_014796					novel_predicted_short_non_coding_gene	0.858572	-0.838158	7.61217	0.00579756	0.139969	0.82877	-0.839314	6.11678	0.0133904	0.282034
ARFGEF2	ENSG00000124198	ADP-ribosylation factor guanine nucleotide-exchange factor 2 (brefeldin A-inhibited)	HGNC	15853	protein_coding	-0.220225	5.17335	7.61173	0.00579899	0.139969	-0.249628	5.17313	8.17703	0.00424242	0.183456
C6orf47	ENSG00000204439	chromosome 6 open reading frame 47	HGNC	19076	protein_coding	0.203638	4.56072	7.61147	0.0057998	0.139969	0.168977	4.56138	4.47322	0.0344301	0.385722
XLOC_022129					novel_predicted_long_non_coding_gene	-0.87767	-0.503882	7.61077	0.00580208	0.139969	-1.14036	-0.507395	11.9289	0.000552704	0.0726438
CTD-2349P21.1	ENSG00000242439				processed_pseudogene	-1.22922	-1.76345	7.60639	0.00581619	0.140182	-1.16063	-1.766	5.84057	0.0156607	0.301475
SCAND1	ENSG00000171222	SCAN domain containing 1	HGNC	10566	protein_coding	0.314146	3.24647	7.60324	0.00582637	0.140301	0.330113	3.24585	6.99867	0.00815702	0.232143
NETO2	ENSG00000171208	neuropilin (NRP) and tolloid (TLL)-like 2	HGNC	14644	protein_coding	-0.386629	2.28545	7.59865	0.0058412	0.140489	-0.277742	2.28588	3.73979	0.0531311	0.449173
XLOC_005675					novel_predicted_long_non_coding_gene	0.459904	2.97334	7.59756	0.00584472	0.140489	0.469805	2.97609	6.30179	0.0120616	0.272021
KLHL13	ENSG00000003096	kelch-like family member 13	HGNC	22931	protein_coding	-1.09051	-1.22956	7.59187	0.00586321	0.140807	-1.17199	-1.23079	7.09205	0.00774265	0.227513
RILPL1	ENSG00000188026	Rab interacting lysosomal protein-like 1	HGNC	26814	protein_coding	0.380739	3.74326	7.58899	0.00587259	0.140905	0.331173	3.7457	4.77094	0.028944	0.365375
FCF1	ENSG00000119616	FCF1 rRNA-processing protein	HGNC	20220	protein_coding	0.236497	4.20699	7.58255	0.0058936	0.141282	0.211412	4.20734	5.119	0.0236653	0.342088
IGHA2	ENSG00000211890	immunoglobulin heavy constant alpha 2 (A2m marker)	HGNC	5479	IG_C_gene	1.01242	6.41245	7.57677	0.00591254	0.141609	1.1049	6.4123	7.0744	0.0078193	0.227758
HRH4	ENSG00000134489	histamine receptor H4	HGNC	17383	protein_coding	-0.554093	2.23764	7.572	0.00592818	0.141856	-0.455004	2.23656	4.44486	0.0350065	0.388846
XLOC_041818					novel_predicted_long_non_coding_gene	-1.49338	-1.96505	7.55754	0.00597596	0.142872	-1.56235	-1.96522	7.53853	0.00603933	0.209217
CH17-52D20.3	ENSG00000278080				unprocessed_pseudogene	-0.802463	0.786753	7.54876	0.00600514	0.143441	-0.518681	0.782173	2.75587	0.0968982	0.549065
SUV420H2	ENSG00000133247	suppressor of variegation 4-20 homolog 2 (Drosophila)	HGNC	28405	protein_coding	0.333899	3.05611	7.54301	0.00602434	0.143771	0.350965	3.05645	6.95738	0.00834742	0.234439
CHURC1	ENSG00000258289	churchill domain containing 1	HGNC	20099	protein_coding	0.32914	6.55239	7.53759	0.00604249	0.144057	0.424602	6.55281	12.1255	0.000497362	0.068912
SLC1A5	ENSG00000105281	solute carrier family 1 (neutral amino acid transporter), member 5	HGNC	10943	protein_coding	-0.311205	5.58305	7.53496	0.00605131	0.144057	-0.279841	5.58274	5.04771	0.0246585	0.346208
XLOC_036458					novel_predicted_long_non_coding_gene	0.245891	4.24391	7.53326	0.00605704	0.144057	0.192969	4.24463	4.1124	0.0425699	0.417884
S1PR4	ENSG00000125910	sphingosine-1-phosphate receptor 4	HGNC	3170	protein_coding	0.22316	7.63528	7.53055	0.00606614	0.144057	0.168734	7.63535	3.68241	0.0549893	0.454162
DALRD3	ENSG00000178149	DALR anticodon binding domain containing 3	HGNC	25536	protein_coding	0.193172	5.43425	7.5284	0.00607337	0.144057	0.167143	5.43426	4.86133	0.0274652	0.358747
RP11-274B21.4	ENSG00000230715				processed_pseudogene	0.453207	2.89882	7.52716	0.00607756	0.144057	0.39123	2.8999	4.90477	0.0267827	0.356135
SNHG1	ENSG00000255717	small nucleolar RNA host gene 1 (non-protein coding)	HGNC	32688	processed_transcript	0.250125	5.35949	7.52336	0.00609039	0.144057	0.209355	5.35963	4.64596	0.0311267	0.372569
ZNF397	ENSG00000186812	zinc finger protein 397	HGNC	18818	protein_coding	0.211709	5.08217	7.52316	0.00609109	0.144057	0.184456	5.08268	4.8697	0.0273323	0.358531
XLOC_038085					novel_predicted_long_non_coding_gene	0.778379	0.68837	7.52313	0.00609119	0.144057	0.810329	0.692518	6.76119	0.00931617	0.24465
MTATP6P2	ENSG00000270307	mitochondrially encoded ATP synthase 6 pseudogene 2	HGNC	44576	processed_pseudogene	-0.930825	0.33263	7.52249	0.00609334	0.144057	-0.578382	0.327592	2.79137	0.094773	0.544624
HIST1H2AG	ENSG00000196787	histone cluster 1, H2ag	HGNC	4737	protein_coding	-0.575457	1.70007	7.5185	0.00610686	0.144057	-0.64723	1.70025	8.51291	0.00352637	0.174906
POLDIP2	ENSG00000004142	polymerase (DNA-directed), delta interacting protein 2	HGNC	23781	protein_coding	-0.203514	5.16093	7.51789	0.00610891	0.144057	-0.170568	5.16079	4.56255	0.0326784	0.377704
XLOC_036996					novel_predicted_long_non_coding_gene	0.64729	0.0908709	7.51742	0.00611052	0.144057	0.652291	0.0953736	6.3853	0.0115069	0.265585
TAF10	ENSG00000166337	TAF10 RNA polymerase II, TATA box binding protein (TBP)-associated factor, 30kDa	HGNC	11543	protein_coding	0.180282	7.81593	7.51687	0.00611239	0.144057	0.184128	7.81598	6.63493	0.00999983	0.251466
LPAR2	ENSG00000064547	lysophosphatidic acid receptor 2	HGNC	3168	protein_coding	0.262729	7.75677	7.51216	0.00612838	0.144057	0.294762	7.75687	7.87278	0.00501843	0.195961
VPS11	ENSG00000160695	vacuolar protein sorting 11 homolog (S. cerevisiae)	HGNC	14583	protein_coding	-0.196399	5.77119	7.51134	0.00613119	0.144057	-0.226433	5.77107	8.45684	0.00363674	0.177014
ZDHHC1	ENSG00000159714	zinc finger, DHHC-type containing 1	HGNC	17916	protein_coding	-0.75965	0.5803	7.50749	0.00614429	0.144057	-0.803521	0.573233	7.50593	0.00614961	0.209508
LUZP1	ENSG00000169641	leucine zipper protein 1	HGNC	14985	protein_coding	-0.276953	3.83333	7.50635	0.0061482	0.144057	-0.376044	3.83291	13.5851	0.000227983	0.046082
BBX	ENSG00000114439	bobby sox homolog (Drosophila)	HGNC	14422	protein_coding	-0.194895	5.96543	7.50535	0.00615159	0.144057	-0.227794	5.96543	8.75416	0.00308896	0.16063
GADD45B	ENSG00000099860	growth arrest and DNA-damage-inducible, beta	HGNC	4096	protein_coding	0.296813	5.73475	7.50525	0.00615192	0.144057	0.195191	5.73498	3.11239	0.0776986	0.512469
XLOC_030416					novel_predicted_long_non_coding_gene	-1.44826	-1.83392	7.50459	0.00615419	0.144057	-1.43491	-1.83436	6.04225	0.0139675	0.286384
ARG1	ENSG00000118520	arginase 1	HGNC	663	protein_coding	0.702613	5.25911	7.5002	0.00616921	0.144057	0.4385	5.26084	2.38426	0.122563	0.585202
WDR26	ENSG00000162923	WD repeat domain 26	HGNC	21208	protein_coding	0.202432	8.00335	7.49886	0.00617379	0.144057	0.159361	8.00343	4.13972	0.0418882	0.415324
STEAP3	ENSG00000115107	STEAP family member 3, metalloreductase	HGNC	24592	protein_coding	-0.537379	2.09616	7.4986	0.00617469	0.144057	-0.624355	2.0949	9.00004	0.00269974	0.152189
CTB-118N6.1	ENSG00000239528				processed_pseudogene	-1.33399	-1.68999	7.4976	0.00617812	0.144057	-1.39143	-1.69267	6.78516	0.00919189	0.243061
XLOC_042806					novel_predicted_long_non_coding_gene	-0.753055	-0.617695	7.49516	0.00618652	0.144057	-0.722787	-0.616393	5.63998	0.0175554	0.315435
XLOC_030525					novel_predicted_long_non_coding_gene	-1.68396	-2.03661	7.49442	0.00618904	0.144057	-1.42613	-2.03906	4.98596	0.0255539	0.349869
PANX1	ENSG00000110218	pannexin 1	HGNC	8599	protein_coding	-0.322635	3.74777	7.49426	0.00618959	0.144057	-0.218782	3.74709	3.2316	0.0722303	0.500305
NCAPD2	ENSG00000010292	non-SMC condensin I complex, subunit D2	HGNC	24305	protein_coding	-0.191282	6.02674	7.49328	0.00619298	0.144057	-0.179015	6.02668	5.48081	0.0192263	0.323141
XLOC_053544					novel_predicted_long_non_coding_gene	0.385256	3.24385	7.49172	0.00619834	0.144057	0.386571	3.24619	6.25074	0.0124141	0.273156
DMXL1	ENSG00000172869	Dmx-like 1	HGNC	2937	protein_coding	-0.213836	4.82926	7.4899	0.00620459	0.144077	-0.195981	4.82931	5.18328	0.0228053	0.339279
PTCH1	ENSG00000185920	patched 1	HGNC	9585	protein_coding	-0.343055	4.42793	7.48573	0.00621899	0.144178	-0.321902	4.42694	5.49082	0.0191166	0.322204
PHLDB2	ENSG00000144824	pleckstrin homology-like domain, family B, member 2	HGNC	29573	protein_coding	-0.419442	2.36607	7.48495	0.00622169	0.144178	-0.437978	2.36452	6.99394	0.00817863	0.232143
ADAMTS1	ENSG00000154734	ADAM metallopeptidase with thrombospondin type 1 motif, 1	HGNC	217	protein_coding	-0.662744	1.81899	7.48394	0.00622516	0.144178	-0.663711	1.81684	5.72518	0.0167233	0.310721
TCF7L2	ENSG00000148737	transcription factor 7-like 2 (T-cell specific, HMG-box)	HGNC	11641	protein_coding	-0.326042	5.32233	7.48215	0.00623137	0.144197	-0.285598	5.32219	4.86068	0.0274755	0.358747
XLOC_017708					novel_predicted_long_non_coding_gene	1.16336	-1.62324	7.4771	0.00624887	0.144477	0.81401	-1.61582	3.22667	0.0724478	0.500772
YARS	ENSG00000134684	tyrosyl-tRNA synthetase	HGNC	12840	protein_coding	-0.181651	5.37404	7.46915	0.00627653	0.144911	-0.181487	5.37375	6.21871	0.0126407	0.273977
AC092580.1	ENSG00000229405				processed_pseudogene	1.69846	-2.02116	7.46832	0.00627942	0.144911	1.55133	-2.01907	5.1918	0.0226937	0.338074
XLOC_011116					novel_predicted_long_non_coding_gene	-1.37497	1.53425	7.46638	0.00628618	0.144911	-1.13648	1.53652	4.60349	0.0319069	0.374203
LIMA1	ENSG00000050405	LIM domain and actin binding 1	HGNC	24636	protein_coding	-0.313086	3.56471	7.46547	0.00628937	0.144911	-0.235675	3.56331	3.72445	0.0536212	0.45103
EEF1A1P6	ENSG00000233476	eukaryotic translation elongation factor 1 alpha 1 pseudogene 6	HGNC	3201	processed_pseudogene	-0.571884	2.96615	7.46293	0.00629826	0.14499	-0.625646	2.96492	7.15241	0.00748632	0.22532
TARDBP	ENSG00000120948	TAR DNA binding protein	HGNC	11571	protein_coding	0.181473	6.51043	7.45712	0.0063186	0.145333	0.139826	6.51054	3.99113	0.0457402	0.427491
XLOC_004970					novel_predicted_long_non_coding_gene	0.762871	-0.673998	7.45126	0.0063392	0.145481	0.827029	-0.665636	7.24521	0.00710905	0.222911
LNPEP	ENSG00000113441	leucyl/cystinyl aminopeptidase	HGNC	6656	protein_coding	-0.165423	6.99855	7.44982	0.00634428	0.145481	-0.159955	6.99853	5.77597	0.0162467	0.306661
XLOC_002718					novel_predicted_long_non_coding_gene	0.794335	-0.615415	7.44921	0.00634642	0.145481	0.742179	-0.610729	5.37865	0.0203846	0.32803
XLOC_023784					novel_predicted_long_non_coding_gene	-1.63669	-2.01886	7.4491	0.00634682	0.145481	-0.904715	-2.01996	2.25181	0.133458	0.599964
XLOC_011814					novel_predicted_long_non_coding_gene	-1.36853	-2.03011	7.44468	0.00636242	0.14568	-1.07532	-2.03064	4.21948	0.0399623	0.407855
PDCD11	ENSG00000148843	programmed cell death 11	HGNC	13408	protein_coding	-0.206105	4.79707	7.44355	0.00636643	0.14568	-0.241305	4.79655	8.77453	0.00305466	0.159942
RPS21	ENSG00000171858	ribosomal protein S21	HGNC	10409	protein_coding	-0.399489	6.19681	7.43537	0.00639541	0.146218	-0.320932	6.19635	3.87135	0.0491171	0.437503
NAPSB	ENSG00000131401	napsin B aspartic peptidase, pseudogene	HGNC	13396	transcribed_unprocessed_pseudogene	-0.539452	5.44148	7.43105	0.0064108	0.146444	-0.649886	5.44091	9.17333	0.00245567	0.144809
XLOC_044833					novel_predicted_long_non_coding_gene	-0.853774	-0.285215	7.42134	0.0064455	0.147111	-0.998593	-0.285008	9.21437	0.00240122	0.143807
STUB1	ENSG00000103266	STIP1 homology and U-box containing protein 1, E3 ubiquitin protein ligase	HGNC	11427	protein_coding	0.306692	3.07758	7.41925	0.00645297	0.147155	0.272431	3.07793	4.7553	0.0292081	0.365375
NOSIP	ENSG00000142546	nitric oxide synthase interacting protein	HGNC	17946	protein_coding	0.20207	6.10214	7.41466	0.00646947	0.147302	0.204521	6.10196	6.40593	0.011374	0.264115
PROSC	ENSG00000147471	proline synthetase co-transcribed homolog (bacterial)	HGNC	9457	protein_coding	-0.188092	5.35135	7.41244	0.00647742	0.147302	-0.130384	5.35128	3.4453	0.0634317	0.477361
UBALD2	ENSG00000185262	UBA-like domain containing 2	HGNC	28438	protein_coding	0.228465	7.41904	7.41237	0.00647769	0.147302	0.250738	7.41915	7.28197	0.00696503	0.2209
BACH2	ENSG00000112182	BTB and CNC homology 1, basic leucine zipper transcription factor 2	HGNC	14078	protein_coding	-0.274946	4.85526	7.41132	0.00648149	0.147302	-0.252932	4.85453	5.18081	0.0228376	0.339279
TNFRSF10D	ENSG00000173530	tumor necrosis factor receptor superfamily, member 10d, decoy with truncated death domain	HGNC	11907	protein_coding	-0.287974	3.23815	7.40753	0.00649513	0.147431	-0.2769	3.23742	5.7611	0.0163848	0.307213
ANKRD20A11P	ENSG00000215559	ankyrin repeat domain 20 family, member A11, pseudogene	HGNC	42024	transcribed_unprocessed_pseudogene	-1.36193	1.49343	7.40668	0.00649822	0.147431	-1.85268	1.49439	11.6279	0.000649703	0.0787943
ANAPC11	ENSG00000141552	anaphase promoting complex subunit 11	HGNC	14452	protein_coding	0.285546	3.60147	7.4017	0.00651624	0.147655	0.215065	3.60227	3.88824	0.0486254	0.435416
XLOC_026527					novel_predicted_long_non_coding_gene	0.989759	-0.891768	7.40089	0.00651916	0.147655	0.931451	-0.884831	5.58858	0.018078	0.316269
ARHGEF3	ENSG00000163947	Rho guanine nucleotide exchange factor (GEF) 3	HGNC	683	protein_coding	-0.197227	6.56659	7.39892	0.00652631	0.147692	-0.238115	6.56645	9.21941	0.00239463	0.143807
CDC42BPB	ENSG00000198752	CDC42 binding protein kinase beta (DMPK-like)	HGNC	1738	protein_coding	-0.274863	4.14482	7.38699	0.00656972	0.148346	-0.262571	4.14436	5.66301	0.0173264	0.314773
TSTD1	ENSG00000215845	thiosulfate sulfurtransferase (rhodanese)-like domain containing 1	HGNC	35410	protein_coding	0.393975	3.26225	7.3855	0.00657518	0.148346	0.439406	3.2642	7.50763	0.00614382	0.209508
XLOC_041360					novel_predicted_long_non_coding_gene	0.853065	-0.645657	7.38451	0.00657879	0.148346	0.608124	-0.63789	3.23976	0.0718713	0.498674
USP1	ENSG00000162607	ubiquitin specific peptidase 1	HGNC	12607	protein_coding	0.242475	4.91767	7.38447	0.00657896	0.148346	0.229504	4.91796	5.53992	0.0185874	0.318539
GIMAP1	ENSG00000213203	GTPase, IMAP family member 1	HGNC	23237	protein_coding	-0.346686	5.68101	7.38335	0.00658303	0.148346	-0.358989	5.68064	6.37094	0.0116004	0.266671
XLOC_001775					novel_predicted_long_non_coding_gene	0.986202	-0.698243	7.37638	0.00660862	0.148797	0.805081	-0.698614	4.55948	0.0327371	0.377704
XLOC_043601					novel_predicted_long_non_coding_gene	0.95788	-1.51456	7.37331	0.0066199	0.148833	0.942341	-1.51204	6.17658	0.0129452	0.276313
CCNDBP1	ENSG00000166946	cyclin D-type binding-protein 1	HGNC	1587	protein_coding	0.184702	7.54145	7.37229	0.00662366	0.148833	0.171046	7.54163	5.25051	0.0219404	0.334204
DUSP8P5	ENSG00000235316	dual specificity phosphatase 8 pseudogene 5	HGNC	45003	processed_pseudogene	-1.4496	-0.0288619	7.37053	0.00663013	0.148833	-1.93468	-0.035609	8.75455	0.00308831	0.16063
TPGS2	ENSG00000134779	tubulin polyglutamylase complex subunit 2	HGNC	24561	protein_coding	-0.399119	5.74835	7.36988	0.00663254	0.148833	-0.36169	5.74852	5.02867	0.0249311	0.346255
GSE1	ENSG00000131149	Gse1 coiled-coil protein	HGNC	28979	protein_coding	-0.221833	6.17999	7.36646	0.00664517	0.148991	-0.26752	6.17983	9.92828	0.00162758	0.117442
CHKB	ENSG00000100288	choline kinase beta	HGNC	1938	protein_coding	0.235117	6.66859	7.36297	0.00665807	0.149155	0.159831	6.66876	3.18701	0.0742258	0.504694
CAPRIN1	ENSG00000135387	cell cycle associated protein 1	HGNC	6743	protein_coding	-0.171176	6.83649	7.3569	0.0066806	0.149534	-0.149401	6.8365	4.68538	0.0304204	0.370295
TRAPPC6B	ENSG00000182400	trafficking protein particle complex 6B	HGNC	23066	protein_coding	0.193609	4.98678	7.35368	0.00669258	0.149677	0.181775	4.9873	5.44869	0.019583	0.323853
XLOC_019489					novel_predicted_long_non_coding_gene	0.783925	-0.861924	7.34696	0.00671761	0.150111	0.836992	-0.859515	6.75162	0.00936628	0.244865
XLOC_027659					novel_predicted_long_non_coding_gene	0.513247	0.42802	7.34271	0.00673351	0.150244	0.433968	0.432523	4.31084	0.0378704	0.398728
CD109	ENSG00000156535	CD109 molecule	HGNC	21685	protein_coding	-0.749484	0.581658	7.34236	0.00673483	0.150244	-0.674403	0.580931	5.20101	0.0225738	0.337064
RPL23	ENSG00000125691	ribosomal protein L23	HGNC	10316	protein_coding	0.22837	8.21584	7.33819	0.00675049	0.150426	0.175626	8.21585	3.94363	0.0470493	0.432371
S100A11	ENSG00000163191	S100 calcium binding protein A11	HGNC	10488	protein_coding	0.238624	10.09	7.33719	0.00675425	0.150426	0.217777	10.09	5.29312	0.0214099	0.333082
PTGS1	ENSG00000095303	prostaglandin-endoperoxide synthase 1 (prostaglandin G/H synthase and cyclooxygenase)	HGNC	9604	protein_coding	-0.398179	6.45627	7.33543	0.00676083	0.150447	-0.339083	6.45622	4.82841	0.0279945	0.362056
PARP16	ENSG00000138617	poly (ADP-ribose) polymerase family, member 16	HGNC	26040	protein_coding	0.357036	4.67593	7.33118	0.00677685	0.150518	0.344301	4.67661	5.5983	0.0179779	0.315435
RP11-16F15.1	ENSG00000243964				processed_pseudogene	1.20824	-1.81249	7.33101	0.00677751	0.150518	1.05291	-1.81318	4.74905	0.0293145	0.365375
CHRFAM7A	ENSG00000166664	CHRNA7 (cholinergic receptor, nicotinic, alpha 7, exons 5-10) and FAM7A (family with sequence similarity 7A, exons A-E) fusion	HGNC	15781	protein_coding	-1.15031	-1.55931	7.33009	0.00678096	0.150518	-0.954512	-1.56122	4.1882	0.0407063	0.410774
VGLL3	ENSG00000206538	vestigial-like family member 3	HGNC	24327	protein_coding	0.744332	-0.617855	7.32331	0.00680658	0.150961	0.776142	-0.615563	6.74958	0.00937698	0.244865
XLOC_024070					novel_predicted_long_non_coding_gene	-1.64111	-2.20903	7.32014	0.00681863	0.151103	-1.62447	-2.20881	6.13407	0.0132601	0.280343
XLOC_018544					novel_predicted_long_non_coding_gene	-0.806336	-0.334446	7.31819	0.00682601	0.151141	-0.739169	-0.3357	5.40433	0.0200869	0.325007
ABLIM3	ENSG00000173210	actin binding LIM protein family, member 3	HGNC	29132	protein_coding	-0.571965	3.49655	7.31181	0.00685027	0.151552	-0.571493	3.49605	6.52863	0.0106152	0.258429
MBTPS1	ENSG00000140943	membrane-bound transcription factor peptidase, site 1	HGNC	15456	protein_coding	-0.179373	6.12283	7.29783	0.00690379	0.152487	-0.20249	6.12275	7.75553	0.00535484	0.19943
PARD6A	ENSG00000102981	par-6 family cell polarity regulator alpha	HGNC	15943	protein_coding	0.373968	1.35051	7.29779	0.00690395	0.152487	0.380701	1.3528	6.56332	0.0104102	0.256231
XLOC_044225					novel_predicted_long_non_coding_gene	-1.11306	-1.59661	7.29409	0.00691817	0.152537	-1.16728	-1.59562	6.27557	0.0122414	0.272525
B9D2	ENSG00000123810	B9 protein domain 2	HGNC	28636	protein_coding	0.301873	3.66639	7.29381	0.00691924	0.152537	0.213311	3.66823	3.36221	0.0667086	0.484497
XLOC_000212					novel_predicted_long_non_coding_gene	-0.86882	-0.170091	7.29274	0.00692338	0.152537	-0.994692	-0.168707	7.93364	0.0048524	0.193834
ALG1	ENSG00000033011	ALG1, chitobiosyldiphosphodolichol beta-mannosyltransferase	HGNC	18294	protein_coding	-0.291878	3.05768	7.29111	0.00692967	0.15255	-0.247688	3.05613	4.48121	0.0342695	0.38512
PNKD	ENSG00000127838	paroxysmal nonkinesigenic dyskinesia	HGNC	9153	protein_coding	-0.246834	5.27349	7.2878	0.00694244	0.152705	-0.259773	5.27333	6.77481	0.00924536	0.24375
XLOC_001590					novel_predicted_long_non_coding_gene	0.505411	1.68962	7.28466	0.00695458	0.152708	0.576986	1.69191	7.87813	0.00500363	0.195961
XLOC_011115					novel_predicted_long_non_coding_gene	-1.22328	6.04121	7.2812	0.00696798	0.152708	-0.993792	6.04137	4.14897	0.04166	0.41475
ARNT	ENSG00000143437	aryl hydrocarbon receptor nuclear translocator	HGNC	700	protein_coding	-0.181344	6.20714	7.28042	0.00697101	0.152708	-0.162295	6.2072	4.89906	0.0268713	0.356161
FAM86B1	ENSG00000186523	family with sequence similarity 86, member B1	HGNC	28268	protein_coding	0.498806	1.17163	7.27889	0.00697695	0.152708	0.565315	1.17518	8.1629	0.0042756	0.183996
XLOC_032145					novel_predicted_long_non_coding_gene	0.570899	1.05798	7.27866	0.00697785	0.152708	0.544214	1.06596	5.59446	0.0180174	0.315435
FKBPL	ENSG00000204315	FK506 binding protein like	HGNC	13949	protein_coding	0.399801	1.65877	7.27803	0.0069803	0.152708	0.415569	1.66288	6.58877	0.0102624	0.254261
ITPR1	ENSG00000150995	inositol 1,4,5-trisphosphate receptor, type 1	HGNC	6180	protein_coding	-0.226489	5.5486	7.27742	0.00698266	0.152708	-0.246845	5.54852	7.18612	0.00734696	0.223841
SPIRE1	ENSG00000134278	spire-type actin nucleation factor 1	HGNC	30622	protein_coding	-0.475129	1.5402	7.27402	0.00699592	0.152873	-0.507392	1.53987	7.16484	0.00743463	0.224647
PCGF3	ENSG00000185619	polycomb group ring finger 3	HGNC	10066	protein_coding	0.282681	6.05915	7.26853	0.00701733	0.153154	0.19288	6.05942	3.24466	0.0716565	0.498356
DLX6-AS1	ENSG00000231764	DLX6 antisense RNA 1	HGNC	37151	antisense	0.63345	-0.18123	7.26667	0.00702458	0.153154	0.786155	-0.175789	10.2944	0.00133433	0.107137
NNT	ENSG00000112992	nicotinamide nucleotide transhydrogenase	HGNC	7863	protein_coding	-0.196085	5.16245	7.26632	0.00702598	0.153154	-0.217134	5.16215	7.47119	0.00626942	0.210778
LARP1	ENSG00000155506	La ribonucleoprotein domain family, member 1	HGNC	29531	protein_coding	-0.176469	7.19495	7.2641	0.00703463	0.153217	-0.176546	7.19485	5.95111	0.014708	0.293126
CD300C	ENSG00000167850	CD300c molecule	HGNC	19320	protein_coding	-0.322602	4.52907	7.25812	0.0070581	0.153603	-0.309565	4.52865	5.443	0.0196469	0.323853
GTF2B	ENSG00000137947	general transcription factor IIB	HGNC	4648	protein_coding	0.215002	5.36741	7.25273	0.00707935	0.15394	0.184422	5.36797	4.46451	0.034606	0.386813
XLOC_049201					novel_predicted_long_non_coding_gene	-1.30455	-1.76911	7.25009	0.00708975	0.154014	-1.19285	-1.77025	5.13028	0.0235119	0.341121
RP11-597G23.1	ENSG00000270304				processed_pseudogene	-0.956499	-1.56691	7.24872	0.00709514	0.154014	-0.876655	-1.56594	5.40878	0.0200357	0.324395
XLOC_005259					novel_predicted_long_non_coding_gene	-1.3689	-1.64061	7.24747	0.00710009	0.154014	-1.46686	-1.64356	6.33516	0.0118367	0.269901
RP11-388B24.4	ENSG00000235377				processed_pseudogene	-1.00169	-1.15729	7.24079	0.00712655	0.154439	-1.26013	-1.1572	10.1472	0.00144518	0.111442
DHX29	ENSG00000067248	DEAH (Asp-Glu-Ala-His) box polypeptide 29	HGNC	15815	protein_coding	-0.221675	4.43105	7.23892	0.00713401	0.154439	-0.196731	4.43107	4.76613	0.0290251	0.365375
PPM1B	ENSG00000138032	protein phosphatase, Mg2+/Mn2+ dependent, 1B	HGNC	9276	protein_coding	0.173148	6.04316	7.23815	0.00713705	0.154439	0.129767	6.04349	3.66167	0.0556777	0.455518
RNA5SP283	ENSG00000202474	RNA, 5S ribosomal pseudogene 283	HGNC	43183	rRNA	-0.820307	-0.451217	7.23655	0.00714342	0.154452	-0.864959	-0.449463	6.27723	0.0122299	0.272525
XLOC_021687					novel_predicted_long_non_coding_gene	-0.548262	0.260782	7.23436	0.00715212	0.154515	-0.44807	0.257085	4.36186	0.0367521	0.396357
TPD52L2	ENSG00000101150	tumor protein D52-like 2	HGNC	12007	protein_coding	0.172801	7.79964	7.22727	0.00718042	0.154939	0.189824	7.79977	7.23286	0.00715812	0.222911
GVINP1	ENSG00000254838	GTPase, very large interferon inducible pseudogene 1	HGNC	25813	transcribed_unprocessed_pseudogene	-0.211485	6.28565	7.22653	0.00718338	0.154939	-0.203381	6.28559	5.46951	0.0193511	0.323853
DNAJC25-GNG10	ENSG00000244115	DNAJC25-GNG10 readthrough	HGNC	37501	protein_coding	0.40672	5.41873	7.22099	0.00720559	0.155293	0.372899	5.41951	5.05393	0.0245701	0.346208
RN7SL40P	ENSG00000242696	RNA, 7SL, cytoplasmic 40, pseudogene	HGNC	46056	misc_RNA	0.907695	-1.04525	7.21719	0.00722085	0.155487	1.04154	-1.04302	8.64778	0.00327459	0.167696
PDE4D	ENSG00000113448	phosphodiesterase 4D, cAMP-specific	HGNC	8783	protein_coding	0.371665	4.44178	7.21585	0.00722626	0.155487	0.305789	4.44267	4.59382	0.0320875	0.375239
PXK	ENSG00000168297	PX domain containing serine/threonine kinase	HGNC	23326	protein_coding	0.205631	6.0751	7.20615	0.0072654	0.156045	0.248738	6.07548	9.13476	0.00250798	0.146745
HTR7P1	ENSG00000183935	5-hydroxytryptamine (serotonin) receptor 7 pseudogene 1	HGNC	30411	transcribed_processed_pseudogene	-0.452835	1.2157	7.20594	0.00726625	0.156045	-0.331183	1.21535	3.32999	0.0680274	0.488833
DUSP2	ENSG00000158050	dual specificity phosphatase 2	HGNC	3068	protein_coding	0.576089	4.35602	7.20509	0.00726972	0.156045	0.511221	4.35746	4.92807	0.0264238	0.353748
BOK	ENSG00000176720	BCL2-related ovarian killer	HGNC	1087	protein_coding	-1.06752	1.32361	7.20186	0.0072828	0.1562	-0.97702	1.31875	5.44378	0.0196382	0.323853
PDPK2P	ENSG00000205918	3-phosphoinositide dependent protein kinase 2, pseudogene	HGNC	49897	transcribed_unprocessed_pseudogene	-0.442473	1.19308	7.20031	0.00728911	0.156209	-0.453106	1.19238	6.23316	0.0125379	0.273733
RGS10	ENSG00000148908	regulator of G-protein signaling 10	HGNC	9992	protein_coding	-0.32359	6.32553	7.18965	0.00733251	0.157013	-0.344829	6.32562	7.00396	0.00813295	0.231833
CCDC88B	ENSG00000168071	coiled-coil domain containing 88B	HGNC	26757	protein_coding	0.251142	7.48677	7.18598	0.00734756	0.157209	0.230192	7.48688	4.84982	0.027649	0.359855
TFF3	ENSG00000160180	trefoil factor 3 (intestinal)	HGNC	11757	protein_coding	1.09558	-0.162264	7.18201	0.00736382	0.157431	1.07612	-0.143712	5.88755	0.0152483	0.296656
HIST1H2BG	ENSG00000273802	histone cluster 1, H2bg	HGNC	4746	protein_coding	-1.3479	-0.508225	7.17709	0.00738404	0.157737	-1.60865	-0.511387	9.67161	0.00187137	0.126524
PAEP	ENSG00000122133	progestagen-associated endometrial protein	HGNC	8573	protein_coding	0.855185	0.0210006	7.17456	0.00739444	0.157805	0.812093	0.0259113	5.74522	0.0165336	0.308916
CDK11B	ENSG00000248333	cyclin-dependent kinase 11B	HGNC	1729	protein_coding	0.257469	5.35127	7.17277	0.00740183	0.157805	0.185926	5.35161	3.40537	0.0649844	0.481504
CNEP1R1	ENSG00000205423	CTD nuclear envelope phosphatase 1 regulatory subunit 1	HGNC	26759	protein_coding	0.202548	5.53836	7.17037	0.00741176	0.157805	0.234207	5.53896	8.37938	0.00379502	0.178743
TRRAP	ENSG00000196367	transformation/transcription domain-associated protein	HGNC	12347	protein_coding	-0.200671	6.29891	7.16987	0.0074138	0.157805	-0.227282	6.29878	7.744	0.00538912	0.199696
NPIPB7	ENSG00000233232	nuclear pore complex interacting protein family, member B7	HGNC	33832	protein_coding	-0.872204	-0.971243	7.16915	0.00741678	0.157805	-0.859254	-0.973173	6.00268	0.0142842	0.288725
SRFBP1	ENSG00000151304	serum response factor binding protein 1	HGNC	26333	protein_coding	-0.352725	2.00212	7.16623	0.00742887	0.157936	-0.35169	1.9997	5.98979	0.0143889	0.290529
DHX34	ENSG00000134815	DEAH (Asp-Glu-Ala-His) box polypeptide 34	HGNC	16719	protein_coding	0.186874	7.68571	7.16372	0.00743927	0.158031	0.131918	7.68581	3.29647	0.0694291	0.493683
ZNF692	ENSG00000171163	zinc finger protein 692	HGNC	26049	protein_coding	0.213099	5.38713	7.15916	0.00745821	0.158037	0.214612	5.3874	6.0228	0.0141222	0.286754
PHC2	ENSG00000134686	polyhomeotic homolog 2 (Drosophila)	HGNC	3183	protein_coding	0.268304	8.993	7.15913	0.00745834	0.158037	0.358505	8.99308	11.2841	0.000781739	0.0858336
ZC3H6	ENSG00000188177	zinc finger CCCH-type containing 6	HGNC	24762	protein_coding	-0.283539	4.73153	7.15766	0.00746446	0.158037	-0.244363	4.7316	4.30247	0.0380571	0.398728
C20orf197	ENSG00000176659	chromosome 20 open reading frame 197	HGNC	26601	protein_coding	0.370263	1.86647	7.15587	0.00747191	0.158037	0.437819	1.8701	8.5501	0.00345503	0.173277
RPL10AP5	ENSG00000235467	ribosomal protein L10a pseudogene 5	HGNC	36770	processed_pseudogene	-0.924936	-0.442858	7.15527	0.00747441	0.158037	-0.874575	-0.444751	5.0676	0.0243771	0.345872
SUMO1	ENSG00000116030	small ubiquitin-like modifier 1	HGNC	12502	protein_coding	0.184937	5.21091	7.15407	0.0074794	0.158037	0.198024	5.2113	6.83349	0.00894645	0.240691
XLOC_050273					novel_predicted_long_non_coding_gene	-0.590352	1.66278	7.15259	0.00748558	0.158037	-0.527897	1.66488	4.55484	0.0328258	0.377704
GFI1B	ENSG00000165702	growth factor independent 1B transcription repressor	HGNC	4238	protein_coding	-0.455614	3.85694	7.15227	0.00748693	0.158037	-0.406723	3.85643	5.26525	0.0217553	0.334204
NRCAM	ENSG00000091129	neuronal cell adhesion molecule	HGNC	7994	protein_coding	0.779291	-0.0266393	7.14798	0.00750486	0.15829	1.05371	-0.0316708	12.6679	0.000371989	0.0608207
XLOC_028021					novel_predicted_long_non_coding_gene	0.793138	-0.712213	7.14657	0.00751076	0.15829	0.744951	-0.715754	5.23551	0.0221304	0.335138
PPP5C	ENSG00000011485	protein phosphatase 5, catalytic subunit	HGNC	9322	protein_coding	-0.200297	4.55507	7.1439	0.00752192	0.1584	-0.199645	4.55438	5.90827	0.01507	0.295304
PDXP	ENSG00000241360	pyridoxal (pyridoxine, vitamin B6) phosphatase	HGNC	30259	protein_coding	1.41782	2.37793	7.13977	0.00753929	0.158437	1.45721	2.37515	6.03393	0.0140335	0.286384
BTNL3	ENSG00000168903	butyrophilin-like 3	HGNC	1143	protein_coding	3.3452	4.36714	7.13966	0.00753975	0.158437	2.89252	4.37241	5.45102	0.0195569	0.323853
XLOC_011490					novel_predicted_long_non_coding_gene	-1.30192	-1.34842	7.13924	0.00754151	0.158437	-1.23001	-1.35211	5.06607	0.0243986	0.345872
XLOC_051822					novel_predicted_long_non_coding_gene	1.14515	-0.689596	7.13638	0.00755355	0.158565	1.50389	-0.682497	9.39585	0.00217477	0.136369
SLC46A2	ENSG00000119457	solute carrier family 46, member 2	HGNC	16055	protein_coding	-0.423971	3.7477	7.13278	0.00756871	0.158588	-0.396987	3.74782	5.33918	0.0208513	0.330809
SESN2	ENSG00000130766	sestrin 2	HGNC	20746	protein_coding	0.225452	4.46527	7.1309	0.00757666	0.158588	0.166055	4.46587	3.58299	0.0583741	0.463875
NRBF2	ENSG00000148572	nuclear receptor binding factor 2	HGNC	19692	protein_coding	0.210314	6.98115	7.13079	0.00757713	0.158588	0.157823	6.98147	3.59245	0.0580428	0.46338
XLOC_039045					novel_predicted_long_non_coding_gene	-1.59961	-2.14683	7.12929	0.00758346	0.158588	-1.6868	-2.14546	6.05387	0.0138759	0.286328
BTNL8	ENSG00000113303	butyrophilin-like 8	HGNC	26131	protein_coding	-0.605189	5.28699	7.12826	0.00758785	0.158588	-0.404969	5.2869	3.52567	0.0604253	0.470717
XLOC_055677					novel_predicted_long_non_coding_gene	-0.832361	-1.05305	7.12768	0.0075903	0.158588	-0.882504	-1.05748	6.5407	0.0105434	0.258429
XLOC_024831					novel_predicted_long_coding_gene	0.341255	3.54764	7.12335	0.00760864	0.158847	0.297279	3.54807	4.57878	0.0323703	0.376984
ADCK3	ENSG00000163050	aarF domain containing kinase 3	HGNC	16812	protein_coding	0.212522	6.273	7.12144	0.00761675	0.158892	0.268407	6.27312	10.716	0.00106213	0.0994413
JMJD1C	ENSG00000171988	jumonji domain containing 1C	HGNC	12313	protein_coding	-0.21788	7.97476	7.11812	0.00763087	0.159062	-0.256145	7.97486	8.62385	0.00331789	0.169192
RP11-318C24.1	ENSG00000230777				processed_pseudogene	-1.5398	-2.05435	7.11616	0.00763923	0.159112	-1.35794	-2.05808	5.09092	0.0240514	0.344083
KIAA1377	ENSG00000110318	KIAA1377	HGNC	29264	protein_coding	-0.323197	2.32989	7.11474	0.00764525	0.159113	-0.311041	2.32838	5.44163	0.0196623	0.323853
IGLC2	ENSG00000211677	immunoglobulin lambda constant 2 (Kern-Oz- marker)	HGNC	5856	IG_C_gene	0.868692	5.30032	7.10523	0.00768592	0.159767	0.91313	5.30025	6.5663	0.0103928	0.256231
DCAF7	ENSG00000136485	DDB1 and CUL4 associated factor 7	HGNC	30915	protein_coding	-0.158645	7.06055	7.1046	0.00768863	0.159767	-0.146792	7.0605	5.08354	0.024154	0.344357
RDM1	ENSG00000278023	RAD52 motif containing 1	HGNC	19950	protein_coding	-1.494	-1.48465	7.1018	0.00770066	0.159853	-1.83166	-1.48606	9.61028	0.00193491	0.128742
XLOC_038816					novel_predicted_long_non_coding_gene	-0.556817	0.726982	7.10084	0.00770479	0.159853	-0.566064	0.726933	6.03848	0.0139974	0.286384
SLC12A1	ENSG00000074803	solute carrier family 12 (sodium/potassium/chloride transporter), member 1	HGNC	10910	protein_coding	1.55388	4.17181	7.09724	0.00772027	0.159969	1.82678	4.17572	9.22708	0.00238462	0.143654
XLOC_036873					novel_predicted_long_non_coding_gene	1.2478	-1.28385	7.09597	0.00772574	0.159969	1.18051	-1.27912	5.59466	0.0180153	0.315435
MED13L	ENSG00000123066	mediator complex subunit 13-like	HGNC	22962	protein_coding	-0.169526	8.0774	7.09536	0.00772837	0.159969	-0.170439	8.07747	5.85433	0.0155388	0.299992
PTCRA	ENSG00000171611	pre T-cell antigen receptor alpha	HGNC	21290	protein_coding	-0.567048	2.24429	7.09335	0.00773704	0.160025	-0.511994	2.24482	4.82368	0.0280713	0.362097
RPS28	ENSG00000233927	ribosomal protein S28	HGNC	10418	protein_coding	0.31952	6.87	7.08643	0.007767	0.16052	0.131419	6.86996	1.40806	0.235378	0.710503
XLOC_034262					novel_predicted_short_non_coding_gene	-1.43681	-1.91661	7.08404	0.00777733	0.160609	-1.87811	-1.91366	9.06747	0.00260196	0.149351
AC016700.6	ENSG00000231414				processed_pseudogene	-1.03301	-1.77784	7.08184	0.00778689	0.160682	-1.04224	-1.7784	6.09496	0.0135568	0.28347
ARHGAP6	ENSG00000047648	Rho GTPase activating protein 6	HGNC	676	protein_coding	-0.51992	2.2917	7.07893	0.00779955	0.160819	-0.4861	2.29254	5.3788	0.0203829	0.32803
MTND5P11	ENSG00000248923	MT-ND5 pseudogene 11	HGNC	42273	processed_pseudogene	-0.93209	1.14163	7.07545	0.00781473	0.161008	-0.892556	1.1403	5.69478	0.0170154	0.312234
UBE2F	ENSG00000184182	ubiquitin-conjugating enzyme E2F (putative)	HGNC	12480	protein_coding	-0.249324	5.39029	7.07329	0.00782413	0.161077	-0.223819	5.39035	4.74097	0.0294525	0.365669
XLOC_015715					novel_predicted_long_non_coding_gene	0.807224	-0.662979	7.07036	0.00783694	0.161216	0.814027	-0.656608	6.18406	0.0128906	0.276149
XLOC_054504					novel_predicted_long_non_coding_gene	0.816936	-0.65587	7.06638	0.00785438	0.161339	0.81808	-0.652573	6.03014	0.0140636	0.286435
CFP	ENSG00000126759	complement factor properdin	HGNC	8864	protein_coding	0.20179	8.36241	7.06624	0.007855	0.161339	0.215161	8.36244	6.70223	0.00962925	0.246638
PRKAR1A	ENSG00000108946	protein kinase, cAMP-dependent, regulatory, type I, alpha	HGNC	9388	protein_coding	0.198805	8.86982	7.06289	0.00786969	0.161414	0.169177	8.86989	4.36301	0.0367274	0.396357
TM9SF4	ENSG00000101337	transmembrane 9 superfamily protein member 4	HGNC	30797	protein_coding	-0.184743	6.84697	7.06265	0.00787075	0.161414	-0.189124	6.84692	6.10235	0.0135002	0.282806
XLOC_042324					novel_predicted_long_non_coding_gene	0.850801	-0.625379	7.05955	0.0078844	0.16157	0.770494	-0.617433	4.97476	0.0257198	0.350254
XLOC_000162					novel_predicted_long_non_coding_gene	1.00498	-1.03998	7.05736	0.00789402	0.161636	1.03268	-1.03635	5.71557	0.0168151	0.311389
RP11-454F8.2	ENSG00000261056				transcribed_processed_pseudogene	-0.723676	-0.531984	7.05478	0.00790541	0.161636	-0.552561	-0.534606	3.6468	0.0561771	0.456831
MDC1	ENSG00000137337	mediator of DNA-damage checkpoint 1	HGNC	21163	protein_coding	-0.201911	5.33572	7.05468	0.00790583	0.161636	-0.169534	5.33511	4.32984	0.0374498	0.397829
RNF166	ENSG00000158717	ring finger protein 166	HGNC	28856	protein_coding	0.243316	8.49797	7.05127	0.00792092	0.161821	0.263369	8.498	7.04638	0.00794258	0.229844
CCNE2	ENSG00000175305	cyclin E2	HGNC	1590	protein_coding	0.368819	2.02312	7.0492	0.00793006	0.161884	0.409879	2.02659	7.22223	0.00720061	0.222911
NLN	ENSG00000123213	neurolysin (metallopeptidase M3 family)	HGNC	16058	protein_coding	-0.408749	3.08416	7.04403	0.00795298	0.162227	-0.375682	3.0831	5.03283	0.0248712	0.346255
LONRF3	ENSG00000175556	LON peptidase N-terminal domain and ring finger 3	HGNC	21152	protein_coding	-0.376809	2.18516	7.03927	0.00797416	0.16253	-0.420606	2.18485	7.43314	0.00640334	0.212497
TRBV5-6	ENSG00000211728	T cell receptor beta variable 5-6	HGNC	12223	TR_V_gene	-0.829016	0.745947	7.03796	0.00797998	0.16253	-0.974969	0.741966	7.81681	0.00517625	0.197862
MMADHC	ENSG00000168288	methylmalonic aciduria (cobalamin deficiency) cblD type, with homocystinuria	HGNC	25221	protein_coding	0.184121	5.53774	7.03383	0.00799843	0.162781	0.159687	5.53835	4.53167	0.0332732	0.380361
ABCC5	ENSG00000114770	ATP-binding cassette, sub-family C (CFTR/MRP), member 5	HGNC	56	protein_coding	0.276897	6.41332	7.02829	0.00802318	0.163048	0.220271	6.41367	3.92561	0.0475559	0.433244
EID1	ENSG00000255302	EP300 interacting inhibitor of differentiation 1	HGNC	1191	protein_coding	-0.173443	5.60112	7.02714	0.00802834	0.163048	-0.145909	5.601	4.25173	0.0392104	0.403926
H1FX	ENSG00000184897	H1 histone family, member X	HGNC	4722	protein_coding	0.228563	5.70535	7.0268	0.00802989	0.163048	0.204612	5.7051	4.71638	0.0298766	0.367993
ACAP1	ENSG00000072818	ArfGAP with coiled-coil, ankyrin repeat and PH domains 1	HGNC	16467	protein_coding	0.18957	8.18521	7.0252	0.00803705	0.16307	0.182846	8.18524	5.43012	0.0197923	0.323853
XLOC_056494					novel_predicted_long_non_coding_gene	-0.688216	2.21475	7.01361	0.00808925	0.164004	-0.872777	2.21654	9.08506	0.00257706	0.148828
GPR160	ENSG00000173890	G protein-coupled receptor 160	HGNC	23693	protein_coding	0.367665	4.99403	7.01191	0.0080969	0.164035	0.322235	4.99523	4.47025	0.0344899	0.386162
DBN1	ENSG00000113758	drebrin 1	HGNC	2695	protein_coding	0.338404	4.55448	7.0019	0.00814234	0.164646	0.281781	4.55491	3.96698	0.0464009	0.430108
UVSSA	ENSG00000163945	UV-stimulated scaffold protein A	HGNC	29304	protein_coding	0.210823	5.86998	7.00179	0.00814281	0.164646	0.153236	5.87036	3.34672	0.0673393	0.48717
NUP210	ENSG00000132182	nucleoporin 210kDa	HGNC	30052	protein_coding	-0.189263	7.86225	7.00118	0.00814562	0.164646	-0.240197	7.86217	10.242	0.00137281	0.108688
GHITM	ENSG00000165678	growth hormone inducible transmembrane protein	HGNC	17281	protein_coding	0.187837	6.73285	6.9985	0.00815782	0.164768	0.153008	6.73304	4.08595	0.0432411	0.420974
XLOC_023294					novel_predicted_long_non_coding_gene	0.588726	1.05886	6.99614	0.00816855	0.16486	0.585458	1.06386	5.55653	0.0184119	0.317343
ARHGAP21	ENSG00000107863	Rho GTPase activating protein 21	HGNC	23725	protein_coding	-0.32941	3.95566	6.99283	0.00818367	0.16504	-0.340446	3.95544	6.26298	0.0123287	0.272803
NINJ1	ENSG00000131669	ninjurin 1	HGNC	7824	protein_coding	0.217203	8.09882	6.99056	0.00819409	0.165059	0.184227	8.0989	4.17491	0.0410267	0.412098
XLOC_006030					novel_predicted_long_non_coding_gene	-1.11637	-1.36823	6.98993	0.00819696	0.165059	-0.975383	-1.37297	4.41358	0.0356539	0.391635
RP11-734J24.1	ENSG00000243181				processed_pseudogene	-1.35979	-2.0265	6.98785	0.00820648	0.165126	-1.31408	-2.02601	5.93997	0.0148013	0.293512
XLOC_015419					novel_predicted_long_non_coding_gene	-0.587402	0.575633	6.98367	0.00822569	0.165388	-0.617971	0.571002	6.65718	0.00987569	0.249757
XLOC_037838					novel_predicted_long_non_coding_gene	0.811876	-0.80077	6.97903	0.00824705	0.165595	0.831874	-0.799962	5.9127	0.0150321	0.295122
XLOC_037030					novel_predicted_long_non_coding_gene	1.20704	-1.8611	6.97789	0.00825229	0.165595	1.14504	-1.85949	5.32242	0.0210528	0.331664
MTMR11	ENSG00000014914	myotubularin related protein 11	HGNC	24307	protein_coding	-0.362486	4.28113	6.97694	0.00825666	0.165595	-0.315782	4.28057	4.47477	0.0343988	0.385722
EXT1	ENSG00000182197	exostosin glycosyltransferase 1	HGNC	3512	protein_coding	-0.268035	4.13652	6.97486	0.00826625	0.165595	-0.264614	4.13694	5.76786	0.0163219	0.306896
ANKRD37	ENSG00000186352	ankyrin repeat domain 37	HGNC	29593	protein_coding	0.586198	0.126005	6.97386	0.00827091	0.165595	0.479643	0.131014	4.21601	0.0400442	0.408261
XLOC_016965					novel_predicted_long_non_coding_gene	0.793371	-0.930135	6.97336	0.00827322	0.165595	0.721723	-0.924688	5.04735	0.0246637	0.346208
CSF3R	ENSG00000119535	colony stimulating factor 3 receptor (granulocyte)	HGNC	2439	protein_coding	0.15858	12.5936	6.96806	0.00829775	0.165961	0.164908	12.5936	6.41009	0.0113473	0.264115
TNNT2	ENSG00000118194	troponin T type 2 (cardiac)	HGNC	11949	protein_coding	0.830941	-1.32608	6.96342	0.00831928	0.166151	0.854254	-1.32386	6.32617	0.0118969	0.270376
XLOC_027661					novel_predicted_long_non_coding_gene	1.02592	-1.03254	6.96189	0.00832641	0.166151	1.06566	-1.0287	5.8604	0.0154853	0.29961
B4GALT5	ENSG00000158470	UDP-Gal:betaGlcNAc beta 1,4- galactosyltransferase, polypeptide 5	HGNC	928	protein_coding	0.285358	7.93994	6.96151	0.00832816	0.166151	0.186221	7.94009	2.71444	0.0994438	0.552993
ARPC3P1	ENSG00000226284	actin related protein 2/3 complex, subunit 3 pseudogene 1	HGNC	16092	processed_pseudogene	1.29021	-2.06011	6.96066	0.00833213	0.166151	1.3611	-2.05774	6.6507	0.00991166	0.250192
POFUT2	ENSG00000186866	protein O-fucosyltransferase 2	HGNC	14683	protein_coding	0.195074	5.17532	6.95813	0.00834391	0.166261	0.17413	5.1757	4.71963	0.0298201	0.367744
ANKRD10	ENSG00000088448	ankyrin repeat domain 10	HGNC	20265	protein_coding	0.20048	5.92185	6.9552	0.00835758	0.166409	0.154889	5.92207	3.7793	0.0518904	0.445207
SSU72	ENSG00000160075	SSU72 RNA polymerase II CTD phosphatase homolog (S. cerevisiae)	HGNC	25016	protein_coding	0.17678	6.89596	6.95041	0.00837998	0.166698	0.140575	6.89604	3.96604	0.0464267	0.430108
GALNT10	ENSG00000164574	polypeptide N-acetylgalactosaminyltransferase 10	HGNC	19873	protein_coding	-0.179346	5.92871	6.94944	0.00838455	0.166698	-0.199228	5.92871	7.14202	0.00752983	0.22532
RP11-163E9.2	ENSG00000239969				transcribed_unprocessed_pseudogene	0.916817	-0.797721	6.94744	0.00839395	0.16676	0.765465	-0.796038	4.02538	0.0448206	0.424916
ELAC2	ENSG00000006744	elaC ribonuclease Z 2	HGNC	14198	protein_coding	-0.185832	5.37453	6.94308	0.00841441	0.166931	-0.179476	5.37417	5.2622	0.0217935	0.334204
RPP21	ENSG00000241370	ribonuclease P/MRP 21kDa subunit	HGNC	21300	protein_coding	0.242828	3.41546	6.94294	0.00841508	0.166931	0.207541	3.41479	4.36953	0.036587	0.396357
CFL1P5	ENSG00000213830	cofilin 1 (non-muscle) pseudogene 5	HGNC	1877	processed_pseudogene	0.812505	-0.635029	6.93983	0.00842972	0.166997	0.571617	-0.627273	3.10674	0.0779687	0.512587
PTOV1-AS1	ENSG00000268006	PTOV1 antisense RNA 1	HGNC	44174	antisense	0.293364	4.2971	6.93958	0.00843091	0.166997	0.20281	4.29865	3.10753	0.0779311	0.512587
SORCS3	ENSG00000156395	sortilin-related VPS10 domain containing receptor 3	HGNC	16699	protein_coding	-0.731018	0.180042	6.93797	0.00843848	0.167023	-0.735949	0.175564	5.44921	0.0195772	0.323853
CTNND1	ENSG00000198561	catenin (cadherin-associated protein), delta 1	HGNC	2515	protein_coding	-0.268417	4.76756	6.9316	0.00846858	0.167454	-0.231541	4.76705	4.34353	0.0371499	0.396617
TNNC2	ENSG00000101470	troponin C type 2 (fast)	HGNC	11944	protein_coding	0.941383	-0.902989	6.93071	0.0084728	0.167454	1.05282	-0.900274	7.13727	0.00754981	0.22532
PPP1R2	ENSG00000184203	protein phosphatase 1, regulatory (inhibitor) subunit 2	HGNC	9288	protein_coding	0.176928	5.77318	6.92477	0.00850101	0.167887	0.188768	5.77343	6.50294	0.0107696	0.258592
FBLN5	ENSG00000140092	fibulin 5	HGNC	3602	protein_coding	-0.42707	3.21548	6.91545	0.0085454	0.168639	-0.492262	3.21344	7.35894	0.00667301	0.216597
SYTL3	ENSG00000164674	synaptotagmin-like 3	HGNC	15587	protein_coding	0.307807	5.87802	6.91261	0.008559	0.168746	0.308962	5.87867	5.73686	0.0166125	0.310173
HMOX1	ENSG00000100292	heme oxygenase (decycling) 1	HGNC	5013	protein_coding	-0.33913	5.98178	6.91132	0.00856515	0.168746	-0.316478	5.98168	4.85817	0.0275156	0.358747
COL6A2	ENSG00000142173	collagen, type VI, alpha 2	HGNC	2212	protein_coding	0.426274	4.88954	6.90881	0.00857721	0.168746	0.334324	4.88924	3.84337	0.0499429	0.439463
POFUT1	ENSG00000101346	protein O-fucosyltransferase 1	HGNC	14988	protein_coding	-0.227851	4.49308	6.90837	0.00857932	0.168746	-0.245409	4.4927	6.49616	0.0108108	0.258693
EMR4P	ENSG00000268758	egf-like module containing, mucin-like, hormone receptor-like 4 pseudogene	HGNC	19240	transcribed_unprocessed_pseudogene	-0.647352	3.49743	6.9066	0.00858783	0.168746	-0.579954	3.49502	5.01011	0.0251996	0.346862
IGF1	ENSG00000017427	insulin-like growth factor 1 (somatomedin C)	HGNC	5464	protein_coding	0.713715	-0.456301	6.9064	0.00858878	0.168746	0.724198	-0.451542	5.80726	0.0159601	0.304383
PFKFB3	ENSG00000170525	6-phosphofructo-2-kinase/fructose-2,6-biphosphatase 3	HGNC	8874	protein_coding	0.4267	7.30242	6.90168	0.00861146	0.168803	0.202442	7.3026	1.75109	0.18574	0.664865
DGUOK	ENSG00000114956	deoxyguanosine kinase	HGNC	2858	protein_coding	0.198222	4.80934	6.90084	0.00861553	0.168803	0.186769	4.80982	5.15495	0.0231802	0.340006
PPP1R7	ENSG00000115685	protein phosphatase 1, regulatory subunit 7	HGNC	9295	protein_coding	0.201773	5.29466	6.90035	0.00861789	0.168803	0.172802	5.29482	4.32322	0.0375957	0.397894
PNPLA7	ENSG00000130653	patatin-like phospholipase domain containing 7	HGNC	24768	protein_coding	0.404207	2.76323	6.90009	0.00861916	0.168803	0.402112	2.76358	5.6417	0.0175382	0.315435
EXOC4	ENSG00000131558	exocyst complex component 4	HGNC	30389	protein_coding	-0.211711	5.57302	6.8987	0.00862583	0.168803	-0.21906	5.57296	5.95434	0.0146811	0.293003
TMEM40	ENSG00000088726	transmembrane protein 40	HGNC	25620	protein_coding	-0.525537	3.08928	6.89792	0.00862962	0.168803	-0.447598	3.09011	4.61193	0.0317503	0.374174
XLOC_026700					novel_predicted_long_non_coding_gene	-0.821181	-0.90296	6.89635	0.00863718	0.168827	-0.717185	-0.904468	4.43957	0.0351152	0.38927
ZNHIT1	ENSG00000106400	zinc finger, HIT-type containing 1	HGNC	21688	protein_coding	0.245464	4.96847	6.89299	0.00865342	0.168905	0.128916	4.96896	2.07812	0.149424	0.620801
TMEM184B	ENSG00000198792	transmembrane protein 184B	HGNC	1310	protein_coding	0.184546	6.71112	6.8929	0.00865386	0.168905	0.167004	6.71126	4.67358	0.0306301	0.370295
TTF2	ENSG00000116830	transcription termination factor, RNA polymerase II	HGNC	12398	protein_coding	-0.270152	3.49551	6.87903	0.00872129	0.170005	-0.295118	3.49477	6.66714	0.00982069	0.248838
APPL1	ENSG00000157500	adaptor protein, phosphotyrosine interaction, PH domain and leucine zipper containing 1	HGNC	24035	protein_coding	-0.201047	5.11499	6.8787	0.00872292	0.170005	-0.18797	5.11473	5.03517	0.0248377	0.346208
SNX33	ENSG00000173548	sorting nexin 33	HGNC	28468	protein_coding	-0.33833	3.03881	6.87562	0.00873792	0.17012	-0.318156	3.03816	5.14576	0.0233032	0.340512
HERC4	ENSG00000148634	HECT and RLD domain containing E3 ubiquitin protein ligase 4	HGNC	24521	protein_coding	0.179407	5.76903	6.87459	0.00874299	0.17012	0.119608	5.76929	2.94756	0.0860074	0.528382
TMEM54	ENSG00000121900	transmembrane protein 54	HGNC	24143	protein_coding	-1.72352	-1.85049	6.8729	0.00875127	0.17012	-1.70325	-1.85242	6.19245	0.0128296	0.27561
XLOC_031694					novel_predicted_long_non_coding_gene	0.414949	0.920027	6.87227	0.00875434	0.17012	0.475445	0.922368	7.97458	0.00474387	0.193534
CLK1	ENSG00000013441	CDC-like kinase 1	HGNC	2068	protein_coding	0.19583	8.15243	6.86854	0.00877264	0.170288	0.159862	8.15252	4.01498	0.0450978	0.425166
LILRP2	ENSG00000170858	leukocyte immunoglobulin-like receptor pseudogene 2	HGNC	15497	transcribed_processed_pseudogene	0.758705	0.972861	6.86578	0.00878621	0.170288	0.642966	0.975419	4.29699	0.0381799	0.399028
HSPA1B	ENSG00000204388	heat shock 70kDa protein 1B	HGNC	5233	protein_coding	0.58892	3.73677	6.86501	0.00878997	0.170288	0.237811	3.73993	1.35753	0.243966	0.718427
XLOC_040868					novel_predicted_long_non_coding_gene	-1.166	-1.62956	6.86423	0.00879381	0.170288	-1.2011	-1.62686	6.44379	0.0111341	0.262428
EMB	ENSG00000170571	embigin	HGNC	30465	protein_coding	0.20897	7.17342	6.8635	0.0087974	0.170288	0.15833	7.17353	3.49744	0.0614637	0.473614
TRAV25	ENSG00000211806	T cell receptor alpha variable 25	HGNC	12122	TR_V_gene	-0.532384	0.356342	6.86271	0.0088013	0.170288	-0.636842	0.350049	8.01778	0.00463204	0.190721
RP11-50E11.2	ENSG00000231588				processed_pseudogene	-0.706623	-0.437126	6.8549	0.00883984	0.17091	-0.809627	-0.43813	7.46196	0.00630162	0.211223
RAB29	ENSG00000117280	RAB29, member RAS oncogene family	HGNC	9789	protein_coding	-0.20185	5.70893	6.85319	0.00884834	0.17095	-0.202295	5.70881	5.5746	0.0182228	0.316538
LAMTOR2	ENSG00000116586	late endosomal/lysosomal adaptor, MAPK and MTOR activator 2	HGNC	29796	protein_coding	0.305973	3.48263	6.84912	0.00886851	0.171064	0.235294	3.48346	3.66415	0.055595	0.455009
SLC7A5	ENSG00000103257	solute carrier family 7 (amino acid transporter light chain, L system), member 5	HGNC	11063	protein_coding	0.3184	4.58128	6.84804	0.00887384	0.171064	0.372109	4.5816	8.2484	0.00407879	0.180797
GPR133	ENSG00000111452	G protein-coupled receptor 133	HGNC	19893	protein_coding	-0.473772	2.64717	6.84717	0.00887818	0.171064	-0.497917	2.64556	6.24577	0.012449	0.273156
TRAV20	ENSG00000211800	T cell receptor alpha variable 20	HGNC	12117	TR_V_gene	-0.671672	-0.014589	6.84683	0.00887986	0.171064	-0.768876	-0.015191	6.61238	0.0101272	0.252528
DROSHA	ENSG00000113360	drosha, ribonuclease type III	HGNC	17904	protein_coding	-0.199943	4.78086	6.84404	0.00889377	0.171208	-0.203277	4.78045	5.88681	0.0152547	0.296656
CDKN2D	ENSG00000129355	cyclin-dependent kinase inhibitor 2D (p19, inhibits CDK4)	HGNC	1790	protein_coding	0.239231	6.74657	6.83901	0.00891883	0.171451	0.120867	6.74686	1.99839	0.157466	0.631402
TCN2	ENSG00000185339	transcobalamin II	HGNC	11653	protein_coding	-0.438165	3.39698	6.83893	0.00891923	0.171451	-0.449101	3.39658	6.07172	0.0137363	0.284991
CHKA	ENSG00000110721	choline kinase alpha	HGNC	1937	protein_coding	0.221273	4.84467	6.83713	0.00892819	0.1715	0.175639	4.8454	3.89418	0.0484537	0.434844
XLOC_053010					novel_predicted_long_non_coding_gene	0.459971	1.70272	6.83093	0.00895925	0.171972	0.382639	1.70728	4.00603	0.0453379	0.425657
SPINK1	ENSG00000164266	serine peptidase inhibitor, Kazal type 1	HGNC	11244	protein_coding	1.02764	-1.47875	6.82515	0.00898831	0.172406	0.753988	-1.47631	3.22282	0.0726183	0.500999
RAB28	ENSG00000157869	RAB28, member RAS oncogene family	HGNC	9768	protein_coding	0.254409	3.19374	6.82357	0.00899625	0.172435	0.292612	3.19475	7.75151	0.00536677	0.19943
XLOC_023481					novel_predicted_long_non_coding_gene	0.806543	-1.51724	6.81285	0.0090504	0.173348	0.830903	-1.51533	6.20763	0.0127201	0.274583
XLOC_002729					novel_predicted_long_non_coding_gene	0.816774	-0.0162554	6.8097	0.00906639	0.173401	0.949738	-0.0081528	7.22861	0.00717507	0.222911
UQCRQ	ENSG00000164405	ubiquinol-cytochrome c reductase, complex III subunit VII, 9.5kDa	HGNC	29594	protein_coding	0.23896	4.67706	6.80919	0.00906897	0.173401	0.213525	4.67728	4.68211	0.0304783	0.370295
XLOC_022127					novel_predicted_long_non_coding_gene	-0.577127	0.772969	6.80798	0.00907512	0.173401	-0.756901	0.769039	10.5198	0.001181	0.102639
C8orf44	ENSG00000213865	chromosome 8 open reading frame 44	HGNC	25646	protein_coding	0.475678	1.34148	6.80718	0.00907919	0.173401	0.440945	1.3446	4.72323	0.0297578	0.367238
NDUFA1	ENSG00000125356	NADH dehydrogenase (ubiquinone) 1 alpha subcomplex, 1, 7.5kDa	HGNC	7683	protein_coding	0.216742	4.81781	6.80178	0.00910669	0.173777	0.154167	4.8182	3.15072	0.0758933	0.508133
GPAT2	ENSG00000186281	glycerol-3-phosphate acyltransferase 2, mitochondrial	HGNC	27168	protein_coding	0.831236	0.716569	6.80077	0.00911186	0.173777	0.733177	0.717996	4.93125	0.0263752	0.353748
XLOC_018296					novel_predicted_long_non_coding_gene	-1.31315	-1.62634	6.79715	0.00913037	0.173903	-1.20738	-1.62813	4.48664	0.0341608	0.38447
KIAA0930	ENSG00000100364	KIAA0930	HGNC	1314	protein_coding	-0.237743	6.89042	6.79692	0.00913153	0.173903	-0.288466	6.89033	8.56912	0.00341912	0.172726
GPAA1	ENSG00000197858	glycosylphosphatidylinositol anchor attachment 1	HGNC	4446	protein_coding	0.207564	5.18751	6.79391	0.00914694	0.174	0.206048	5.18746	5.48944	0.0191317	0.322255
XLOC_023280					novel_predicted_long_non_coding_gene	1.15758	-1.59013	6.79338	0.00914966	0.174	1.18167	-1.58466	5.83094	0.0157467	0.301977
XLOC_006580					novel_predicted_long_non_coding_gene	-0.716484	-0.799554	6.78736	0.00918056	0.174421	-0.870394	-0.803759	7.40604	0.00650054	0.213597
MFHAS1	ENSG00000147324	malignant fibrous histiocytoma amplified sequence 1	HGNC	16982	protein_coding	-0.229556	4.69893	6.78652	0.00918489	0.174421	-0.20976	4.69838	4.76491	0.0290456	0.365375
XLOC_030205					novel_predicted_long_non_coding_gene	0.675441	-0.496537	6.77697	0.00923416	0.175232	0.435699	-0.493574	2.74732	0.0974175	0.550094
XLOC_035878					novel_predicted_long_non_coding_gene	-0.729489	-0.666685	6.7749	0.00924486	0.175291	-0.781262	-0.668129	6.31898	0.0119452	0.271013
RP1-265C24.5	ENSG00000219392				unprocessed_pseudogene	0.868348	-1.46747	6.77032	0.00926862	0.175291	1.06253	-1.46682	8.86893	0.00290066	0.156983
BCL3	ENSG00000069399	B-cell CLL/lymphoma 3	HGNC	998	protein_coding	0.229998	7.74264	6.77024	0.00926905	0.175291	0.192115	7.74269	4.07488	0.0435253	0.421371
SULT1A3	ENSG00000261052	sulfotransferase family, cytosolic, 1A, phenol-preferring, member 3	HGNC	11455	protein_coding	0.472863	1.5977	6.76805	0.00928042	0.175291	0.521804	1.59869	6.81773	0.00902574	0.240695
EIF4EBP3	ENSG00000243056	eukaryotic translation initiation factor 4E binding protein 3	HGNC	3290	protein_coding	0.366017	3.15166	6.76706	0.00928556	0.175291	0.224486	3.15364	2.58379	0.107963	0.566575
ABHD14A	ENSG00000248487	abhydrolase domain containing 14A	HGNC	24538	protein_coding	0.863761	1.81118	6.76682	0.00928682	0.175291	0.881603	1.80753	5.75235	0.0164666	0.308312
ATF7	ENSG00000170653	activating transcription factor 7	HGNC	792	protein_coding	-0.175322	5.46433	6.76673	0.0092873	0.175291	-0.200655	5.46435	7.44847	0.00634903	0.211748
LY96	ENSG00000154589	lymphocyte antigen 96	HGNC	17156	protein_coding	0.24165	5.24139	6.76611	0.00929053	0.175291	0.241819	5.24225	5.67787	0.0171803	0.314179
MLLT4	ENSG00000130396	myeloid/lymphoid or mixed-lineage leukemia (trithorax homolog, Drosophila); translocated to, 4	HGNC	7137	protein_coding	-0.532597	4.06577	6.76498	0.0092964	0.175291	-0.534334	4.06701	5.52035	0.0187965	0.319433
XLOC_017499					novel_predicted_long_non_coding_gene	1.71541	-0.551253	6.7588	0.00932865	0.175775	2.00563	-0.537499	9.21235	0.00240387	0.143807
XLOC_000995					novel_predicted_long_non_coding_gene	0.733536	0.499804	6.7545	0.00935115	0.176075	0.719567	0.498191	5.65631	0.0173927	0.314773
NHLRC1	ENSG00000187566	NHL repeat containing E3 ubiquitin protein ligase 1	HGNC	21576	protein_coding	-0.959885	-1.37298	6.75286	0.00935975	0.17609	-1.15254	-1.37669	8.26771	0.00403564	0.18058
KLHL5	ENSG00000109790	kelch-like family member 5	HGNC	6356	protein_coding	-0.341362	4.49558	6.75183	0.00936516	0.17609	-0.324438	4.49548	4.88482	0.0270939	0.357897
KLF10	ENSG00000155090	Kruppel-like factor 10	HGNC	11810	protein_coding	-0.22946	5.29862	6.7495	0.00937741	0.176196	-0.184941	5.29853	3.80119	0.0512162	0.442882
CLIC3	ENSG00000169583	chloride intracellular channel 3	HGNC	2064	protein_coding	-0.518357	3.06221	6.74765	0.0093871	0.176254	-0.486449	3.06016	5.16235	0.0230817	0.33967
XLOC_036386					novel_predicted_long_non_coding_gene	-0.620313	0.173722	6.74486	0.00940179	0.176353	-0.588984	0.170998	5.25771	0.0218497	0.334204
SH2D1B	ENSG00000198574	SH2 domain containing 1B	HGNC	30416	protein_coding	-0.54245	4.84625	6.74415	0.00940558	0.176353	-0.531375	4.84597	5.57749	0.0181928	0.316491
DEDD2	ENSG00000160570	death effector domain containing 2	HGNC	24450	protein_coding	0.180742	6.8624	6.74071	0.0094237	0.176569	0.14061	6.86254	3.54151	0.0598511	0.468845
BNIP2	ENSG00000140299	BCL2/adenovirus E1B 19kDa interacting protein 2	HGNC	1083	protein_coding	0.165985	7.09267	6.73789	0.00943859	0.176724	0.135928	7.09282	3.86885	0.0491903	0.437503
H3F3A	ENSG00000163041	H3 histone, family 3A	HGNC	4764	protein_coding	0.196695	9.85879	6.73229	0.00946832	0.177156	0.157464	9.85882	3.76155	0.0524439	0.446476
TMEM71	ENSG00000165071	transmembrane protein 71	HGNC	26572	protein_coding	0.170903	7.7768	6.73078	0.00947632	0.177181	0.173206	7.77697	5.69678	0.0169961	0.312234
CIDECP	ENSG00000186162	cell death-inducing DFFA-like effector c pseudogene	HGNC	24230	transcribed_unprocessed_pseudogene	0.231807	3.47247	6.72761	0.00949317	0.177372	0.228432	3.4734	5.44597	0.0196135	0.323853
RALB	ENSG00000144118	v-ral simian leukemia viral oncogene homolog B	HGNC	9840	protein_coding	0.179225	7.8831	6.72443	0.00951011	0.177564	0.199642	7.88326	6.93926	0.0084324	0.23534
XLOC_023361					novel_predicted_long_non_coding_gene	0.307159	2.30213	6.72282	0.00951869	0.1776	0.280724	2.30389	4.55446	0.032833	0.377704
AQP9	ENSG00000103569	aquaporin 9	HGNC	643	protein_coding	0.19323	10.0923	6.72151	0.00952567	0.177606	0.159924	10.0923	3.94545	0.0469983	0.432102
FOS	ENSG00000170345	FBJ murine osteosarcoma viral oncogene homolog	HGNC	3796	protein_coding	0.328727	7.62445	6.7075	0.00960081	0.178819	0.157124	7.62466	1.94655	0.162959	0.638836
XLOC_011376					novel_predicted_short_non_coding_gene	-1.55748	-2.10141	6.70618	0.00960793	0.178819	-1.33542	-2.10318	4.26248	0.038963	0.402623
CCNH	ENSG00000134480	cyclin H	HGNC	1594	protein_coding	0.216057	4.46713	6.70564	0.00961085	0.178819	0.183116	4.46784	4.10117	0.0428536	0.419126
CYSLTR2	ENSG00000152207	cysteinyl leukotriene receptor 2	HGNC	18274	protein_coding	-0.409451	3.13614	6.70345	0.00962266	0.178914	-0.390827	3.13511	5.13445	0.0234555	0.341099
DAD1	ENSG00000129562	defender against cell death 1	HGNC	2664	protein_coding	0.24871	5.00928	6.70099	0.00963593	0.178971	0.24857	5.00964	5.60021	0.0179583	0.315435
TECR	ENSG00000099797	trans-2,3-enoyl-CoA reductase	HGNC	4551	protein_coding	0.195672	5.8789	6.7004	0.00963913	0.178971	0.197666	5.87886	5.82178	0.015829	0.302573
SIK2	ENSG00000170145	salt-inducible kinase 2	HGNC	21680	protein_coding	-0.224695	4.3328	6.69457	0.00967069	0.179432	-0.26394	4.33269	8.04267	0.00456883	0.189877
TP53RK	ENSG00000172315	TP53 regulating kinase	HGNC	16197	protein_coding	-0.207378	4.05099	6.69182	0.00968562	0.179584	-0.157643	4.05061	3.47567	0.0622776	0.475566
SLC9A9	ENSG00000181804	solute carrier family 9, subfamily A (NHE9, cation proton antiporter 9), member 9	HGNC	20653	protein_coding	-0.263402	3.75844	6.68343	0.00973133	0.180307	-0.212725	3.758	3.69031	0.0547295	0.453835
PGP	ENSG00000184207	phosphoglycolate phosphatase	HGNC	8909	protein_coding	0.457147	3.30575	6.67869	0.00975722	0.180501	0.513585	3.30516	6.8184	0.00902231	0.240695
EPRS	ENSG00000136628	glutamyl-prolyl-tRNA synthetase	HGNC	3418	protein_coding	-0.178316	5.95697	6.67815	0.0097602	0.180501	-0.174524	5.9568	5.22134	0.0223113	0.336131
MAP3K12	ENSG00000139625	mitogen-activated protein kinase kinase kinase 12	HGNC	6851	protein_coding	0.174791	6.02282	6.67598	0.00977206	0.180501	0.121198	6.02296	2.95457	0.0856349	0.52783
C19orf35	ENSG00000188305	chromosome 19 open reading frame 35	HGNC	24793	protein_coding	0.20136	5.87957	6.67596	0.0097722	0.180501	0.207865	5.87989	5.67539	0.0172045	0.314192
XLOC_030522					novel_predicted_long_non_coding_gene	0.522917	3.4989	6.67383	0.00978386	0.180501	0.640236	3.50139	8.79612	0.00301872	0.159764
TJP2	ENSG00000119139	tight junction protein 2	HGNC	11828	protein_coding	-0.313799	4.19902	6.66926	0.009809	0.180501	-0.31899	4.19941	5.87439	0.0153627	0.298046
XLOC_031993					novel_predicted_long_non_coding_gene	-1.9137	-2.00836	6.66916	0.00980957	0.180501	-1.92116	-2.00638	5.90058	0.0151359	0.295421
NARF	ENSG00000141562	nuclear prelamin A recognition factor	HGNC	29916	protein_coding	0.19106	6.92767	6.66915	0.0098096	0.180501	0.168438	6.9279	4.31429	0.0377935	0.398717
PGD	ENSG00000142657	phosphogluconate dehydrogenase	HGNC	8891	protein_coding	0.230616	8.78502	6.66798	0.00981606	0.180501	0.163912	8.78509	3.04138	0.0811671	0.518711
XLOC_026530					novel_predicted_long_non_coding_gene	0.642134	0.953275	6.66584	0.00982786	0.180501	0.538596	0.960894	3.96143	0.0465542	0.430426
XLOC_040339					novel_predicted_long_non_coding_gene	-0.971676	-1.5292	6.66562	0.00982904	0.180501	-0.960438	-1.533	5.82153	0.0158312	0.302573
XLOC_004056					novel_predicted_long_non_coding_gene	-1.06058	-1.72512	6.66468	0.00983422	0.180501	-1.27413	-1.72605	7.4131	0.00647506	0.213213
CHN2	ENSG00000106069	chimerin 2	HGNC	1944	protein_coding	-0.306374	3.51281	6.66447	0.00983541	0.180501	-0.419638	3.51215	11.1051	0.000860928	0.0904347
XLOC_047796					novel_predicted_long_non_coding_gene	0.526985	0.314412	6.66388	0.00983866	0.180501	0.492456	0.317318	4.67646	0.0305786	0.370295
HOPX	ENSG00000171476	HOP homeobox	HGNC	24961	protein_coding	-0.304127	4.7908	6.66304	0.00984331	0.180501	-0.370298	4.7904	8.56493	0.003427	0.172726
XLOC_031508					novel_predicted_short_non_coding_gene	-1.60422	-2.04779	6.66056	0.00985698	0.180628	-1.19301	-2.04963	3.25296	0.0712945	0.497309
XLOC_040012					novel_predicted_long_non_coding_gene	-1.08211	0.0487897	6.65851	0.00986832	0.180665	-1.07159	0.0422551	5.25526	0.0218805	0.334204
XLOC_021480					novel_predicted_long_non_coding_gene	-0.622435	0.934665	6.65721	0.00987553	0.180665	-0.598031	0.931918	5.3142	0.0211523	0.332279
PVRIG2P	ENSG00000235333	poliovirus receptor related immunoglobulin domain containing 2, pseudogene	HGNC	48897	transcribed_unprocessed_pseudogene	0.341955	3.39522	6.65652	0.00987934	0.180665	0.314698	3.3935	4.75776	0.0291664	0.365375
FZD1	ENSG00000157240	frizzled class receptor 1	HGNC	4038	protein_coding	-0.340769	3.04179	6.65376	0.00989467	0.180802	-0.216337	3.04047	2.71564	0.0993689	0.552922
RAB18	ENSG00000099246	RAB18, member RAS oncogene family	HGNC	14244	protein_coding	0.216941	5.77349	6.65274	0.00990034	0.180802	0.192649	5.77388	4.47585	0.0343771	0.385722
IGHV1-69	ENSG00000211973	immunoglobulin heavy variable 1-69	HGNC	5558	IG_V_gene	0.618102	1.66123	6.65076	0.00991135	0.180879	0.592464	1.66354	5.171	0.022967	0.339279
AARS	ENSG00000090861	alanyl-tRNA synthetase	HGNC	20	protein_coding	-0.188907	5.14221	6.6479	0.00992726	0.181045	-0.170213	5.14165	4.53527	0.0332033	0.38005
ARHGAP5	ENSG00000100852	Rho GTPase activating protein 5	HGNC	675	protein_coding	-0.214893	4.1041	6.64607	0.00993748	0.181045	-0.209335	4.10339	5.12519	0.0235809	0.341565
ANXA3	ENSG00000138772	annexin A3	HGNC	541	protein_coding	0.563434	6.24265	6.64539	0.00994129	0.181045	0.303339	6.24311	2.0082	0.156451	0.630171
GRIPAP1	ENSG00000068400	GRIP1 associated protein 1	HGNC	18706	protein_coding	0.194296	6.31187	6.64343	0.0099522	0.181045	0.146669	6.3121	3.2919	0.0696223	0.493909
MLF2	ENSG00000089693	myeloid leukemia factor 2	HGNC	7126	protein_coding	0.201707	7.41966	6.64304	0.0099544	0.181045	0.232592	7.4198	7.51808	0.00610827	0.209217
DYNC1I2	ENSG00000077380	dynein, cytoplasmic 1, intermediate chain 2	HGNC	2964	protein_coding	-0.212567	5.3605	6.63954	0.00997397	0.181278	-0.200935	5.36034	4.91683	0.0265962	0.355186
AC009963.3	ENSG00000233494				processed_pseudogene	-0.885711	-1.2106	6.63693	0.00998858	0.181306	-0.925892	-1.2108	5.97362	0.0145214	0.291094
RHBDL1	ENSG00000103269	rhomboid, veinlet-like 1 (Drosophila)	HGNC	10007	protein_coding	0.599019	0.363715	6.63684	0.00998912	0.181306	0.62846	0.366738	6.39426	0.011449	0.264706
RAB39A	ENSG00000179331	RAB39A, member RAS oncogene family	HGNC	16521	protein_coding	-0.578488	0.867112	6.63418	0.010004	0.181453	-0.455878	0.86511	3.65595	0.0558694	0.456229
RN7SL174P	ENSG00000243333	RNA, 7SL, cytoplasmic 174, pseudogene	HGNC	46190	misc_RNA	-1.5129	-2.04982	6.63226	0.0100148	0.181526	-1.33003	-2.04849	3.90772	0.0480648	0.434074
FRAT1	ENSG00000165879	frequently rearranged in advanced T-cell lymphomas 1	HGNC	3944	protein_coding	0.217924	6.90034	6.63062	0.010024	0.181569	0.257481	6.90059	7.75576	0.00535415	0.19943
XLOC_004809					novel_predicted_long_non_coding_gene	0.725887	-0.458256	6.62441	0.010059	0.181885	0.718431	-0.453794	5.24129	0.0220569	0.335138
XLOC_018661					novel_predicted_long_non_coding_gene	0.871307	-0.724935	6.62438	0.0100592	0.181885	0.813247	-0.71826	4.83149	0.0279445	0.361759
XLOC_018833					novel_predicted_long_non_coding_gene	0.791268	-0.87724	6.62336	0.010065	0.181885	0.616889	-0.871211	3.22336	0.0725947	0.500999
XLOC_053737					novel_predicted_long_non_coding_gene	0.407529	1.8147	6.62253	0.0100697	0.181885	0.482178	1.81522	8.20406	0.00417967	0.182198
XLOC_022271					novel_predicted_long_non_coding_gene	0.618038	0.274602	6.62092	0.0100788	0.181885	0.572138	0.280592	5.05522	0.0245518	0.346208
UBA52	ENSG00000221983	ubiquitin A-52 residue ribosomal protein fusion product 1	HGNC	12458	protein_coding	-0.289593	10.4304	6.62028	0.0100824	0.181885	-0.289107	10.4304	5.51115	0.0188956	0.319692
XLOC_029503					novel_predicted_long_non_coding_gene	-1.2001	-1.19685	6.6176	0.0100976	0.182036	-1.09274	-1.1976	4.36272	0.0367336	0.396357
SAP30	ENSG00000164105	Sin3A-associated protein, 30kDa	HGNC	10532	protein_coding	0.517713	2.81765	6.61565	0.0101086	0.182113	0.709319	2.82318	11.8271	0.000583751	0.0739389
SMAP2	ENSG00000084070	small ArfGAP2	HGNC	25082	protein_coding	0.260376	10.6524	6.6111	0.0101345	0.182213	0.347749	10.6525	10.3656	0.00128384	0.105398
FTH1P5	ENSG00000230204	ferritin, heavy polypeptide 1 pseudogene 5	HGNC	3996	processed_pseudogene	0.685686	-0.189652	6.61009	0.0101403	0.182213	0.593481	-0.187539	4.29663	0.0381879	0.399028
HERPUD1	ENSG00000051108	homocysteine-inducible, endoplasmic reticulum stress-inducible, ubiquitin-like domain member 1	HGNC	13744	protein_coding	0.197755	6.8713	6.60893	0.0101469	0.182213	0.176713	6.87139	4.57687	0.0324064	0.377136
XLOC_024951					novel_predicted_long_non_coding_gene	-0.652537	-0.488623	6.60781	0.0101532	0.182213	-0.576593	-0.490689	4.38356	0.0362871	0.394852
XLOC_019780					novel_predicted_long_coding_gene	-0.252286	4.48108	6.607	0.0101579	0.182213	-0.193255	4.4801	3.38533	0.0657789	0.482304
TOR3A	ENSG00000186283	torsin family 3, member A	HGNC	11997	protein_coding	-0.236013	4.67106	6.60634	0.0101616	0.182213	-0.233751	4.67073	5.44083	0.0196713	0.323853
MICAL2	ENSG00000133816	microtubule associated monooxygenase, calponin and LIM domain containing 2	HGNC	24693	protein_coding	-0.233127	7.42534	6.60627	0.010162	0.182213	-0.226359	7.42543	5.23448	0.0221434	0.335138
PVRIG	ENSG00000213413	poliovirus receptor related immunoglobulin domain containing	HGNC	32190	protein_coding	0.681653	3.62862	6.60376	0.0101764	0.182348	0.531755	3.62793	3.65688	0.0558381	0.456229
AC006445.6	ENSG00000242209				processed_pseudogene	-1.1945	-1.79528	6.60059	0.0101945	0.182478	-1.49731	-1.79742	9.55102	0.00199838	0.130364
XLOC_028403					novel_predicted_long_non_coding_gene	0.374509	2.69552	6.60009	0.0101973	0.182478	0.431717	2.69938	7.08861	0.00775755	0.227665
XLOC_028242					novel_predicted_long_non_coding_gene	1.01982	-1.74503	6.59684	0.010216	0.182554	0.920649	-1.74238	4.45226	0.034855	0.38825
ITGA2B	ENSG00000005961	integrin, alpha 2b (platelet glycoprotein IIb of IIb/IIIa complex, antigen CD41)	HGNC	6138	protein_coding	-0.635684	6.36761	6.59627	0.0102193	0.182554	-0.601343	6.36756	5.30424	0.0212735	0.332279
XLOC_015535					novel_predicted_long_non_coding_gene	1.27933	-1.60185	6.59578	0.0102221	0.182554	1.45674	-1.59717	7.11207	0.00765665	0.22637
KLF11	ENSG00000172059	Kruppel-like factor 11	HGNC	11811	protein_coding	-0.252317	4.205	6.58995	0.0102556	0.182988	-0.245173	4.20443	4.9971	0.0253898	0.348586
PDE4B	ENSG00000184588	phosphodiesterase 4B, cAMP-specific	HGNC	8781	protein_coding	0.246286	6.73536	6.58805	0.0102666	0.182988	0.201589	6.7356	4.00129	0.0454653	0.426383
PNRC2	ENSG00000189266	proline-rich nuclear receptor coactivator 2	HGNC	23158	protein_coding	0.174952	6.51553	6.58795	0.0102672	0.182988	0.135734	6.51564	3.43754	0.0637303	0.478104
ASCC2	ENSG00000100325	activating signal cointegrator 1 complex subunit 2	HGNC	24103	protein_coding	-0.359706	6.97062	6.58679	0.0102738	0.182988	-0.335782	6.97066	4.74877	0.0293193	0.365375
KAT6B	ENSG00000156650	K(lysine) acetyltransferase 6B	HGNC	17582	protein_coding	-0.224666	5.0259	6.5842	0.0102888	0.183089	-0.231502	5.02565	5.70823	0.0168856	0.311635
XLOC_000296					novel_predicted_short_non_coding_gene	-1.62722	-1.84296	6.58343	0.0102932	0.183089	-1.21754	-1.84585	3.82971	0.0503515	0.441337
KEL	ENSG00000197993	Kell blood group, metallo-endopeptidase	HGNC	6308	protein_coding	-0.642188	1.70761	6.58196	0.0103017	0.183118	-0.584349	1.70893	4.7956	0.0285326	0.364771
XLOC_016445					novel_predicted_long_non_coding_gene	-0.586625	-0.239575	6.57951	0.010316	0.183249	-0.649705	-0.241216	6.92062	0.00852074	0.236568
DAPK2	ENSG00000035664	death-associated protein kinase 2	HGNC	2675	protein_coding	0.228804	6.39857	6.57519	0.010341	0.183545	0.266218	6.39909	7.39947	0.0065243	0.21384
SULT1C4	ENSG00000198075	sulfotransferase family, cytosolic, 1C, member 4	HGNC	11457	protein_coding	0.841842	-1.58739	6.57359	0.0103503	0.183545	0.790512	-1.5838	4.75327	0.0292426	0.365375
XLOC_032073					novel_predicted_long_non_coding_gene	-1.39276	-1.72913	6.57277	0.0103551	0.183545	-1.51598	-1.72803	6.83299	0.00894891	0.240691
AC006987.4	ENSG00000235193				unprocessed_pseudogene	-0.778567	0.235949	6.57163	0.0103617	0.183545	-0.787945	0.232286	5.42662	0.0198321	0.323853
RNASEK	ENSG00000219200	ribonuclease, RNase K	HGNC	33911	protein_coding	0.240477	7.05433	6.57072	0.010367	0.183545	0.165067	7.05443	2.98619	0.0839775	0.525223
TXK	ENSG00000074966	TXK tyrosine kinase	HGNC	12434	protein_coding	-0.248195	5.73302	6.56844	0.0103803	0.183555	-0.197779	5.73281	3.73795	0.0531897	0.449527
XLOC_039144					novel_predicted_long_non_coding_gene	0.394061	2.41739	6.56826	0.0103813	0.183555	0.233126	2.41875	2.40628	0.120849	0.582753
XLOC_036775					novel_predicted_long_non_coding_gene	1.09187	-1.26099	6.5507	0.0104843	0.185253	0.930621	-1.25011	3.54012	0.0599012	0.4691
XLOC_021902					novel_predicted_short_non_coding_gene	-1.37138	-2.21789	6.54566	0.010514	0.185568	-1.35309	-2.22032	5.63062	0.0176493	0.315435
CTD-2086L14.1	ENSG00000242411				processed_pseudogene	-0.742487	-0.578866	6.54532	0.010516	0.185568	-0.791518	-0.580657	6.20426	0.0127444	0.274884
GET4	ENSG00000239857	golgi to ER traffic protein 4 homolog (S. cerevisiae)	HGNC	21690	protein_coding	0.248435	4.54226	6.54356	0.0105265	0.185629	0.234332	4.54229	4.79799	0.0284929	0.364771
APOBEC3F	ENSG00000128394	apolipoprotein B mRNA editing enzyme, catalytic polypeptide-like 3F	HGNC	17356	protein_coding	-0.288396	3.03329	6.5399	0.0105481	0.185884	-0.259321	3.03076	4.40644	0.0358035	0.392793
TCEB1P28	ENSG00000105694	transcription elongation factor B (SIII), polypeptide 1 pseudogene 28	HGNC	49169	processed_pseudogene	1.25074	-2.11352	6.53877	0.0105548	0.185884	0.989436	-2.11063	3.70511	0.054246	0.452499
EPB41L3	ENSG00000082397	erythrocyte membrane protein band 4.1-like 3	HGNC	3380	protein_coding	-0.383129	4.51829	6.52568	0.0106328	0.187133	-0.371374	4.5179	5.02415	0.0249961	0.346324
XLOC_022401					novel_predicted_long_coding_gene	0.594871	1.16024	6.52192	0.0106553	0.187311	0.421979	1.16611	2.62909	0.104922	0.56265
XLOC_010178					novel_predicted_long_non_coding_gene	-0.494425	1.07709	6.52165	0.0106569	0.187311	-0.4198	1.07594	4.12577	0.0422349	0.417024
TYW1	ENSG00000198874	tRNA-yW synthesizing protein 1 homolog (S. cerevisiae)	HGNC	25598	protein_coding	-0.291595	2.99944	6.51602	0.0106907	0.187781	-0.311767	2.99852	6.18047	0.0129168	0.276149
CSAD	ENSG00000139631	cysteine sulfinic acid decarboxylase	HGNC	18966	protein_coding	0.18139	6.20741	6.51353	0.0107057	0.187913	0.218133	6.20781	8.10097	0.00442417	0.18707
TMEM158	ENSG00000249992	transmembrane protein 158 (gene/pseudogene)	HGNC	30293	protein_coding	-0.709572	2.03202	6.51242	0.0107123	0.187913	-0.662848	2.0322	4.95815	0.0259679	0.351769
ATPIF1	ENSG00000130770	ATPase inhibitory factor 1	HGNC	871	protein_coding	0.247645	5.22667	6.5105	0.010724	0.187993	0.161476	5.22686	2.75483	0.0969609	0.549065
TMEM11	ENSG00000178307	transmembrane protein 11	HGNC	16823	protein_coding	0.209771	4.28323	6.50889	0.0107337	0.18804	0.187116	4.28429	4.38995	0.0361514	0.394472
SLC22A15	ENSG00000163393	solute carrier family 22, member 15	HGNC	20301	protein_coding	0.232264	4.97023	6.50761	0.0107414	0.188052	0.233914	4.97156	5.47803	0.0192569	0.323141
UQCRH	ENSG00000173660	ubiquinol-cytochrome c reductase hinge protein	HGNC	12590	protein_coding	0.213506	4.87254	6.50612	0.0107504	0.188081	0.173041	4.87267	3.65204	0.0560005	0.456229
JRK	ENSG00000234616	Jrk homolog (mouse)	HGNC	6199	protein_coding	-0.20228	4.66545	6.505	0.0107572	0.188081	-0.187989	4.66505	4.62159	0.031572	0.373889
XLOC_052883					novel_predicted_long_non_coding_gene	-1.54975	-1.94032	6.50198	0.0107755	0.188278	-1.47564	-1.94065	4.76977	0.0289637	0.365375
RPLP1	ENSG00000137818	ribosomal protein, large, P1	HGNC	10372	protein_coding	0.234494	8.65675	6.49651	0.0108086	0.188734	0.161615	8.65674	2.79338	0.0946543	0.544517
MFSD11	ENSG00000092931	major facilitator superfamily domain containing 11	HGNC	25458	protein_coding	0.194226	6.14197	6.49442	0.0108214	0.188768	0.150143	6.1419	3.53004	0.0602665	0.469892
LHFP	ENSG00000183722	lipoma HMGIC fusion partner	HGNC	6586	protein_coding	-0.985404	-1.24436	6.49386	0.0108248	0.188768	-0.817801	-1.24376	3.92922	0.0474539	0.43297
XRCC4	ENSG00000152422	X-ray repair complementing defective repair in Chinese hamster cells 4	HGNC	12831	protein_coding	0.267024	3.17262	6.48899	0.0108545	0.189162	0.25697	3.1746	4.93725	0.0262838	0.353591
PITPNM2	ENSG00000090975	phosphatidylinositol transfer protein, membrane-associated 2	HGNC	21044	protein_coding	-0.29733	4.85966	6.48784	0.0108615	0.189162	-0.239737	4.85905	3.84857	0.0497885	0.439015
STAG3L1	ENSG00000205583	stromal antigen 3-like 1 (pseudogene)	HGNC	33852	transcribed_unprocessed_pseudogene	0.420245	1.39213	6.48526	0.0108773	0.189301	0.326911	1.39355	3.56	0.0591878	0.466801
SPSB3	ENSG00000162032	splA/ryanodine receptor domain and SOCS box containing 3	HGNC	30629	protein_coding	0.172926	6.21839	6.48339	0.0108887	0.189301	0.166854	6.21844	5.02684	0.0249573	0.346255
CA8	ENSG00000178538	carbonic anhydrase VIII	HGNC	1382	protein_coding	-0.709235	0.129456	6.48305	0.0108908	0.189301	-0.642014	0.128226	4.61503	0.0316929	0.374128
MGEA5	ENSG00000198408	meningioma expressed antigen 5 (hyaluronidase)	HGNC	7056	protein_coding	0.187386	8.31041	6.4812	0.0109021	0.189374	0.150253	8.31048	3.60574	0.0575805	0.461769
XLOC_033315					novel_predicted_long_non_coding_gene	-0.825797	-0.0553906	6.47858	0.0109182	0.189423	-0.619035	-0.0617504	3.64121	0.056366	0.457644
XLOC_052501					novel_predicted_long_non_coding_gene	-1.51713	-2.14986	6.47825	0.0109203	0.189423	-1.5838	-2.14936	6.47449	0.0109434	0.26021
DTX2	ENSG00000091073	deltex 2, E3 ubiquitin ligase	HGNC	15973	protein_coding	0.2628	5.31315	6.47728	0.0109262	0.189423	0.250562	5.31344	4.76816	0.0289908	0.365375
TCOF1	ENSG00000070814	Treacher Collins-Franceschetti syndrome 1	HGNC	11654	protein_coding	-0.169514	5.78498	6.4753	0.0109384	0.189473	-0.185305	5.78474	6.39978	0.0114135	0.264343
CATSPER3	ENSG00000152705	cation channel, sperm associated 3	HGNC	20819	protein_coding	-1.45874	-0.264304	6.47451	0.0109433	0.189473	-1.49225	-0.26779	5.11372	0.0237374	0.342345
OAF	ENSG00000184232	OAF homolog (Drosophila)	HGNC	28752	protein_coding	-0.329554	3.68681	6.46992	0.0109715	0.189839	-0.283798	3.68584	4.11658	0.0424649	0.417313
XLOC_020252					novel_predicted_long_non_coding_gene	-1.06812	-1.29609	6.46832	0.0109814	0.189886	-1.08312	-1.29697	5.52499	0.0187467	0.319177
GUCY1A3	ENSG00000164116	guanylate cyclase 1, soluble, alpha 3	HGNC	4685	protein_coding	-0.691404	1.62778	6.45985	0.0110339	0.190627	-0.673789	1.62644	5.37224	0.0204596	0.32803
XLOC_043661					novel_predicted_long_non_coding_gene	-1.24156	-1.49993	6.45793	0.0110458	0.190627	-1.01277	-1.49855	3.70576	0.0542248	0.452499
CTNS	ENSG00000040531	cystinosin, lysosomal cystine transporter	HGNC	2518	protein_coding	-0.219676	4.0608	6.45782	0.0110465	0.190627	-0.210498	4.06034	4.968	0.0258204	0.351129
DPP4	ENSG00000197635	dipeptidyl-peptidase 4	HGNC	3009	protein_coding	-0.32106	4.11594	6.45663	0.0110539	0.190627	-0.351327	4.11453	6.57484	0.010343	0.25552
XLOC_024091					novel_predicted_long_non_coding_gene	0.882305	-0.779123	6.4537	0.0110722	0.190627	1.02336	-0.778153	7.44245	0.0063703	0.211928
PTOV1	ENSG00000104960	prostate tumor overexpressed 1	HGNC	9632	protein_coding	0.170899	6.68886	6.45298	0.0110767	0.190627	0.179505	6.68891	5.90412	0.0151055	0.295421
RBPMS2	ENSG00000166831	RNA binding protein with multiple splicing 2	HGNC	19098	protein_coding	-0.861661	1.45494	6.45268	0.0110785	0.190627	-0.881316	1.45245	6.35404	0.0117114	0.267757
YWHAB	ENSG00000166913	tyrosine 3-monooxygenase/tryptophan 5-monooxygenase activation protein, beta	HGNC	12849	protein_coding	0.164012	9.22688	6.45214	0.0110819	0.190627	0.178481	9.2269	6.42602	0.011246	0.263669
PBX2	ENSG00000204304	pre-B-cell leukemia homeobox 2	HGNC	8633	protein_coding	0.176194	7.84894	6.45107	0.0110886	0.190627	0.179201	7.84906	5.43465	0.0197411	0.323853
PSMD3	ENSG00000108344	proteasome (prosome, macropain) 26S subunit, non-ATPase, 3	HGNC	9560	protein_coding	-0.172894	5.65864	6.44889	0.0111022	0.190661	-0.134075	5.65848	3.41172	0.0647348	0.480576
XLOC_002086					novel_predicted_long_non_coding_gene	0.518507	2.2271	6.44847	0.0111048	0.190661	0.510919	2.23369	4.75193	0.0292654	0.365375
HARS2	ENSG00000112855	histidyl-tRNA synthetase 2, mitochondrial	HGNC	4817	protein_coding	0.17207	5.29034	6.4461	0.0111196	0.190709	0.158302	5.29076	4.5517	0.0328861	0.377979
XLOC_030053					novel_predicted_long_non_coding_gene	0.258576	5.74813	6.44574	0.0111219	0.190709	0.276968	5.74873	6.22934	0.012565	0.273733
XLOC_011219					novel_predicted_long_non_coding_gene	0.867325	-1.12287	6.44417	0.0111317	0.190754	0.761635	-1.11942	4.25426	0.039152	0.403839
MRPS23	ENSG00000181610	mitochondrial ribosomal protein S23	HGNC	14509	protein_coding	-0.22583	3.5965	6.44191	0.0111459	0.190875	-0.176911	3.59568	3.45598	0.0630235	0.476901
VNN2	ENSG00000112303	vanin 2	HGNC	12706	protein_coding	0.302569	10.0315	6.44033	0.0111558	0.190907	0.296554	10.0315	5.16825	0.0230034	0.339279
LYRM5	ENSG00000205707	LYR motif containing 5	HGNC	27052	protein_coding	0.318251	2.67633	6.43934	0.011162	0.190907	0.279669	2.67883	4.17503	0.0410239	0.412098
KATNBL1	ENSG00000134152	katanin p80 subunit B-like 1	HGNC	26199	protein_coding	0.235398	5.74314	6.43695	0.011177	0.191041	0.232922	5.74375	5.11691	0.0236938	0.342088
DHRSX	ENSG00000169084	dehydrogenase/reductase (SDR family) X-linked	HGNC	18399	protein_coding	0.219566	4.49967	6.4338	0.0111969	0.191217	0.219785	4.50094	5.32893	0.0209742	0.331328
MBL1P	ENSG00000242600	mannose-binding lectin (protein A) 1, pseudogene	HGNC	6921	unitary_pseudogene	0.586094	0.0287716	6.43304	0.0112017	0.191217	0.673204	0.0335737	7.61236	0.00579696	0.207013
EIF3I	ENSG00000084623	eukaryotic translation initiation factor 3, subunit I	HGNC	3272	protein_coding	-0.178384	5.97986	6.42977	0.0112223	0.191447	-0.216967	5.97962	8.17384	0.00424988	0.183481
CYP4F3	ENSG00000186529	cytochrome P450, family 4, subfamily F, polypeptide 3	HGNC	2646	protein_coding	0.309366	8.48336	6.42801	0.0112334	0.19146	0.304777	8.48348	5.02604	0.0249689	0.346255
XLOC_008800					novel_predicted_short_non_coding_gene	-0.907523	-1.3741	6.42737	0.0112375	0.19146	-0.658499	-1.3762	3.67533	0.0552233	0.454455
RP11-244F12.1	ENSG00000259394				processed_pseudogene	-0.762196	-0.628707	6.42587	0.011247	0.1915	-0.822445	-0.632984	6.27729	0.0122295	0.272525
XLOC_008521					novel_predicted_long_non_coding_gene	-0.481412	3.94257	6.42294	0.0112655	0.191694	-0.41743	3.94257	4.33063	0.0374324	0.397829
XLOC_027342					novel_predicted_long_non_coding_gene	1.35882	-1.52668	6.41151	0.0113383	0.192509	1.39748	-1.52234	4.82933	0.0279796	0.362038
NKIRAS2	ENSG00000168256	NFKB inhibitor interacting Ras-like 2	HGNC	17898	protein_coding	-0.189144	5.23122	6.41042	0.0113453	0.192509	-0.192826	5.23124	5.45693	0.0194909	0.323853
FANCD2OS	ENSG00000163705	FANCD2 opposite strand	HGNC	28623	protein_coding	0.666736	-0.435901	6.41041	0.0113453	0.192509	0.75049	-0.434209	6.83537	0.00893702	0.240691
VPS4B	ENSG00000119541	vacuolar protein sorting 4 homolog B (S. cerevisiae)	HGNC	10895	protein_coding	0.205857	6.25688	6.41006	0.0113476	0.192509	0.172499	6.25716	3.78857	0.0516038	0.443999
PTPRO	ENSG00000151490	protein tyrosine phosphatase, receptor type, O	HGNC	9678	protein_coding	-0.424693	3.10038	6.40976	0.0113495	0.192509	-0.439225	3.09877	5.6012	0.0179482	0.315435
XLOC_013005					novel_predicted_long_non_coding_gene	-1.56381	-1.60951	6.40568	0.0113756	0.192749	-1.24766	-1.61461	3.53431	0.0601114	0.469407
MYO7A	ENSG00000137474	myosin VIIA	HGNC	7606	protein_coding	-0.454538	1.97279	6.40528	0.0113781	0.192749	-0.498109	1.97209	6.52858	0.0106155	0.258429
RNU1-106P	ENSG00000207110	RNA, U1 small nuclear 106, pseudogene	HGNC	48448	snRNA	1.00803	-1.55798	6.4013	0.0114037	0.192768	1.27303	-1.55944	8.95938	0.00276049	0.154085
RPL37A	ENSG00000197756	ribosomal protein L37a	HGNC	10348	protein_coding	0.338013	7.91219	6.40124	0.0114041	0.192768	0.227521	7.91221	2.95093	0.0858282	0.528132
RP4-669L17.8	ENSG00000250575				unprocessed_pseudogene	0.937833	-1.00205	6.40062	0.0114081	0.192768	0.837926	-0.995625	4.44664	0.0349699	0.388602
ZNF792	ENSG00000180884	zinc finger protein 792	HGNC	24751	protein_coding	-0.264507	3.10509	6.40061	0.0114081	0.192768	-0.282607	3.10379	6.05131	0.013896	0.286384
EGR3	ENSG00000179388	early growth response 3	HGNC	3240	protein_coding	0.615369	1.25072	6.3978	0.0114262	0.192775	0.434219	1.25947	2.80255	0.0941147	0.543405
FEM1C	ENSG00000145780	fem-1 homolog c (C. elegans)	HGNC	16933	protein_coding	0.233306	4.8258	6.39671	0.0114332	0.192775	0.149139	4.82639	2.57926	0.108272	0.56667
RAI1	ENSG00000108557	retinoic acid induced 1	HGNC	9834	protein_coding	-0.213969	4.07964	6.39609	0.0114372	0.192775	-0.220388	4.07836	5.66065	0.0173497	0.314773
ZC3HAV1L	ENSG00000146858	zinc finger CCCH-type, antiviral 1-like	HGNC	22423	protein_coding	-0.703143	-0.195839	6.39592	0.0114383	0.192775	-0.723526	-0.196894	5.16417	0.0230575	0.33967
DNAH14	ENSG00000185842	dynein, axonemal, heavy chain 14	HGNC	2945	protein_coding	0.588317	-0.354217	6.39454	0.0114472	0.192775	0.609792	-0.350272	5.78187	0.0161923	0.306184
CFAP221	ENSG00000163075	cilia and flagella associated protein 221	HGNC	33720	protein_coding	0.733511	-0.791803	6.39381	0.0114519	0.192775	0.727693	-0.789089	4.82585	0.028036	0.362097
AGTPBP1	ENSG00000135049	ATP/GTP binding protein 1	HGNC	17258	protein_coding	0.170303	7.31088	6.39201	0.0114635	0.192848	0.112574	7.31106	2.62583	0.105137	0.562723
OAS1	ENSG00000089127	2'-5'-oligoadenylate synthetase 1, 40/46kDa	HGNC	8086	protein_coding	-0.598068	6.46138	6.39007	0.011476	0.192938	-0.603597	6.46117	5.25587	0.0218729	0.334204
GSDMB	ENSG00000073605	gasdermin B	HGNC	23690	protein_coding	0.302455	4.59066	6.38649	0.0114992	0.193122	0.201673	4.59057	2.70877	0.0997981	0.553809
XLOC_034504					novel_predicted_long_non_coding_gene	-0.732628	-0.900037	6.38614	0.0115015	0.193122	-0.547769	-0.900771	3.67172	0.0553431	0.454455
XLOC_026419					novel_predicted_long_non_coding_gene	-1.1414	-1.402	6.38089	0.0115355	0.193572	-0.948791	-1.40477	3.77756	0.0519445	0.445207
XLOC_026117					novel_predicted_long_non_coding_gene	1.34754	-1.7666	6.37559	0.0115701	0.194029	1.44094	-1.7639	6.59627	0.0102193	0.254111
C19orf60	ENSG00000006015	chromosome 19 open reading frame 60	HGNC	26098	protein_coding	0.193457	4.61362	6.37363	0.0115829	0.194122	0.208994	4.6135	6.25459	0.0123872	0.272917
CRIPAK	ENSG00000179979	cysteine-rich PAK1 inhibitor	HGNC	26619	protein_coding	0.439832	3.67545	6.37087	0.0116009	0.19415	0.251018	3.67611	2.15203	0.142381	0.610274
XLOC_022477					novel_predicted_long_non_coding_gene	0.662504	-0.488467	6.37063	0.0116025	0.19415	0.592624	-0.480926	4.02156	0.0449221	0.424916
SCRN1	ENSG00000136193	secernin 1	HGNC	22192	protein_coding	-0.380866	4.20073	6.36965	0.0116088	0.19415	-0.425306	4.19997	6.84119	0.00890793	0.24067
COG8	ENSG00000213380	component of oligomeric golgi complex 8	HGNC	18623	protein_coding	-0.180423	5.36298	6.36892	0.0116136	0.19415	-0.152287	5.36284	3.82488	0.0504969	0.441975
XLOC_055038					novel_predicted_long_non_coding_gene	1.09165	-1.55494	6.36495	0.0116396	0.194462	1.04563	-1.54782	4.77483	0.0288788	0.365375
XLOC_038481					novel_predicted_long_non_coding_gene	-1.0259	-1.49377	6.36372	0.0116477	0.194476	-0.935166	-1.49307	4.27277	0.0387277	0.401279
RP11-120J4.1	ENSG00000214657				processed_pseudogene	-0.595387	1.95827	6.35583	0.0116996	0.195221	-0.741256	1.95791	7.31012	0.00685672	0.219087
VPS9D1	ENSG00000075399	VPS9 domain containing 1	HGNC	13526	protein_coding	0.255306	5.6364	6.35472	0.0117069	0.195221	0.240326	5.63642	4.53287	0.0332498	0.380256
NAA50	ENSG00000121579	N(alpha)-acetyltransferase 50, NatE catalytic subunit	HGNC	29533	protein_coding	0.181112	6.14031	6.35271	0.0117202	0.19532	0.171009	6.14057	4.66363	0.030808	0.370934
CAP1P2	ENSG00000232004	CAP1 pseudogene 2	HGNC	31970	processed_pseudogene	-0.685768	-0.183731	6.34784	0.0117524	0.195734	-0.616899	-0.181415	4.32891	0.0374703	0.397829
XLOC_020117					novel_predicted_long_non_coding_gene	0.729282	-0.579126	6.34499	0.0117713	0.195927	0.864239	-0.574237	8.41765	0.00371596	0.178241
LPGAT1	ENSG00000123684	lysophosphatidylglycerol acyltransferase 1	HGNC	28985	protein_coding	0.166852	7.69185	6.34373	0.0117797	0.19594	0.155231	7.69201	4.58945	0.0321693	0.375627
ERCC6L2	ENSG00000182150	excision repair cross-complementation group 6-like 2	HGNC	26922	protein_coding	-0.229318	4.15334	6.34227	0.0117894	0.19594	-0.228043	4.15333	5.12535	0.0235788	0.341565
TRMT112	ENSG00000173113	tRNA methyltransferase 11-2 homolog (S. cerevisiae)	HGNC	26940	protein_coding	0.205435	5.60825	6.34155	0.0117941	0.19594	0.179772	5.60833	4.18002	0.0409032	0.411826
AGFG2	ENSG00000106351	ArfGAP with FG repeats 2	HGNC	5177	protein_coding	-0.201589	4.39187	6.33814	0.0118169	0.196196	-0.176858	4.39079	4.16842	0.0411843	0.412116
XLOC_024838					novel_predicted_long_non_coding_gene	0.556329	0.711154	6.33611	0.0118304	0.196298	0.643123	0.712613	6.8509	0.00885966	0.24067
XLOC_011196					novel_predicted_long_non_coding_gene	1.44531	-2.19275	6.33289	0.0118519	0.196436	1.55675	-2.19207	6.59911	0.010203	0.253941
BEST1	ENSG00000167995	bestrophin 1	HGNC	12703	protein_coding	0.217095	6.76946	6.33199	0.0118579	0.196436	0.176708	6.76973	3.46807	0.0625644	0.476375
XLOC_040359					novel_predicted_short_non_coding_gene	-1.54528	-1.89248	6.33156	0.0118608	0.196436	-1.19982	-1.89625	3.43082	0.0639904	0.478126
KIAA1432	ENSG00000107036	KIAA1432	HGNC	17686	protein_coding	-0.172744	5.38561	6.32925	0.0118763	0.19657	-0.142226	5.38582	3.65645	0.0558524	0.456229
XLOC_055239					novel_predicted_long_non_coding_gene	0.837415	-0.33647	6.32795	0.0118849	0.196592	0.599378	-0.330749	2.67875	0.101696	0.558146
LRPPRC	ENSG00000138095	leucine-rich pentatricopeptide repeat containing	HGNC	15714	protein_coding	-0.171544	5.55731	6.32265	0.0119205	0.196859	-0.154715	5.55704	4.25066	0.0392351	0.403926
RPL35	ENSG00000136942	ribosomal protein L35	HGNC	10344	protein_coding	0.297625	6.82291	6.32224	0.0119233	0.196859	0.20269	6.82293	2.76949	0.0960765	0.546804
XLOC_000274					novel_predicted_long_non_coding_gene	-0.93778	-1.49455	6.32224	0.0119233	0.196859	-1.13607	-1.49645	7.44434	0.00636363	0.211928
POLR2I	ENSG00000105258	polymerase (RNA) II (DNA directed) polypeptide I, 14.5kDa	HGNC	9196	protein_coding	0.387645	2.76111	6.32115	0.0119306	0.196859	0.424349	2.75916	6.48795	0.0108608	0.259425
GAS2	ENSG00000148935	growth arrest-specific 2	HGNC	4167	protein_coding	-0.551659	0.121517	6.31965	0.0119407	0.196903	-0.537391	0.114774	5.03955	0.024775	0.346208
XLOC_041574					novel_predicted_long_non_coding_gene	-0.697418	-0.238732	6.31834	0.0119496	0.196928	-0.640115	-0.237398	4.49619	0.0339704	0.383403
STK19	ENSG00000204344	serine/threonine kinase 19	HGNC	11398	protein_coding	0.243316	3.76013	6.31429	0.0119769	0.197201	0.228505	3.76112	4.61822	0.031634	0.374128
XLOC_014264					novel_predicted_long_non_coding_gene	-1.44248	-1.95903	6.31369	0.0119809	0.197201	-1.41202	-1.96097	5.462	0.0194343	0.323853
TMEM39B	ENSG00000121775	transmembrane protein 39B	HGNC	25510	protein_coding	-0.213244	4.39971	6.30951	0.0120092	0.197544	-0.158486	4.39927	3.24647	0.0715775	0.498111
XLOC_050515					novel_predicted_long_non_coding_gene	-0.624438	-0.0267576	6.3078	0.0120208	0.197613	-0.566436	-0.0256094	4.50115	0.033872	0.383343
CUTC	ENSG00000119929	cutC copper transporter	HGNC	24271	protein_coding	0.236151	3.772	6.30596	0.0120332	0.197696	0.208695	3.7732	4.06987	0.0436547	0.421699
AMDHD2	ENSG00000162066	amidohydrolase domain containing 2	HGNC	24262	protein_coding	0.246147	4.00671	6.30352	0.0120498	0.197847	0.263701	4.00672	6.15097	0.013134	0.278781
GOLM1	ENSG00000135052	golgi membrane protein 1	HGNC	15451	protein_coding	-0.310437	3.43713	6.30053	0.0120702	0.197991	-0.343503	3.43659	6.51867	0.0106748	0.258429
ERI1	ENSG00000104626	exoribonuclease 1	HGNC	23994	protein_coding	0.223468	3.58129	6.30005	0.0120734	0.197991	0.152839	3.58195	2.65311	0.103348	0.561558
CLU	ENSG00000120885	clusterin	HGNC	2095	protein_coding	-0.450232	7.07729	6.29881	0.0120819	0.198008	-0.421621	7.07733	4.87929	0.0271807	0.358438
AC144530.1	ENSG00000234742				processed_pseudogene	0.845947	-0.388391	6.2913	0.0121332	0.19867	0.515963	-0.382901	2.39625	0.121626	0.583622
XLOC_039798					novel_predicted_long_non_coding_gene	-0.34096	3.86407	6.2904	0.0121394	0.19867	-0.27193	3.86511	3.55177	0.0594821	0.467878
RNU6-761P	ENSG00000206875	RNA, U6 small nuclear 761, pseudogene	HGNC	47724	snRNA	1.61526	-1.92637	6.28964	0.0121446	0.19867	0.773417	-1.92261	1.20083	0.273155	0.740479
XLOC_023647					novel_predicted_long_non_coding_gene	-0.599412	0.69566	6.28608	0.012169	0.198946	-0.504763	0.691788	3.7667	0.0522826	0.445987
BRD2	ENSG00000204256	bromodomain containing 2	HGNC	1103	protein_coding	-0.147028	8.48028	6.2837	0.0121854	0.199092	-0.154503	8.48027	5.80345	0.0159947	0.304406
RP11-793H13.12	ENSG00000275488				processed_pseudogene	1.43297	-2.17508	6.28181	0.0121983	0.199182	1.34941	-2.17353	4.0262	0.0447988	0.424916
TRPT1	ENSG00000149743	tRNA phosphotransferase 1	HGNC	20316	protein_coding	0.234163	4.18806	6.28028	0.0122089	0.199233	0.222311	4.18836	4.71573	0.029888	0.367993
XLOC_011377					novel_predicted_long_non_coding_gene	0.546622	0.709435	6.27239	0.0122634	0.199999	0.455062	0.719289	3.70934	0.0541089	0.452499
ACSL4	ENSG00000068366	acyl-CoA synthetase long-chain family member 4	HGNC	3571	protein_coding	0.191224	6.83971	6.2686	0.0122896	0.200168	0.166909	6.84002	3.97592	0.0461552	0.428634
PIK3C2B	ENSG00000133056	phosphatidylinositol-4-phosphate 3-kinase, catalytic subunit type 2 beta	HGNC	8972	protein_coding	-0.223168	4.84709	6.26642	0.0123047	0.200168	-0.265797	4.84658	7.77671	0.00529242	0.199164
SLFN12	ENSG00000172123	schlafen family member 12	HGNC	25500	protein_coding	-0.300901	4.03418	6.26542	0.0123117	0.200168	-0.315803	4.0342	5.87023	0.015399	0.298374
CEP78	ENSG00000148019	centrosomal protein 78kDa	HGNC	25740	protein_coding	-0.290958	5.34056	6.26531	0.0123125	0.200168	-0.230956	5.34039	3.39925	0.065226	0.481504
C15orf26	ENSG00000156206	chromosome 15 open reading frame 26	HGNC	26782	protein_coding	-0.85696	0.737654	6.26527	0.0123127	0.200168	-0.95412	0.740653	6.56033	0.0104277	0.256426
XLOC_027662					novel_predicted_long_non_coding_gene	-1.01706	-1.23041	6.26441	0.0123187	0.200168	-1.26369	-1.22766	7.79811	0.0052301	0.198498
NDNL2	ENSG00000185115	necdin-like 2	HGNC	7677	protein_coding	0.203048	4.32166	6.2618	0.0123369	0.200341	0.17334	4.32158	3.89826	0.0483362	0.43457
XLOC_018596					novel_predicted_long_non_coding_gene	-1.07487	-0.259846	6.2592	0.012355	0.200405	-1.01258	-0.267395	4.94973	0.0260947	0.35306
XLOC_017729					novel_predicted_long_non_coding_gene	1.07524	-1.66028	6.25908	0.0123558	0.200405	1.19178	-1.66304	6.84161	0.00890584	0.24067
RPGR	ENSG00000156313	retinitis pigmentosa GTPase regulator	HGNC	10295	protein_coding	0.236611	4.22753	6.25388	0.0123922	0.200872	0.192052	4.22896	3.6712	0.0553604	0.454455
LRP10	ENSG00000197324	low density lipoprotein receptor-related protein 10	HGNC	14553	protein_coding	0.163315	9.81444	6.24076	0.0124843	0.202242	0.140322	9.81447	3.89748	0.0483585	0.43457
JUND	ENSG00000130522	jun D proto-oncogene	HGNC	6206	protein_coding	0.302839	5.49127	6.23002	0.0125602	0.203349	0.198954	5.49142	2.45986	0.116789	0.577747
XLOC_041195					novel_predicted_long_non_coding_gene	-1.0661	-1.71966	6.22886	0.0125684	0.203356	-1.06128	-1.72187	5.51581	0.0188453	0.319632
XLOC_048583					novel_predicted_long_non_coding_gene	0.228463	4.52385	6.22781	0.0125759	0.203356	0.201038	4.52458	4.12212	0.042326	0.417024
XLOC_022291					novel_predicted_long_non_coding_gene	-0.577613	2.38598	6.22359	0.0126059	0.203718	-0.418203	2.38294	3.14044	0.0763733	0.509939
VARS	ENSG00000204394	valyl-tRNA synthetase	HGNC	12651	protein_coding	-0.181695	5.15017	6.22226	0.0126154	0.203747	-0.205987	5.14962	6.58464	0.0102863	0.254354
XLOC_026720					novel_predicted_long_non_coding_gene	-0.987883	-1.31859	6.22067	0.0126267	0.203808	-0.925378	-1.32067	4.71097	0.0299707	0.368332
OAS2	ENSG00000111335	2'-5'-oligoadenylate synthetase 2, 69/71kDa	HGNC	8087	protein_coding	-0.588507	6.92767	6.21874	0.0126405	0.203815	-0.598438	6.92744	5.29035	0.0214439	0.333315
RPS4XP3	ENSG00000214541	ribosomal protein S4X pseudogene 3	HGNC	16251	processed_pseudogene	-1.28587	-0.375206	6.21766	0.0126482	0.203815	-1.3639	-0.375702	5.43796	0.0197037	0.323853
ABLIM1	ENSG00000099204	actin binding LIM protein 1	HGNC	78	protein_coding	-0.201466	6.57859	6.21571	0.0126622	0.203815	-0.207401	6.5784	5.41292	0.0199883	0.324395
XLOC_027859					novel_predicted_long_non_coding_gene	0.314614	4.92089	6.21566	0.0126625	0.203815	0.443964	4.9223	13.7434	0.000209558	0.0439706
WSB1	ENSG00000109046	WD repeat and SOCS box containing 1	HGNC	19221	protein_coding	0.196494	7.78325	6.21526	0.0126654	0.203815	0.176979	7.78335	4.11782	0.0424337	0.417313
POMP	ENSG00000132963	proteasome maturation protein	HGNC	20330	protein_coding	0.236239	4.78593	6.21398	0.0126746	0.20384	0.254835	4.78632	5.9833	0.014442	0.290826
DIAPH2	ENSG00000147202	diaphanous-related formin 2	HGNC	2877	protein_coding	-0.239874	4.25589	6.21273	0.0126835	0.20386	-0.262465	4.25585	6.07948	0.0136761	0.284183
XLOC_049771					novel_predicted_long_non_coding_gene	0.883234	-0.97298	6.20867	0.0127126	0.204093	1.06304	-0.967575	7.2268	0.00718232	0.222911
CERS6-AS1	ENSG00000227617	CERS6 antisense RNA 1	HGNC	44485	processed_transcript	-0.230909	3.94033	6.20778	0.012719	0.204093	-0.185619	3.94009	3.45547	0.0630428	0.476901
HINT1	ENSG00000169567	histidine triad nucleotide binding protein 1	HGNC	4912	protein_coding	0.171751	5.91909	6.20693	0.0127251	0.204093	0.115628	5.91904	2.69804	0.100472	0.555166
PLEKHG6	ENSG00000008323	pleckstrin homology domain containing, family G (with RhoGef domain) member 6	HGNC	25562	protein_coding	-0.604856	-0.0532233	6.20645	0.0127285	0.204093	-0.656665	-0.0536265	6.40725	0.0113656	0.264115
XLOC_045231					novel_predicted_long_non_coding_gene	1.05663	-1.07579	6.19994	0.0127755	0.204722	0.855954	-1.0691	3.32101	0.0683997	0.489848
XLOC_015828					novel_predicted_long_non_coding_gene	-0.830778	-0.576995	6.19721	0.0127952	0.204915	-0.929185	-0.578385	6.209	0.0127102	0.274583
RAB2A	ENSG00000104388	RAB2A, member RAS oncogene family	HGNC	9763	protein_coding	0.168694	6.28485	6.19457	0.0128143	0.20496	0.149559	6.28526	3.96249	0.0465247	0.430426
TRIB3	ENSG00000101255	tribbles pseudokinase 3	HGNC	16228	protein_coding	-0.370298	2.63847	6.19439	0.0128156	0.20496	-0.372242	2.63673	5.16098	0.0230999	0.33967
TWSG1	ENSG00000128791	twisted gastrulation BMP signaling modulator 1	HGNC	12429	protein_coding	-0.337454	2.3932	6.19364	0.012821	0.20496	-0.302806	2.39333	4.14468	0.0417655	0.415242
SLC25A14	ENSG00000102078	solute carrier family 25 (mitochondrial carrier, brain), member 14	HGNC	10984	protein_coding	0.330693	2.39421	6.19217	0.0128317	0.205007	0.358352	2.39638	6.26044	0.0123464	0.272803
RNF111	ENSG00000157450	ring finger protein 111	HGNC	17384	protein_coding	-0.160383	6.05257	6.18867	0.0128571	0.20529	-0.134706	6.05278	3.67477	0.0552418	0.454455
EIF2AK1	ENSG00000086232	eukaryotic translation initiation factor 2-alpha kinase 1	HGNC	24921	protein_coding	-0.267432	7.41158	6.18247	0.0129022	0.205754	-0.23174	7.41162	3.95442	0.0467485	0.431143
XK	ENSG00000047597	X-linked Kx blood group (McLeod syndrome)	HGNC	12811	protein_coding	-0.597521	2.94801	6.18229	0.0129035	0.205754	-0.572396	2.94835	4.89308	0.0269646	0.357043
XLOC_048028					novel_predicted_long_non_coding_gene	1.30022	-1.50471	6.1815	0.0129093	0.205754	1.00845	-1.49946	3.16783	0.0751022	0.506733
RP11-4M23.4	ENSG00000230228				processed_pseudogene	-0.805848	-1.24308	6.17859	0.0129305	0.20597	-0.737965	-1.24013	4.51265	0.033645	0.382947
TMEM147	ENSG00000105677	transmembrane protein 147	HGNC	30414	protein_coding	-0.211477	4.33454	6.17425	0.0129623	0.206226	-0.201595	4.33372	4.62245	0.0315561	0.373889
RP4-756H11.5	ENSG00000275400				processed_pseudogene	1.30207	-1.0757	6.17351	0.0129677	0.206226	1.18808	-1.06917	4.34799	0.0370526	0.396357
HMG20A	ENSG00000140382	high mobility group 20A	HGNC	5001	protein_coding	-0.178688	4.65455	6.17323	0.0129698	0.206226	-0.184087	4.65424	5.28548	0.021504	0.333315
FPR1	ENSG00000171051	formyl peptide receptor 1	HGNC	3826	protein_coding	0.201191	10.89	6.16437	0.0130349	0.207137	0.17268	10.89	3.81604	0.0507641	0.442241
PEAR1	ENSG00000187800	platelet endothelial aggregation receptor 1	HGNC	33631	protein_coding	-0.510682	2.89559	6.16125	0.0130579	0.207379	-0.453077	2.8952	4.3046	0.0380093	0.398728
FXYD6	ENSG00000137726	FXYD domain containing ion transport regulator 6	HGNC	4030	protein_coding	-0.284309	3.28961	6.15945	0.0130712	0.207467	-0.257703	3.28957	4.2934	0.0382607	0.399231
XLOC_024847					novel_predicted_long_non_coding_gene	0.646979	-0.344049	6.15831	0.0130796	0.207477	0.798497	-0.344538	8.78537	0.00303655	0.159799
FAM134B	ENSG00000154153	family with sequence similarity 134, member B	HGNC	25964	protein_coding	0.267963	3.76977	6.15672	0.0130914	0.207541	0.258922	3.77053	4.6129	0.0317324	0.374128
XLOC_044576					novel_predicted_long_non_coding_gene	-0.86082	2.60442	6.15474	0.013106	0.207613	-0.900625	2.59879	5.61871	0.0177697	0.315435
XPO5	ENSG00000124571	exportin 5	HGNC	17675	protein_coding	-0.175707	4.63534	6.15352	0.0131151	0.207613	-0.147521	4.63463	3.72697	0.0535405	0.450699
RP11-535M15.2	ENSG00000233820				transcribed_processed_pseudogene	1.22845	-0.59023	6.1525	0.0131227	0.207613	0.704082	-0.588748	1.27646	0.258558	0.730581
RP11-12A20.4	ENSG00000278134				unprocessed_pseudogene	-1.31151	-2.11041	6.15191	0.0131271	0.207613	-1.44755	-2.11072	5.6899	0.0170628	0.312889
CISH	ENSG00000114737	cytokine inducible SH2-containing protein	HGNC	1984	protein_coding	-0.267343	5.57737	6.15024	0.0131394	0.207685	-0.201678	5.57679	3.28303	0.0699997	0.494671
RHOT1P2	ENSG00000203616	ras homolog family member T1 pseudogene 2	HGNC	37838	processed_pseudogene	-1.4441	-1.58205	6.14775	0.013158	0.207695	-1.68672	-1.58003	6.86466	0.00879168	0.240537
TCEB3	ENSG00000011007	transcription elongation factor B (SIII), polypeptide 3 (110kDa, elongin A)	HGNC	11620	protein_coding	-0.180269	5.26305	6.14755	0.0131594	0.207695	-0.17764	5.26292	4.93144	0.0263723	0.353748
KCNAB3	ENSG00000170049	potassium voltage-gated channel, shaker-related subfamily, beta member 3	HGNC	6230	protein_coding	0.315403	3.20396	6.14702	0.0131634	0.207695	0.361494	3.20385	6.86304	0.00879966	0.240537
ARHGAP18	ENSG00000146376	Rho GTPase activating protein 18	HGNC	21035	protein_coding	-0.25112	4.19427	6.1448	0.0131799	0.207791	-0.245845	4.19452	4.7917	0.0285972	0.365113
CRTC3	ENSG00000140577	CREB regulated transcription coactivator 3	HGNC	26148	protein_coding	-0.196766	5.86518	6.14411	0.0131851	0.207791	-0.161206	5.86488	3.47634	0.0622525	0.475535
CASP7	ENSG00000165806	caspase 7, apoptosis-related cysteine peptidase	HGNC	1508	protein_coding	-0.282598	3.68885	6.14306	0.0131929	0.207791	-0.270838	3.68795	4.57239	0.0324912	0.377136
XLOC_040202					novel_predicted_long_non_coding_gene	0.403104	1.87856	6.14009	0.013215	0.207967	0.512645	1.88416	9.12874	0.00251626	0.146906
GPRC5C	ENSG00000170412	G protein-coupled receptor, class C, group 5, member C	HGNC	13309	protein_coding	-0.850801	0.0298676	6.13931	0.0132209	0.207967	-1.02113	0.0239028	9.02876	0.00265764	0.151422
RN7SL368P	ENSG00000239948	RNA, 7SL, cytoplasmic 368, pseudogene	HGNC	46384	misc_RNA	0.828444	-0.753804	6.13844	0.0132274	0.207967	0.876388	-0.747421	5.23218	0.0221727	0.335269
RP11-10G12.2	ENSG00000251516				unprocessed_pseudogene	-1.10583	-2.01714	6.13553	0.0132492	0.208187	-1.35364	-2.01763	6.96329	0.0083199	0.233913
RPS9P1	ENSG00000214889	ribosomal protein S9 pseudogene 1	HGNC	10443	processed_pseudogene	-1.06708	0.0838279	6.13307	0.0132676	0.208283	-1.15859	0.0795902	6.8036	0.00909741	0.241733
XLOC_007339					novel_predicted_long_non_coding_gene	-1.59476	-1.8795	6.13263	0.0132709	0.208283	-1.5821	-1.88307	5.16904	0.0229929	0.339279
XLOC_025747					novel_predicted_long_coding_gene	1.63043	-1.28735	6.12352	0.0133395	0.209224	1.21872	-1.27925	2.57019	0.108895	0.56739
TVP23C	ENSG00000175106	trans-golgi network vesicle protein 23 homolog C (S. cerevisiae)	HGNC	30453	protein_coding	0.349582	3.70848	6.12212	0.0133501	0.209224	0.271791	3.71058	3.35418	0.0670345	0.485754
AKAP12	ENSG00000131016	A kinase (PRKA) anchor protein 12	HGNC	370	protein_coding	-0.419447	1.89009	6.12154	0.0133544	0.209224	-0.339364	1.8908	3.37985	0.0659979	0.482524
PCYOX1L	ENSG00000145882	prenylcysteine oxidase 1 like	HGNC	28477	protein_coding	-0.217699	4.77542	6.11776	0.013383	0.209549	-0.251871	4.77484	7.09422	0.00773328	0.227488
CCNF	ENSG00000162063	cyclin F	HGNC	1591	protein_coding	-0.3439	2.17872	6.1103	0.0134397	0.210313	-0.273428	2.17563	3.38445	0.0658143	0.482304
XLOC_029440					novel_predicted_long_non_coding_gene	1.28605	-1.45196	6.10569	0.0134747	0.21056	0.823028	-1.45188	2.32585	0.127241	0.593291
XLOC_021032					novel_predicted_long_non_coding_gene	1.34574	-2.182	6.10556	0.0134757	0.21056	1.318	-2.18253	4.93785	0.0262746	0.353591
DTD1	ENSG00000125821	D-tyrosyl-tRNA deacylase 1	HGNC	16219	protein_coding	0.310138	3.68044	6.10437	0.0134848	0.21056	0.263208	3.68156	3.57539	0.0586416	0.464977
XLOC_000393					novel_predicted_long_non_coding_gene	-1.56822	-1.90476	6.10358	0.0134908	0.21056	-0.995975	-1.90865	2.26121	0.132651	0.599603
NDUFB11	ENSG00000147123	NADH dehydrogenase (ubiquinone) 1 beta subcomplex, 11, 17.3kDa	HGNC	20372	protein_coding	-0.256575	5.56929	6.10195	0.0135032	0.21056	-0.26831	5.56902	5.6488	0.0174673	0.314925
SNORA12	ENSG00000212464	small nucleolar RNA, H/ACA box 12	HGNC	32600	snoRNA	0.852194	-0.965189	6.10172	0.013505	0.21056	0.895235	-0.957837	5.6204	0.0177526	0.315435
CPLX3	ENSG00000213578	complexin 3	HGNC	27652	protein_coding	-0.911936	-0.959653	6.10098	0.0135107	0.21056	-0.974708	-0.964445	5.9171	0.0149946	0.294862
UBE2E2	ENSG00000182247	ubiquitin-conjugating enzyme E2E 2	HGNC	12478	protein_coding	-0.290248	3.41084	6.09673	0.0135433	0.210783	-0.271763	3.41019	4.38991	0.0361522	0.394472
RP11-266L9.6	ENSG00000263326				unprocessed_pseudogene	-1.0819	-1.5607	6.09649	0.013545	0.210783	-1.04589	-1.56298	4.94616	0.0261487	0.353432
XLOC_052656					novel_predicted_long_non_coding_gene	1.10367	-1.54883	6.09514	0.0135554	0.210783	1.19371	-1.54557	5.67139	0.0172438	0.314273
XLOC_029364					novel_predicted_long_non_coding_gene	-1.25861	-1.80462	6.0926	0.013575	0.210783	-1.29624	-1.80647	5.24293	0.0220361	0.335138
PLXND1	ENSG00000004399	plexin D1	HGNC	9107	protein_coding	-0.290595	6.47909	6.09222	0.0135778	0.210783	-0.326854	6.47898	6.61433	0.0101161	0.252487
MBD4	ENSG00000129071	methyl-CpG binding domain protein 4	HGNC	6919	protein_coding	0.178147	6.1151	6.09196	0.0135799	0.210783	0.179376	6.11535	5.17968	0.0228525	0.339279
CADM2	ENSG00000175161	cell adhesion molecule 2	HGNC	29849	protein_coding	-1.01263	-1.45086	6.0919	0.0135803	0.210783	-0.738658	-1.45289	2.96306	0.0851865	0.52783
PTER	ENSG00000165983	phosphotriesterase related	HGNC	9590	protein_coding	-0.226843	3.5771	6.0908	0.0135887	0.210791	-0.232512	3.57621	5.32201	0.0210577	0.331664
ACN9	ENSG00000196636	ACN9 homolog (S. cerevisiae)	HGNC	21752	protein_coding	0.336588	2.55125	6.08784	0.0136115	0.210901	0.295691	2.5528	3.9288	0.0474658	0.43297
MCF2L	ENSG00000126217	MCF.2 cell line derived transforming sequence-like	HGNC	14576	protein_coding	-0.381353	2.2064	6.08783	0.0136116	0.210901	-0.422763	2.2029	5.95608	0.0146666	0.293003
DHRS4-AS1	ENSG00000215256	DHRS4 antisense RNA 1	HGNC	23175	processed_transcript	-0.231504	3.45161	6.08189	0.0136575	0.211489	-0.166789	3.45068	2.82744	0.0926658	0.540311
HIST2H2BD	ENSG00000220323	histone cluster 2, H2bd (pseudogene)	HGNC	20517	processed_pseudogene	0.233916	4.32678	6.07936	0.013677	0.211668	0.206677	4.3283	4.01048	0.0452183	0.425412
XLOC_004279					novel_predicted_long_non_coding_gene	-0.727249	-0.749246	6.07662	0.0136982	0.211874	-0.653132	-0.749606	4.18319	0.0408267	0.411537
XLOC_056501					novel_predicted_long_non_coding_gene	-0.816299	-0.70582	6.07334	0.0137237	0.212146	-1.1262	-0.702146	8.34336	0.00387099	0.179225
NEAT1	ENSG00000245532	nuclear paraspeckle assembly transcript 1 (non-protein coding)	HGNC	30815	lincRNA	0.224262	10.1601	6.07166	0.0137368	0.212224	0.153673	10.1601	2.70516	0.100024	0.554025
RAPH1	ENSG00000173166	Ras association (RalGDS/AF-6) and pleckstrin homology domains 1	HGNC	14436	protein_coding	-0.383985	2.09917	6.06847	0.0137616	0.212485	-0.418397	2.09737	5.68047	0.0171548	0.314143
XLOC_002044					novel_predicted_long_non_coding_gene	0.740586	1.05088	6.0645	0.0137926	0.212629	0.915737	1.06371	7.4515	0.00633837	0.211748
RBBP4	ENSG00000162521	retinoblastoma binding protein 4	HGNC	9887	protein_coding	-0.153663	6.33136	6.06411	0.0137956	0.212629	-0.121823	6.33129	3.3627	0.0666888	0.484497
C10orf54	ENSG00000107738	chromosome 10 open reading frame 54	HGNC	30085	protein_coding	0.162693	10.5363	6.06251	0.0138081	0.212629	0.19042	10.5363	7.05664	0.00789718	0.228778
XLOC_045545					novel_predicted_long_non_coding_gene	0.361256	1.65703	6.06235	0.0138094	0.212629	0.356753	1.65776	5.05204	0.024597	0.346208
XLOC_015542					novel_predicted_long_non_coding_gene	0.507798	2.16099	6.06177	0.013814	0.212629	0.670814	2.16436	9.48983	0.00206614	0.132836
GPR35	ENSG00000178623	G protein-coupled receptor 35	HGNC	4492	protein_coding	-0.438753	3.58875	6.06115	0.0138187	0.212629	-0.485231	3.58748	6.22549	0.0125924	0.273882
N4BP2L2	ENSG00000244754	NEDD4 binding protein 2-like 2	HGNC	26916	protein_coding	0.145028	7.62047	6.05927	0.0138335	0.212732	0.144388	7.62057	5.03022	0.0249088	0.346255
NCOR2	ENSG00000196498	nuclear receptor corepressor 2	HGNC	7673	protein_coding	-0.188188	6.92035	6.05785	0.0138446	0.21274	-0.188038	6.9202	4.97408	0.0257299	0.350254
GCHFR	ENSG00000137880	GTP cyclohydrolase I feedback regulator	HGNC	4194	protein_coding	-0.411132	1.83288	6.05717	0.0138499	0.21274	-0.284775	1.83122	2.73125	0.0984021	0.551453
FAM65C	ENSG00000042062	family with sequence similarity 65, member C	HGNC	16168	protein_coding	-0.438115	2.49938	6.05353	0.0138785	0.212873	-0.384185	2.49835	3.91746	0.0477871	0.433736
C18orf32	ENSG00000177576	chromosome 18 open reading frame 32	HGNC	31690	protein_coding	0.222349	5.00471	6.04925	0.0139122	0.212873	0.173329	5.00586	3.2048	0.0734223	0.502045
HTATIP2	ENSG00000109854	HIV-1 Tat interactive protein 2, 30kDa	HGNC	16637	protein_coding	0.212975	5.12481	6.04863	0.0139171	0.212873	0.226814	5.12557	5.61549	0.0178024	0.315435
XLOC_038930					novel_predicted_long_non_coding_gene	-1.02212	-1.42478	6.0473	0.0139275	0.212873	-0.990504	-1.4267	4.50194	0.0338565	0.383343
HDGFRP3	ENSG00000166503	hepatoma-derived growth factor-related protein 3	UniProtKB/Swiss-Prot	Q9Y3E1	protein_coding	0.200268	5.25459	6.04633	0.0139352	0.212873	0.238002	5.2553	7.2191	0.00721317	0.222922
XLOC_054897					novel_predicted_long_non_coding_gene	0.935439	-0.749777	6.04601	0.0139378	0.212873	1.11221	-0.748847	8.24726	0.00408136	0.180797
CCDC144A	ENSG00000170160	coiled-coil domain containing 144A	HGNC	29072	protein_coding	-0.545796	0.593558	6.04591	0.0139386	0.212873	-0.501106	0.595862	4.03119	0.0446663	0.424916
XLOC_016742					novel_predicted_long_non_coding_gene	0.712557	0.352095	6.0455	0.0139418	0.212873	0.580134	0.360929	2.9494	0.0859095	0.528178
FAM35A	ENSG00000122376	family with sequence similarity 35, member A	HGNC	28773	protein_coding	-0.254632	3.17037	6.04479	0.0139474	0.212873	-0.263658	3.16854	5.36198	0.0205804	0.328839
RP11-396K3.1	ENSG00000233369				transcribed_processed_pseudogene	-0.340073	3.18362	6.04442	0.0139503	0.212873	-0.363148	3.18611	5.80336	0.0159956	0.304406
XLOC_041874					novel_predicted_short_non_coding_gene	-1.43754	-2.00968	6.04403	0.0139534	0.212873	-1.0573	-2.01187	2.99521	0.0835112	0.524056
GORASP2	ENSG00000115806	golgi reassembly stacking protein 2, 55kDa	HGNC	17500	protein_coding	-0.16828	5.62978	6.04305	0.0139612	0.212873	-0.15539	5.62946	4.30715	0.0379524	0.398728
FOLR2	ENSG00000165457	folate receptor 2 (fetal)	HGNC	3793	protein_coding	-0.529114	1.48611	6.0429	0.0139623	0.212873	-0.478308	1.4865	4.00491	0.0453679	0.425769
MCL1	ENSG00000143384	myeloid cell leukemia 1	HGNC	6943	protein_coding	0.176144	10.5957	6.0403	0.0139829	0.213011	0.152626	10.5957	3.88746	0.0486479	0.435416
XLOC_051824					novel_predicted_long_non_coding_gene	1.29133	-1.62049	6.03975	0.0139873	0.213011	1.84247	-1.6152	13.9974	0.000183067	0.0405539
XLOC_023680					novel_predicted_long_non_coding_gene	1.08472	-1.76063	6.03867	0.0139958	0.213019	0.810461	-1.75955	3.2076	0.073297	0.502037
ZBTB9	ENSG00000213588	zinc finger and BTB domain containing 9	HGNC	28323	protein_coding	-0.283836	2.93459	6.0364	0.0140138	0.213171	-0.234196	2.93253	3.46018	0.0628634	0.476759
XLOC_003887					novel_predicted_long_non_coding_gene	-1.28104	-1.62525	6.0353	0.0140226	0.213179	-1.10569	-1.62679	3.86844	0.0492022	0.437503
HTR7	ENSG00000148680	5-hydroxytryptamine (serotonin) receptor 7, adenylate cyclase-coupled	HGNC	5302	protein_coding	-0.707021	-0.44075	6.03137	0.0140538	0.213179	-0.980722	-0.444821	9.66898	0.00187405	0.126524
MAP1A	ENSG00000166963	microtubule-associated protein 1A	HGNC	6835	protein_coding	-0.433438	2.6904	6.03029	0.0140625	0.213179	-0.449106	2.6891	5.66828	0.0172744	0.314391
XLOC_056330					novel_predicted_long_non_coding_gene	-1.08344	-1.34402	6.03005	0.0140643	0.213179	-1.21111	-1.34432	5.60597	0.0178993	0.315435
KIAA1522	ENSG00000162522	KIAA1522	HGNC	29301	protein_coding	-0.514541	1.73496	6.02992	0.0140654	0.213179	-0.576033	1.73331	6.06648	0.0137771	0.285236
EVI2A	ENSG00000126860	ecotropic viral integration site 2A	HGNC	3499	protein_coding	0.177759	7.68355	6.02988	0.0140657	0.213179	0.154431	7.68367	3.85608	0.0495659	0.437695
XLOC_020953					novel_predicted_short_non_coding_gene	-1.39932	-2.08836	6.02888	0.0140737	0.213179	-1.27917	-2.09031	3.87632	0.0489718	0.436996
UBTD1	ENSG00000165886	ubiquitin domain containing 1	HGNC	25683	protein_coding	0.269946	3.66817	6.0283	0.0140783	0.213179	0.209613	3.67014	3.22352	0.0725874	0.500999
XLOC_004852					novel_predicted_long_non_coding_gene	0.725502	-0.565974	6.02401	0.0141125	0.213509	0.692873	-0.56079	4.53846	0.0331414	0.379831
ABCA9	ENSG00000154258	ATP-binding cassette, sub-family A (ABC1), member 9	HGNC	39	protein_coding	0.546063	1.0702	6.02358	0.014116	0.213509	0.49531	1.07484	4.36352	0.0367164	0.396357
UNKL	ENSG00000059145	unkempt family zinc finger-like	HGNC	14184	protein_coding	0.194907	6.36654	6.02109	0.0141359	0.213689	0.234587	6.36674	7.59677	0.00584729	0.207739
DNPEP	ENSG00000123992	aspartyl aminopeptidase	HGNC	2981	protein_coding	-0.255565	4.95804	6.01711	0.0141678	0.21405	-0.29391	4.95734	6.98765	0.00820739	0.232711
MGLL	ENSG00000074416	monoglyceride lipase	HGNC	17038	protein_coding	-0.383095	4.07866	6.01442	0.0141895	0.214255	-0.32311	4.07834	3.89694	0.0483742	0.43457
TPP1	ENSG00000166340	tripeptidyl peptidase I	HGNC	2073	protein_coding	-0.166057	8.52776	6.01208	0.0142083	0.214284	-0.158364	8.52775	4.49643	0.0339658	0.383403
PTTG2	ENSG00000250254	pituitary tumor-transforming 2	HGNC	9691	protein_coding	0.579538	-0.125174	6.01075	0.014219	0.214284	0.526673	-0.116908	4.07633	0.0434879	0.421371
XLOC_039230					novel_predicted_long_non_coding_gene	-0.785072	-0.916047	6.0107	0.0142194	0.214284	-0.79202	-0.91815	4.79022	0.0286218	0.365212
L3MBTL2	ENSG00000100395	l(3)mbt-like 2 (Drosophila)	HGNC	18594	protein_coding	-0.166417	5.21765	6.01019	0.0142235	0.214284	-0.167625	5.21728	5.05486	0.0245569	0.346208
XLOC_046406					novel_predicted_long_non_coding_gene	-0.493114	2.73097	6.00796	0.0142415	0.214322	-0.535065	2.72891	6.23849	0.0125003	0.273733
CBR1	ENSG00000159228	carbonyl reductase 1	HGNC	1548	protein_coding	-0.329508	3.73987	6.00789	0.0142421	0.214322	-0.290992	3.73914	3.91127	0.0479632	0.434074
CALCRL	ENSG00000064989	calcitonin receptor-like	HGNC	16709	protein_coding	-0.487364	0.926965	6.00321	0.0142798	0.214769	-0.45957	0.926411	4.3676	0.0366285	0.396357
TOR1AIP2	ENSG00000169905	torsin A interacting protein 2	HGNC	24055	protein_coding	0.177071	6.00051	5.99855	0.0143177	0.21517	0.132615	6.00075	2.99162	0.0836965	0.524493
CD4	ENSG00000010610	CD4 molecule	HGNC	1678	protein_coding	-0.197996	7.97787	5.9967	0.0143327	0.21517	-0.129347	7.9778	2.39956	0.121369	0.583326
NMRK1	ENSG00000106733	nicotinamide riboside kinase 1	HGNC	26057	protein_coding	0.301057	4.41724	5.996	0.0143384	0.21517	0.271932	4.41783	4.25659	0.0390983	0.403708
RNF141	ENSG00000110315	ring finger protein 141	HGNC	21159	protein_coding	0.208636	6.48482	5.9958	0.01434	0.21517	0.184582	6.48516	3.83917	0.0500684	0.439867
XLOC_029414					novel_predicted_long_non_coding_gene	0.49929	0.679738	5.99357	0.0143581	0.21517	0.601644	0.679773	7.81249	0.00518864	0.198052
XLOC_001748					novel_predicted_long_non_coding_gene	-1.42276	-1.93252	5.99347	0.0143589	0.21517	-0.909468	-1.93066	2.50943	0.113167	0.574235
CAND1	ENSG00000111530	cullin-associated and neddylation-dissociated 1	HGNC	30688	protein_coding	-0.163577	5.71642	5.99298	0.0143629	0.21517	-0.166325	5.71622	5.10993	0.0237893	0.342377
XLOC_053324					novel_predicted_long_non_coding_gene	0.467664	1.39684	5.98813	0.0144025	0.215641	0.50842	1.40274	6.09303	0.0135716	0.283558
DHCR24	ENSG00000116133	24-dehydrocholesterol reductase	HGNC	2859	protein_coding	-0.359768	2.98194	5.98702	0.0144115	0.215656	-0.379069	2.97993	5.44436	0.0196316	0.323853
DUSP13	ENSG00000079393	dual specificity phosphatase 13	HGNC	19681	protein_coding	0.757398	0.522303	5.98596	0.0144202	0.215664	0.680463	0.53346	4.02139	0.0449267	0.424916
PTGFRN	ENSG00000134247	prostaglandin F2 receptor inhibitor	HGNC	9601	protein_coding	-0.542773	1.14515	5.98256	0.014448	0.215827	-0.621378	1.14089	6.39719	0.0114301	0.264498
IGHV3-43	ENSG00000232216	immunoglobulin heavy variable 3-43	HGNC	5604	IG_V_gene	1.47406	2.57577	5.98053	0.0144646	0.215827	1.64561	2.58609	6.73432	0.00945751	0.245702
STAG3L5P-PVRIG2P-PILRB	ENSG00000272752	STAG3L5P-PVRIG2P-PILRB readthrough	HGNC	48898	protein_coding	0.231186	6.88325	5.97953	0.0144729	0.215827	0.244705	6.88337	5.40868	0.0200369	0.324395
TAF13	ENSG00000197780	TAF13 RNA polymerase II, TATA box binding protein (TBP)-associated factor, 18kDa	HGNC	11546	protein_coding	0.348277	2.60978	5.97936	0.0144743	0.215827	0.289968	2.61194	3.44255	0.0635374	0.47749
CACUL1	ENSG00000151893	CDK2-associated, cullin domain 1	HGNC	23727	protein_coding	0.183747	6.5671	5.97854	0.014481	0.215827	0.214898	6.56742	6.93474	0.00845375	0.235443
LPAR1	ENSG00000198121	lysophosphatidic acid receptor 1	HGNC	3166	protein_coding	-0.626321	2.67607	5.9776	0.0144887	0.215827	-0.475546	2.67724	3.12962	0.0768814	0.510837
ARID3A	ENSG00000116017	AT rich interactive domain 3A (BRIGHT-like)	HGNC	3031	protein_coding	0.199409	6.64247	5.97699	0.0144937	0.215827	0.185797	6.64269	4.25275	0.0391868	0.403926
XLOC_055400					novel_predicted_long_non_coding_gene	0.858182	-0.897683	5.97674	0.0144958	0.215827	0.775014	-0.896482	4.03602	0.0445388	0.424916
XLOC_050236					novel_predicted_long_non_coding_gene	-0.482298	2.29074	5.97529	0.0145077	0.215837	-0.494377	2.29124	5.35634	0.020647	0.329213
XLOC_047330					novel_predicted_short_non_coding_gene	1.20786	-1.96972	5.97407	0.0145177	0.215837	0.938577	-1.96765	2.97344	0.0846416	0.526293
TSSC4	ENSG00000184281	tumor suppressing subtransferable candidate 4	HGNC	12386	protein_coding	0.225449	3.8665	5.97354	0.0145221	0.215837	0.214073	3.86623	4.48246	0.0342443	0.38512
RBMS1	ENSG00000153250	RNA binding motif, single stranded interacting protein 1	HGNC	9907	protein_coding	0.152667	7.26512	5.97186	0.0145359	0.215837	0.120296	7.26524	3.25707	0.0711162	0.497003
RP11-571F15.2	ENSG00000227383				processed_pseudogene	1.25705	-1.84095	5.97169	0.0145374	0.215837	1.16334	-1.83694	4.28048	0.0385525	0.400492
XLOC_033971					novel_predicted_long_non_coding_gene	-0.87713	-0.682304	5.97077	0.014545	0.215837	-0.93096	-0.681376	5.56244	0.0183499	0.317215
ABCA3	ENSG00000167972	ATP-binding cassette, sub-family A (ABC1), member 3	HGNC	33	protein_coding	-0.2841	2.94385	5.96902	0.0145594	0.21593	-0.274822	2.94211	4.6134	0.0317231	0.374128
CHAMP1	ENSG00000198824	chromosome alignment maintaining phosphoprotein 1	HGNC	20311	protein_coding	-0.217602	4.56752	5.96202	0.0146173	0.216598	-0.14824	4.56709	2.65178	0.103434	0.561558
RP11-361A23.2	ENSG00000188646				processed_pseudogene	-1.46515	-2.30123	5.96064	0.0146287	0.216598	-1.4675	-2.30106	4.87525	0.0272445	0.358438
ALDH8A1	ENSG00000118514	aldehyde dehydrogenase 8 family, member A1	HGNC	15471	protein_coding	0.557334	-0.0221386	5.96064	0.0146288	0.216598	0.406364	-0.0188569	2.63728	0.104382	0.56234
XLOC_034784					novel_predicted_long_non_coding_gene	0.808506	-1.08632	5.95215	0.0146993	0.217477	0.622919	-1.08571	2.9032	0.0884037	0.534292
TXN2	ENSG00000100348	thioredoxin 2	HGNC	17772	protein_coding	-0.174329	5.44367	5.9505	0.0147131	0.217477	-0.136238	5.44337	3.20884	0.0732416	0.502037
IGHA1	ENSG00000211895	immunoglobulin heavy constant alpha 1	HGNC	5478	IG_C_gene	0.790512	8.26823	5.94878	0.0147274	0.217477	0.923395	8.26825	6.54984	0.0104894	0.257705
XLOC_021601					novel_predicted_long_non_coding_gene	1.04488	-0.0385852	5.94871	0.014728	0.217477	1.13041	-0.0392357	5.64297	0.0175255	0.315435
MIR3916	ENSG00000227671	microRNA 3916	HGNC	38912	transcribed_unprocessed_pseudogene	0.159132	6.51358	5.94776	0.014736	0.217477	0.145463	6.51374	4.16989	0.0411484	0.412116
XLOC_056132					novel_predicted_long_non_coding_gene	1.10304	-1.63395	5.94764	0.014737	0.217477	1.35049	-1.63232	7.76449	0.00532833	0.199223
CAPZA1	ENSG00000116489	capping protein (actin filament) muscle Z-line, alpha 1	HGNC	1488	protein_coding	0.160612	8.58153	5.94417	0.0147661	0.217785	0.180831	8.58158	6.45778	0.0110467	0.261061
XLOC_012024					novel_predicted_long_non_coding_gene	0.858122	-1.31813	5.93641	0.0148312	0.218625	0.870774	-1.31608	4.82259	0.0280891	0.362097
LTA4H	ENSG00000111144	leukotriene A4 hydrolase	HGNC	6710	protein_coding	0.254117	7.81969	5.93233	0.0148655	0.21901	0.183576	7.81976	2.90083	0.0885341	0.534671
AMIGO1	ENSG00000181754	adhesion molecule with Ig-like domain 1	HGNC	20824	protein_coding	-0.28107	3.8432	5.92869	0.0148963	0.219214	-0.312862	3.84189	5.85449	0.0155374	0.299992
XLOC_027858					novel_predicted_long_non_coding_gene	0.299523	3.20723	5.92677	0.0149125	0.219214	0.386525	3.21017	8.80801	0.00299911	0.159719
XLOC_034775					novel_predicted_long_non_coding_gene	0.936279	-0.990742	5.92562	0.0149223	0.219214	0.725276	-0.988	3.82002	0.0506436	0.442241
XLOC_024842					novel_predicted_long_non_coding_gene	0.293431	3.14163	5.92468	0.0149302	0.219214	0.274458	3.14206	4.27743	0.0386217	0.400492
TRAPPC3L	ENSG00000173626	trafficking protein particle complex 3-like	HGNC	21090	protein_coding	-0.51172	1.70295	5.92386	0.0149372	0.219214	-0.505391	1.70383	5.17691	0.0228891	0.339279
Metazoa_SRP	ENSG00000277233	Metazoan signal recognition particle RNA	RFAM	RF00017	misc_RNA	-0.409232	0.445559	5.92333	0.0149417	0.219214	-0.328272	0.445659	3.46109	0.0628289	0.476759
XLOC_036999					novel_predicted_long_non_coding_gene	1.35604	-2.12099	5.92298	0.0149447	0.219214	1.24024	-2.12037	4.10966	0.0426391	0.418026
COA1	ENSG00000106603	cytochrome c oxidase assembly factor 1 homolog (S. cerevisiae)	HGNC	21868	protein_coding	0.293189	5.22902	5.92164	0.014956	0.219214	0.331887	5.22961	6.37262	0.0115894	0.266671
GNGT2	ENSG00000167083	guanine nucleotide binding protein (G protein), gamma transducing activity polypeptide 2	HGNC	4412	protein_coding	-0.333196	2.35289	5.92145	0.0149577	0.219214	-0.396478	2.35125	6.91791	0.00853368	0.236641
CLUH	ENSG00000132361	clustered mitochondria (cluA/CLU1) homolog	HGNC	29094	protein_coding	-0.204765	4.95253	5.92033	0.0149672	0.219214	-0.18702	4.95179	4.03747	0.0445006	0.424916
RP11-3L10.3	ENSG00000234985				processed_pseudogene	-1.0345	-0.0480259	5.92003	0.0149697	0.219214	-1.11063	-0.0500196	5.30266	0.0212929	0.332279
ARL6	ENSG00000113966	ADP-ribosylation factor-like 6	HGNC	13210	protein_coding	-0.618377	0.0142753	5.91713	0.0149943	0.219454	-0.577206	0.011435	4.10934	0.0426471	0.418026
XLOC_003871					novel_predicted_long_non_coding_gene	-0.566334	0.325483	5.91184	0.0150394	0.219993	-0.28628	0.319874	1.7831	0.181769	0.661571
GPR84	ENSG00000139572	G protein-coupled receptor 84	HGNC	4535	protein_coding	0.594284	1.83548	5.91063	0.0150498	0.220024	0.450641	1.84123	3.07782	0.0793668	0.514852
RAB27B	ENSG00000041353	RAB27B, member RAS oncogene family	HGNC	9767	protein_coding	-0.354534	3.45371	5.90692	0.0150815	0.220223	-0.311775	3.4537	3.93631	0.0472544	0.43281
RPAIN	ENSG00000129197	RPA interacting protein	HGNC	28641	protein_coding	0.207327	4.19718	5.90661	0.0150841	0.220223	0.179729	4.19726	3.68722	0.054831	0.453835
NRG1	ENSG00000157168	neuregulin 1	HGNC	7997	protein_coding	-0.593448	3.82834	5.90575	0.0150915	0.220223	-0.577137	3.82722	4.61328	0.0317252	0.374128
CAMP	ENSG00000164047	cathelicidin antimicrobial peptide	HGNC	1472	protein_coding	0.64468	6.11581	5.90338	0.0151119	0.220223	0.285123	6.11693	1.34612	0.245957	0.72035
TOPORS-AS1	ENSG00000235453	TOPORS antisense RNA 1	HGNC	31420	antisense	0.288407	3.01775	5.90328	0.0151127	0.220223	0.203057	3.01943	2.71869	0.0991796	0.552433
AGPAT3	ENSG00000160216	1-acylglycerol-3-phosphate O-acyltransferase 3	HGNC	326	protein_coding	-0.179978	6.20439	5.90326	0.0151129	0.220223	-0.143845	6.2042	3.28197	0.0700449	0.494671
MTX1	ENSG00000173171	metaxin 1	HGNC	7504	protein_coding	0.191117	5.3392	5.90048	0.0151368	0.22045	0.157594	5.33956	3.42928	0.06405	0.478126
UBA6	ENSG00000033178	ubiquitin-like modifier activating enzyme 6	HGNC	25581	protein_coding	0.187239	4.89621	5.8972	0.015165	0.220673	0.143786	4.89659	3.05915	0.0802838	0.51659
NDUFV1	ENSG00000167792	NADH dehydrogenase (ubiquinone) flavoprotein 1, 51kDa	HGNC	7716	protein_coding	0.184348	5.89141	5.89677	0.0151686	0.220673	0.161869	5.89132	3.9069	0.0480882	0.434074
LGR4	ENSG00000205213	leucine-rich repeat containing G protein-coupled receptor 4	HGNC	13299	protein_coding	-0.564096	-0.5798	5.89315	0.0151999	0.221007	-0.602838	-0.58277	5.60837	0.0178749	0.315435
HLA-N	ENSG00000224372	major histocompatibility complex, class I, N (pseudogene)	HGNC	19406	unprocessed_pseudogene	-1.59278	-0.989381	5.89009	0.0152263	0.22127	-1.18133	-0.988331	2.74085	0.0978129	0.550695
RASSF4	ENSG00000107551	Ras association (RalGDS/AF-6) domain family member 4	HGNC	20793	protein_coding	-0.270204	6.1126	5.88893	0.0152364	0.221296	-0.225711	6.11247	3.58515	0.058298	0.463622
ASL	ENSG00000126522	argininosuccinate lyase	HGNC	746	protein_coding	0.273829	4.78944	5.8859	0.0152626	0.221314	0.255782	4.79006	4.33933	0.0372417	0.397299
GFOD1	ENSG00000145990	glucose-fructose oxidoreductase domain containing 1	HGNC	21096	protein_coding	-0.325349	4.12838	5.8853	0.0152678	0.221314	-0.28192	4.12775	3.85577	0.0495751	0.437695
IQSEC2	ENSG00000124313	IQ motif and Sec7 domain 2	HGNC	29059	protein_coding	-0.319395	3.68614	5.88482	0.0152719	0.221314	-0.271305	3.6848	3.62603	0.0568823	0.459624
UBA52P5	ENSG00000243498	ubiquitin A-52 residue ribosomal protein fusion product 1 pseudogene 5	HGNC	36993	processed_pseudogene	-0.592093	-0.555026	5.88415	0.0152778	0.221314	-0.464313	-0.555574	3.26784	0.0706508	0.495791
XLOC_034517					novel_predicted_long_non_coding_gene	1.0477	-0.898074	5.884	0.0152791	0.221314	0.867037	-0.895321	3.16359	0.0752974	0.50716
TMEM213	ENSG00000214128	transmembrane protein 213	HGNC	27220	protein_coding	0.494454	-0.125045	5.88202	0.0152962	0.221442	0.336918	-0.120794	2.47557	0.115627	0.576707
RP11-274B21.3	ENSG00000243679				processed_pseudogene	0.33412	2.98372	5.88066	0.0153081	0.221494	0.295665	2.98545	3.93231	0.0473668	0.43281
ZFYVE27	ENSG00000155256	zinc finger, FYVE domain containing 27	HGNC	26559	protein_coding	0.177295	5.52486	5.87729	0.0153374	0.221798	0.144379	5.52528	3.29337	0.0695601	0.493769
GNAS	ENSG00000087460	GNAS complex locus	HGNC	4392	protein_coding	-0.215533	10.5361	5.87139	0.0153889	0.222377	-0.18645	10.5361	3.84327	0.0499461	0.439463
XLOC_017483					novel_predicted_long_non_coding_gene	-1.1736	-1.47836	5.86995	0.0154015	0.222377	-1.32721	-1.48068	7.03986	0.00797151	0.230074
XLOC_027524					novel_predicted_short_non_coding_gene	-1.46207	-2.10268	5.86847	0.0154144	0.222377	-1.37419	-2.1048	4.22117	0.0399225	0.407855
JOSD2	ENSG00000161677	Josephin domain containing 2	HGNC	28853	protein_coding	0.399015	1.47024	5.86797	0.0154188	0.222377	0.41072	1.46964	5.15279	0.0232091	0.340242
CSGALNACT2	ENSG00000169826	chondroitin sulfate N-acetylgalactosaminyltransferase 2	HGNC	24292	protein_coding	0.191747	6.78576	5.86702	0.0154272	0.222377	0.152162	6.78603	3.06362	0.0800629	0.516479
JADE2	ENSG00000043143	jade family PHD finger 2	HGNC	22984	protein_coding	-0.180017	6.33799	5.86699	0.0154275	0.222377	-0.159043	6.33782	3.79894	0.051285	0.442971
PSMB10	ENSG00000205220	proteasome (prosome, macropain) subunit, beta type, 10	HGNC	9538	protein_coding	0.201322	6.92892	5.8658	0.0154379	0.222407	0.21114	6.92889	5.27369	0.0216501	0.333967
ACAA1	ENSG00000060971	acetyl-CoA acyltransferase 1	HGNC	82	protein_coding	0.162577	6.83452	5.86406	0.0154531	0.222506	0.122087	6.83468	2.95297	0.0857196	0.52783
SNHG10	ENSG00000247092	small nucleolar RNA host gene 10 (non-protein coding)	HGNC	27510	antisense	0.430651	1.05499	5.85516	0.0155314	0.223513	0.453569	1.05675	5.42596	0.0198395	0.323853
ABTB1	ENSG00000114626	ankyrin repeat and BTB (POZ) domain containing 1	HGNC	18275	protein_coding	0.186582	9.97972	5.85293	0.0155511	0.223676	0.239402	9.97975	8.50929	0.00353339	0.174906
XLOC_035741					novel_predicted_long_non_coding_gene	0.769332	-0.456658	5.85182	0.015561	0.223697	0.69569	-0.451931	4.37099	0.0365557	0.396357
MED11	ENSG00000161920	mediator complex subunit 11	HGNC	32687	protein_coding	0.201125	4.41783	5.84836	0.0155916	0.224017	0.202729	4.41857	4.90422	0.0267912	0.356135
XLOC_042952					novel_predicted_long_non_coding_gene	0.597771	-0.057475	5.8433	0.0156365	0.224541	0.647707	-0.0583601	6.04364	0.0139565	0.286384
CRIPT	ENSG00000119878	cysteine-rich PDZ-binding protein	HGNC	14312	protein_coding	0.207239	4.63812	5.84102	0.0156567	0.224664	0.174251	4.63902	3.46249	0.0627757	0.476759
XLOC_035536					novel_predicted_short_non_coding_gene	-2.05511	0.18774	5.84044	0.0156619	0.224664	-2.04424	0.188013	4.33323	0.0373754	0.397829
XLOC_045294					novel_predicted_long_non_coding_gene	0.371939	2.11255	5.83716	0.0156911	0.224962	0.399343	2.11422	5.70187	0.0169468	0.311833
IGHD	ENSG00000211898	immunoglobulin heavy constant delta	HGNC	5480	IG_C_gene	0.578216	5.47169	5.8354	0.0157068	0.225033	0.632451	5.47149	5.6562	0.0173937	0.314773
XLOC_013857					novel_predicted_long_non_coding_gene	-1.1348	-1.50395	5.83472	0.0157129	0.225033	-1.22853	-1.50354	5.19381	0.0226675	0.337872
SLC46A1	ENSG00000076351	solute carrier family 46 (folate transporter), member 1	HGNC	30521	protein_coding	-0.203489	4.11609	5.83219	0.0157355	0.225236	-0.209325	4.11516	5.08236	0.0241704	0.344357
MCEMP1	ENSG00000183019	mast cell-expressed membrane protein 1	HGNC	27291	protein_coding	0.567552	6.58757	5.83121	0.0157443	0.225241	0.336452	6.58792	1.8849	0.169779	0.648538
TOX	ENSG00000198846	thymocyte selection-associated high mobility group box	HGNC	18988	protein_coding	-0.328644	3.64487	5.82966	0.0157581	0.225318	-0.388865	3.64373	6.46824	0.0109819	0.260221
DZIP3	ENSG00000198919	DAZ interacting zinc finger protein 3	HGNC	30938	protein_coding	-0.262425	3.41762	5.82669	0.0157848	0.225578	-0.265383	3.4167	4.86486	0.027409	0.358747
TOB2	ENSG00000183864	transducer of ERBB2, 2	HGNC	11980	protein_coding	-0.185318	5.89068	5.82197	0.0158272	0.226063	-0.199634	5.89047	5.56563	0.0183164	0.317215
XLOC_010810					novel_predicted_long_non_coding_gene	-1.06693	-1.51085	5.81977	0.015847	0.226109	-1.08732	-1.51227	4.90174	0.0268297	0.356135
XLOC_038688					novel_predicted_long_non_coding_gene	-0.952642	-1.59149	5.81973	0.0158474	0.226109	-1.25203	-1.58931	9.76877	0.00177501	0.124629
XLOC_020852					novel_predicted_long_non_coding_gene	0.468279	0.610049	5.81529	0.0158874	0.226559	0.443463	0.610837	4.18853	0.0406984	0.410774
FADS3	ENSG00000221968	fatty acid desaturase 3	HGNC	3576	protein_coding	0.287624	3.90336	5.81381	0.0159009	0.22663	0.290287	3.90361	5.11517	0.0237175	0.342242
CHI3L2	ENSG00000064886	chitinase 3-like 2	HGNC	1933	protein_coding	-0.378832	2.65567	5.81119	0.0159245	0.226845	-0.326544	2.65504	3.62241	0.0570062	0.460207
XLOC_035661					novel_predicted_long_non_coding_gene	-0.65357	-0.502243	5.80813	0.0159522	0.227119	-0.637348	-0.502408	4.34684	0.0370776	0.396357
RNF167	ENSG00000108523	ring finger protein 167	HGNC	24544	protein_coding	0.157271	7.79828	5.80363	0.0159932	0.227581	0.160211	7.7983	4.93751	0.0262798	0.353591
XLOC_054685					novel_predicted_long_non_coding_gene	-1.15295	-1.61932	5.80153	0.0160123	0.227647	-1.34092	-1.61665	6.3	0.0120738	0.272021
SEC61A1	ENSG00000058262	Sec61 alpha 1 subunit (S. cerevisiae)	HGNC	18276	protein_coding	-0.14967	7.00946	5.80124	0.0160149	0.227647	-0.186882	7.00943	7.94525	0.00482138	0.193619
XLOC_018863					novel_predicted_long_non_coding_gene	-0.950429	-1.36047	5.80011	0.0160252	0.227672	-0.681162	-1.36321	2.78568	0.0951105	0.545556
GLRX3	ENSG00000108010	glutaredoxin 3	HGNC	15987	protein_coding	-0.220794	3.94175	5.79621	0.0160607	0.227966	-0.18527	3.94154	3.43029	0.0640107	0.478126
SERPINA10	ENSG00000140093	serpin peptidase inhibitor, clade A (alpha-1 antiproteinase, antitrypsin), member 10	HGNC	15996	protein_coding	0.546956	0.112786	5.79597	0.016063	0.227966	0.41882	0.116686	2.9144	0.0877919	0.533305
IGLV3-25	ENSG00000211659	immunoglobulin lambda variable 3-25	HGNC	5908	IG_V_gene	0.630502	1.96835	5.79339	0.0160865	0.228179	0.755754	1.96743	6.97043	0.00828675	0.233615
HK3	ENSG00000160883	hexokinase 3 (white cell)	HGNC	4925	protein_coding	0.257279	7.80045	5.78918	0.0161251	0.228605	0.188505	7.80051	2.70028	0.100331	0.554954
XLOC_013956					novel_predicted_long_non_coding_gene	0.868201	-1.10795	5.78788	0.0161371	0.228634	0.609713	-1.09893	2.46645	0.1163	0.577411
MTFP1	ENSG00000242114	mitochondrial fission process 1	HGNC	26945	protein_coding	0.33103	2.43703	5.78678	0.0161471	0.228634	0.239512	2.43766	2.69693	0.100542	0.555166
SEPT11	ENSG00000138758	septin 11	HGNC	25589	protein_coding	-0.224823	4.36324	5.78565	0.0161575	0.228634	-0.212229	4.36264	4.43737	0.0351603	0.38927
DBT	ENSG00000137992	dihydrolipoamide branched chain transacylase E2	HGNC	2698	protein_coding	-0.193304	4.24974	5.78424	0.0161705	0.228634	-0.143246	4.2493	2.839	0.0920014	0.540279
SPECC1	ENSG00000128487	sperm antigen with calponin homology and coiled-coil domains 1	HGNC	30615	protein_coding	-0.286842	5.13309	5.78376	0.0161749	0.228634	-0.27292	5.13333	4.31155	0.0378544	0.398728
SIGLEC1	ENSG00000088827	sialic acid binding Ig-like lectin 1, sialoadhesin	HGNC	11127	protein_coding	-0.888651	4.47807	5.78336	0.0161786	0.228634	-0.880931	4.47574	4.74247	0.0294269	0.365546
TMEM219	ENSG00000149932	transmembrane protein 219	HGNC	25201	protein_coding	0.161745	5.62128	5.77936	0.0162155	0.229034	0.160927	5.62148	4.7728	0.0289127	0.365375
ATP6V1G2-DDX39B	ENSG00000254870	ATP6V1G2-DDX39B readthrough (NMD candidate)	HGNC	41999	protein_coding	0.673959	3.6779	5.77562	0.01625	0.229313	0.660493	3.67994	4.02203	0.0449096	0.424916
XLOC_035442					novel_predicted_long_non_coding_gene	-1.39558	-1.96852	5.77536	0.0162524	0.229313	-1.26623	-1.96981	3.61158	0.0573786	0.461126
DYRK2	ENSG00000127334	dual-specificity tyrosine-(Y)-phosphorylation regulated kinase 2	HGNC	3093	protein_coding	-0.171159	5.76022	5.77198	0.0162837	0.229407	-0.179341	5.75987	5.20921	0.0224675	0.337064
RPGRIP1	ENSG00000092200	retinitis pigmentosa GTPase regulator interacting protein 1	HGNC	13436	protein_coding	0.30983	4.14666	5.77186	0.0162848	0.229407	0.37585	4.14894	7.4861	0.0062177	0.209993
XLOC_034613					novel_predicted_long_non_coding_gene	0.898256	-1.35157	5.77185	0.0162848	0.229407	1.19708	-1.35198	9.18817	0.00243584	0.144153
CTC-325H20.7	ENSG00000270614				processed_pseudogene	-1.27147	-1.85346	5.76721	0.0163279	0.229892	-1.41036	-1.85615	5.65506	0.0174051	0.314773
DSN1	ENSG00000149636	DSN1, MIS12 kinetochore complex component	HGNC	16165	protein_coding	0.287523	3.12367	5.76481	0.0163503	0.230085	0.358227	3.12562	7.9236	0.00487941	0.194029
XLOC_008846					novel_predicted_long_non_coding_gene	-0.781521	-1.28731	5.76373	0.0163603	0.230105	-0.899473	-1.28563	6.27071	0.012275	0.272525
SIGLEC7	ENSG00000168995	sialic acid binding Ig-like lectin 7	HGNC	10876	protein_coding	-0.253892	5.6851	5.7586	0.0164082	0.230657	-0.231984	5.68517	4.04158	0.0443923	0.424916
FAM222A	ENSG00000139438	family with sequence similarity 222, member A	HGNC	25915	protein_coding	-0.591011	-0.279513	5.75585	0.0164339	0.230896	-0.468129	-0.281518	3.4502	0.0632443	0.477277
RHOQP1	ENSG00000258568	ras homolog family member Q pseudogene 1	HGNC	20003	processed_pseudogene	-1.36223	-1.52053	5.75001	0.0164886	0.231543	-1.46838	-1.522	5.51259	0.0188801	0.319632
OTUD1	ENSG00000165312	OTU deubiquitinase 1	HGNC	27346	protein_coding	0.190005	5.06838	5.74802	0.0165073	0.231573	0.173615	5.06919	3.91417	0.0478805	0.433736
ERCC4	ENSG00000175595	excision repair cross-complementation group 4	HGNC	3436	protein_coding	-0.258286	2.90714	5.74547	0.0165312	0.231573	-0.276069	2.90614	5.2516	0.0219267	0.334204
FLNB	ENSG00000136068	filamin B, beta	HGNC	3755	protein_coding	-0.261863	4.95886	5.74432	0.0165421	0.231573	-0.252791	4.95823	4.4493	0.0349156	0.38825
ALMS1	ENSG00000116127	Alstrom syndrome 1	HGNC	428	protein_coding	-0.253062	3.40491	5.74379	0.016547	0.231573	-0.264496	3.40394	4.97971	0.0256463	0.349966
SLC9A8	ENSG00000197818	solute carrier family 9, subfamily A (NHE8, cation proton antiporter 8), member 8	HGNC	20728	protein_coding	0.204803	6.92875	5.74316	0.016553	0.231573	0.168957	6.92896	3.21437	0.0729944	0.50195
XLOC_021146					novel_predicted_long_non_coding_gene	-1.1998	-1.62975	5.74198	0.0165641	0.231573	-1.15186	-1.63253	4.66551	0.0307744	0.370808
RPL5P22	ENSG00000239198	ribosomal protein L5 pseudogene 22	HGNC	35695	processed_pseudogene	-0.628363	0.317312	5.74083	0.016575	0.231573	-0.672259	0.315213	5.42714	0.0198261	0.323853
XLOC_051344					novel_predicted_long_non_coding_gene	-1.03637	-1.09738	5.74017	0.0165812	0.231573	-0.738324	-1.09952	2.79134	0.0947749	0.544624
PCYT1B	ENSG00000102230	phosphate cytidylyltransferase 1, choline, beta	HGNC	8755	protein_coding	-0.580131	1.01106	5.73904	0.0165919	0.231573	-0.647081	1.0117	6.35769	0.0116874	0.267666
UPB1	ENSG00000100024	ureidopropionase, beta	HGNC	16297	protein_coding	0.491698	1.88067	5.73877	0.0165944	0.231573	0.460737	1.88472	3.95102	0.046843	0.431578
LRRC75A-AS1	ENSG00000175061	LRRC75A antisense RNA 1	HGNC	28619	processed_transcript	0.273864	5.42943	5.73791	0.0166026	0.231573	0.27969	5.42957	4.83268	0.0279252	0.36171
TYMS	ENSG00000176890	thymidylate synthetase	HGNC	12441	protein_coding	0.445493	1.46248	5.73782	0.0166034	0.231573	0.555476	1.46383	7.46634	0.00628633	0.210976
RP11-566K19.12	ENSG00000275363				unprocessed_pseudogene	0.762142	-0.580576	5.73773	0.0166042	0.231573	0.927041	-0.575344	7.12495	0.00760186	0.226115
C19orf12	ENSG00000131943	chromosome 19 open reading frame 12	HGNC	25443	protein_coding	-0.193991	4.6195	5.7367	0.016614	0.231573	-0.195748	4.61885	4.80352	0.0284016	0.364319
RN7SKP127	ENSG00000222375	RNA, 7SK small nuclear pseudogene 127	HGNC	45851	misc_RNA	0.941137	-1.59111	5.73597	0.0166209	0.231573	1.13541	-1.58858	8.13775	0.00433531	0.185667
XLOC_018941					novel_predicted_long_non_coding_gene	0.78717	-0.705352	5.73455	0.0166343	0.231582	0.709328	-0.700466	4.11662	0.0424638	0.417313
XLOC_044173					novel_predicted_short_non_coding_gene	-1.30958	-2.09443	5.73407	0.0166389	0.231582	-0.924227	-2.09409	3.55645	0.0593144	0.467248
XLOC_032730					novel_predicted_short_non_coding_gene	-0.916674	-0.249774	5.73269	0.016652	0.231643	-0.933272	-0.246732	5.08761	0.0240973	0.344201
PPP3CA	ENSG00000138814	protein phosphatase 3, catalytic subunit, alpha isozyme	HGNC	9314	protein_coding	0.15856	6.74203	5.7316	0.0166623	0.231666	0.12166	6.7422	2.97986	0.0843063	0.525801
HMGXB4	ENSG00000100281	HMG box domain containing 4	HGNC	5003	protein_coding	-0.213972	4.23947	5.72902	0.0166868	0.231765	-0.12855	4.23958	2.08962	0.148303	0.618936
RP11-104G3.8	ENSG00000278175				unprocessed_pseudogene	0.722254	-1.09229	5.7287	0.0166898	0.231765	0.918966	-1.09318	9.08989	0.00257027	0.148758
AC136289.1	ENSG00000224479				transcribed_unprocessed_pseudogene	0.707339	-1.21078	5.72811	0.0166955	0.231765	0.71553	-1.20921	4.73737	0.0295142	0.36591
AGPAT6	ENSG00000158669	1-acylglycerol-3-phosphate O-acyltransferase 6	HGNC	20880	protein_coding	0.18506	5.72208	5.72561	0.0167192	0.231902	0.166801	5.72216	3.87856	0.0489065	0.436705
MXD3	ENSG00000213347	MAX dimerization protein 3	HGNC	14008	protein_coding	0.224923	6.25525	5.72524	0.0167227	0.231902	0.163554	6.25556	2.8141	0.0934395	0.541734
ZNF787	ENSG00000142409	zinc finger protein 787	HGNC	26998	protein_coding	0.211499	4.92983	5.71984	0.0167742	0.232495	0.250921	4.93033	6.71612	0.00955453	0.246507
SSSCA1	ENSG00000173465	Sjogren syndrome/scleroderma autoantigen 1	HGNC	11328	protein_coding	0.25888	5.5613	5.71494	0.0168211	0.232927	0.19928	5.56112	3.10576	0.0780156	0.512693
XLOC_023288					novel_predicted_long_non_coding_gene	1.18998	-1.81341	5.71476	0.0168229	0.232927	1.06754	-1.80797	3.6733	0.0552905	0.454455
CCR3	ENSG00000183625	chemokine (C-C motif) receptor 3	HGNC	1604	protein_coding	-0.432413	5.66162	5.71275	0.0168421	0.233073	-0.298698	5.66158	2.57087	0.108848	0.567366
MLC1	ENSG00000100427	megalencephalic leukoencephalopathy with subcortical cysts 1	HGNC	17082	protein_coding	-0.463427	3.86784	5.70996	0.0168689	0.233214	-0.437567	3.86664	4.33097	0.037425	0.397829
GNG10	ENSG00000242616	guanine nucleotide binding protein (G protein), gamma 10	HGNC	4402	protein_coding	0.265181	6.37188	5.70987	0.0168698	0.233214	0.222194	6.37226	3.26804	0.0706421	0.495791
XLOC_029157					novel_predicted_long_non_coding_gene	-0.576101	-0.172008	5.70852	0.0168828	0.233273	-0.583141	-0.17344	4.82237	0.0280927	0.362097
HSPB1P2	ENSG00000230216	heat shock 27kDa protein 1 pseudogene 2	HGNC	5252	processed_pseudogene	1.35228	-2.20513	5.70656	0.0169016	0.233412	1.13557	-2.20376	3.60795	0.0575039	0.461293
XLOC_001353					novel_predicted_long_non_coding_gene	-0.942064	-1.07531	5.70401	0.0169262	0.233631	-0.703614	-1.07885	2.64237	0.104048	0.562122
XLOC_004272					novel_predicted_long_non_coding_gene	0.840309	-1.33878	5.70165	0.016949	0.23378	0.8827	-1.33582	4.95742	0.0259789	0.351769
XLOC_047670					novel_predicted_long_non_coding_gene	-1.46583	-0.948992	5.70108	0.0169545	0.23378	-1.19618	-0.959568	4.56998	0.0325369	0.377278
NFKB1	ENSG00000109320	nuclear factor of kappa light polypeptide gene enhancer in B-cells 1	HGNC	7794	protein_coding	-0.15354	6.7799	5.70003	0.0169646	0.233798	-0.16019	6.7799	5.16875	0.0229968	0.339279
GTF3C4	ENSG00000125484	general transcription factor IIIC, polypeptide 4, 90kDa	HGNC	4667	protein_coding	-0.224099	3.99686	5.69899	0.0169747	0.233816	-0.182321	3.99626	3.27224	0.0704613	0.495303
BAX	ENSG00000087088	BCL2-associated X protein	HGNC	959	protein_coding	0.186526	5.98794	5.69644	0.0169994	0.233954	0.157142	5.98803	3.39171	0.065525	0.482304
LONRF1	ENSG00000154359	LON peptidase N-terminal domain and ring finger 1	HGNC	26302	protein_coding	0.210309	4.13158	5.69614	0.0170022	0.233954	0.17708	4.13298	3.46688	0.0626092	0.476375
SAR1A	ENSG00000079332	secretion associated, Ras related GTPase 1A	HGNC	10534	protein_coding	0.171482	6.29042	5.6914	0.0170482	0.234466	0.134849	6.29065	3.08316	0.0791068	0.514036
SLC39A4	ENSG00000147804	solute carrier family 39 (zinc transporter), member 4	HGNC	17129	protein_coding	0.451886	1.69665	5.68951	0.0170666	0.234598	0.551992	1.69333	7.66145	0.00564132	0.205904
XLOC_047873					novel_predicted_long_non_coding_gene	-1.32248	-1.72578	5.68698	0.0170913	0.234684	-1.39952	-1.72976	5.12254	0.0236171	0.341903
HIVEP2	ENSG00000010818	human immunodeficiency virus type I enhancer binding protein 2	HGNC	4921	protein_coding	-0.207494	5.93166	5.68636	0.0170973	0.234684	-0.261696	5.93151	7.91074	0.00491421	0.194534
MAPK12	ENSG00000188130	mitogen-activated protein kinase 12	HGNC	6874	protein_coding	0.548938	4.32597	5.68467	0.0171137	0.234684	0.605794	4.32566	6.21673	0.0126548	0.274021
ZNF385A	ENSG00000161642	zinc finger protein 385A	HGNC	17521	protein_coding	-0.246113	6.85515	5.68467	0.0171138	0.234684	-0.17133	6.85496	2.60868	0.10628	0.564105
NUDT18	ENSG00000275074	nudix (nucleoside diphosphate linked moiety X)-type motif 18	HGNC	26194	protein_coding	0.238579	3.45568	5.68435	0.0171169	0.234684	0.257058	3.45618	5.43038	0.0197894	0.323853
XLOC_029587					novel_predicted_long_non_coding_gene	-0.776746	-0.792022	5.67914	0.0171678	0.235167	-0.599323	-0.793488	2.95776	0.0854662	0.52783
HLA-DRB6	ENSG00000229391	major histocompatibility complex, class II, DR beta 6 (pseudogene)	HGNC	4954	transcribed_unprocessed_pseudogene	-1.04973	3.42058	5.67894	0.0171697	0.235167	-0.465859	3.41928	0.701082	0.40242	0.816109
ZNF174	ENSG00000103343	zinc finger protein 174	HGNC	12963	protein_coding	-0.217113	3.47387	5.67466	0.0172117	0.235621	-0.245966	3.47377	6.05432	0.0138723	0.286328
RYR1	ENSG00000196218	ryanodine receptor 1 (skeletal)	HGNC	10483	protein_coding	-0.454552	1.50388	5.67059	0.0172517	0.236047	-0.483764	1.50123	5.27089	0.0216849	0.333967
TBC1D23	ENSG00000036054	TBC1 domain family, member 23	HGNC	25622	protein_coding	0.178732	4.88842	5.66804	0.0172768	0.236067	0.142352	4.88906	3.11706	0.0774767	0.512191
XLOC_043635					novel_predicted_long_non_coding_gene	-0.530806	0.437615	5.66689	0.0172881	0.236067	-0.560398	0.438992	5.30217	0.0212989	0.332279
XLOC_010442					novel_predicted_long_non_coding_gene	-1.1889	-1.79531	5.66686	0.0172883	0.236067	-1.16847	-1.80054	4.95694	0.0259862	0.351769
SEZ6L	ENSG00000100095	seizure related 6 homolog (mouse)-like	HGNC	10763	protein_coding	-0.5864	1.23748	5.66675	0.0172895	0.236067	-0.541259	1.23284	4.26852	0.0388248	0.401973
RIMKLB	ENSG00000166532	ribosomal modification protein rimK-like family member B	HGNC	29228	protein_coding	0.242969	2.89891	5.66569	0.0173	0.236067	0.265237	2.89967	5.60499	0.0179094	0.315435
ESYT2	ENSG00000117868	extended synaptotagmin-like protein 2	HGNC	22211	protein_coding	-0.166076	6.53492	5.6643	0.0173137	0.236067	-0.139771	6.53481	3.43889	0.0636783	0.478053
XLOC_021596					novel_predicted_long_non_coding_gene	1.29739	-0.90108	5.66347	0.0173218	0.236067	1.26592	-0.90487	3.92251	0.0476436	0.433373
RHOBTB2	ENSG00000008853	Rho-related BTB domain containing 2	HGNC	18756	protein_coding	-0.29057	3.88205	5.66326	0.0173239	0.236067	-0.260513	3.88047	3.80075	0.0512295	0.442882
NDC80	ENSG00000080986	NDC80 kinetochore complex component	HGNC	16909	protein_coding	0.363006	2.12618	5.66115	0.0173448	0.23623	0.370333	2.12969	4.75828	0.0291577	0.365375
XLOC_053174					novel_predicted_long_non_coding_gene	1.13732	-1.13735	5.66026	0.0173536	0.23623	1.43756	-1.13195	7.63356	0.00572923	0.206849
UBL5	ENSG00000198258	ubiquitin-like 5	HGNC	13736	protein_coding	0.291681	6.34245	5.65623	0.0173934	0.236652	0.233109	6.34249	3.2	0.0736384	0.50275
EMX2OS	ENSG00000229847	EMX2 opposite strand/antisense RNA	HGNC	18511	antisense	0.479593	-0.295013	5.65382	0.0174174	0.236858	0.468628	-0.2906	4.53711	0.0331675	0.379966
NF2	ENSG00000186575	neurofibromin 2 (merlin)	HGNC	7773	protein_coding	-0.182988	4.9168	5.64903	0.0174651	0.237127	-0.17646	4.91628	4.30748	0.0379451	0.398728
HOMEZ	ENSG00000215271	homeobox and leucine zipper encoding	HGNC	20164	protein_coding	-0.229877	3.47465	5.64768	0.0174784	0.237127	-0.210457	3.47361	3.94661	0.046966	0.431954
CCDC40	ENSG00000141519	coiled-coil domain containing 40	HGNC	26090	protein_coding	0.568419	-0.00376086	5.64753	0.0174799	0.237127	0.571069	0.00263225	4.85651	0.0275419	0.358747
LTB4R	ENSG00000213903	leukotriene B4 receptor	HGNC	6713	protein_coding	0.223786	6.88723	5.64741	0.0174812	0.237127	0.224192	6.8875	4.66664	0.030754	0.370808
MPO	ENSG00000005381	myeloperoxidase	HGNC	7218	protein_coding	0.698807	4.63492	5.64736	0.0174817	0.237127	0.581268	4.63727	3.72954	0.0534582	0.450674
KLRF1	ENSG00000150045	killer cell lectin-like receptor subfamily F, member 1	HGNC	13342	protein_coding	-0.423135	4.6326	5.64547	0.0175005	0.237262	-0.449543	4.63233	5.53372	0.0186534	0.318739
XBP1	ENSG00000100219	X-box binding protein 1	HGNC	12801	protein_coding	-0.208308	6.35651	5.6428	0.0175271	0.23741	-0.194416	6.35639	4.09609	0.0429824	0.419926
BAMBI	ENSG00000095739	BMP and activin membrane-bound inhibitor	HGNC	30251	protein_coding	-0.87643	-0.780474	5.64183	0.0175368	0.23741	-1.00979	-0.778559	6.43003	0.0112207	0.26344
KRT10	ENSG00000186395	keratin 10	HGNC	6413	protein_coding	0.288726	2.70637	5.64171	0.0175381	0.23741	0.274916	2.70628	4.31307	0.0378206	0.398717
HTT	ENSG00000197386	huntingtin	HGNC	4851	protein_coding	-0.1716	6.42241	5.63992	0.0175561	0.237454	-0.171537	6.42228	4.60742	0.0318339	0.374203
RP11-288H12.3	ENSG00000213073				transcribed_processed_pseudogene	0.262733	3.67881	5.63854	0.0175698	0.237454	0.222999	3.68093	3.40137	0.0651424	0.481504
XLOC_021516					novel_predicted_long_non_coding_gene	0.316975	2.11906	5.6384	0.0175712	0.237454	0.249128	2.1223	2.84364	0.091736	0.540022
TRIM56	ENSG00000169871	tripartite motif containing 56	HGNC	19028	protein_coding	0.180533	6.46364	5.63782	0.017577	0.237454	0.189272	6.46376	5.03809	0.0247959	0.346208
NUP188	ENSG00000095319	nucleoporin 188kDa	HGNC	17859	protein_coding	-0.156866	5.51458	5.63545	0.0176008	0.237594	-0.134546	5.51418	3.5072	0.0611028	0.472339
IPO5	ENSG00000065150	importin 5	HGNC	6402	protein_coding	-0.152316	5.60155	5.63495	0.0176058	0.237594	-0.137051	5.60128	3.81799	0.0507051	0.442241
XLOC_055053					novel_predicted_long_non_coding_gene	0.968436	-1.25919	5.63413	0.0176141	0.237594	0.914474	-1.25245	4.04609	0.0442739	0.424916
SAMHD1	ENSG00000101347	SAM domain and HD domain 1	HGNC	15925	protein_coding	-0.209232	8.79124	5.63068	0.0176488	0.237942	-0.230669	8.79122	5.6573	0.0173829	0.314773
HPD	ENSG00000158104	4-hydroxyphenylpyruvate dioxygenase	HGNC	5147	protein_coding	0.588917	0.19234	5.62887	0.0176671	0.238068	0.669609	0.199233	5.83777	0.0156857	0.301738
XLOC_013941					novel_predicted_long_non_coding_gene	1.14648	-1.58899	5.62701	0.0176858	0.238069	0.945722	-1.58617	3.23314	0.0721622	0.499964
HEATR6	ENSG00000068097	HEAT repeat containing 6	HGNC	24076	protein_coding	-0.267309	3.36042	5.62579	0.0176981	0.238069	-0.256895	3.35865	4.2286	0.0397483	0.407023
TRPS1	ENSG00000104447	trichorhinophalangeal syndrome I	HGNC	12340	protein_coding	-0.221487	4.00333	5.62532	0.0177029	0.238069	-0.261179	4.00355	6.47912	0.0109149	0.259786
XLOC_018933					novel_predicted_long_non_coding_gene	0.743738	-0.397778	5.62454	0.0177108	0.238069	0.844434	-0.386233	6.27769	0.0122267	0.272525
XLOC_014903					novel_predicted_long_non_coding_gene	0.881262	-0.464342	5.62444	0.0177117	0.238069	1.06221	-0.455364	6.71319	0.00957022	0.246507
CATSPERG	ENSG00000099338	catsper channel auxiliary subunit gamma	HGNC	25243	protein_coding	0.330548	1.89937	5.62127	0.0177438	0.238222	0.33153	1.9018	4.66146	0.030847	0.371067
C12orf42	ENSG00000179088	chromosome 12 open reading frame 42	HGNC	24729	protein_coding	-0.461006	0.509421	5.62103	0.0177462	0.238222	-0.506006	0.507789	5.60561	0.017903	0.315435
PIK3R1	ENSG00000145675	phosphoinositide-3-kinase, regulatory subunit 1 (alpha)	HGNC	8979	protein_coding	0.25917	6.70607	5.62058	0.0177508	0.238222	0.221545	6.70618	3.43412	0.0638627	0.478126
C3	ENSG00000125730	complement component 3	HGNC	1318	protein_coding	-0.462958	1.94316	5.61979	0.0177588	0.238222	-0.473094	1.94088	5.04013	0.0247666	0.346208
XLOC_002389					novel_predicted_long_non_coding_gene	-0.965519	-1.29352	5.61879	0.0177689	0.238237	-0.952571	-1.29328	4.2151	0.0400656	0.408323
HDLBP	ENSG00000115677	high density lipoprotein binding protein	HGNC	4857	protein_coding	-0.17077	7.40245	5.6147	0.0178104	0.238432	-0.206753	7.40247	7.06203	0.00787346	0.22834
TMEM126A	ENSG00000171202	transmembrane protein 126A	HGNC	25382	protein_coding	0.332802	2.40779	5.6137	0.0178206	0.238432	0.347111	2.40831	5.23171	0.0221787	0.335269
CLK3	ENSG00000179335	CDC-like kinase 3	HGNC	2071	protein_coding	0.152851	6.80699	5.61203	0.0178376	0.238432	0.107081	6.80709	2.54923	0.110348	0.569509
CLIC5	ENSG00000112782	chloride intracellular channel 5	HGNC	13517	protein_coding	-0.382778	1.98996	5.61095	0.0178486	0.238432	-0.444662	1.98602	6.3681	0.011619	0.266671
CHRNA10	ENSG00000129749	cholinergic receptor, nicotinic, alpha 10 (neuronal)	HGNC	13800	protein_coding	0.359625	2.01248	5.61044	0.0178538	0.238432	0.434299	2.01499	7.37708	0.00660603	0.215208
TPCN1	ENSG00000186815	two pore segment channel 1	HGNC	18182	protein_coding	-0.180039	5.99099	5.60938	0.0178646	0.238432	-0.14895	5.99085	3.27947	0.0701517	0.494994
ZNF275	ENSG00000063587	zinc finger protein 275	HGNC	13069	protein_coding	-0.237364	4.06021	5.60776	0.0178811	0.238432	-0.19069	4.05946	3.08112	0.0792061	0.514208
[truncated: 24,684 more rows]

## Sheet: legend
		Whole blood transcriptome profile at hospital admission discriminates between patients with ST-segment elevation and non-ST-segment elevation acute myocardial infarction
		Scientific Reports
		Mattia Chiesa1, Luca Piacentini1, Elisa Bono1, Valentina Milazzo2, Jeness Campodonico2, Giancarlo Marenzi2, Gualtiero I. Colombo1
		1Unit of Immunology and Functional Genomics and 2Unit of Intensive Cardiac Care, Centro Cardiologico Monzino IRCCS, Milano, Italy.
		Corresponding author:
		Dr. Gualtiero I. Colombo, MD, PhD
		E-mail: gualtiero.colombo@cardiologicomonzino.it
	Official gene name	Unique identifier for each gene in Ensembl database
	Ensembl Gene ID	Official, approved gene name in Ensembl database
	Description	Official, approved full gene name
	Source	Sources of supporting evidence for a transcript and for gene names
	Accession	Accession number in source databases
	Biotypes	Ensembl gene or transcript classification
	logFC	Log2 transformed fold differences (Fold Change) in gene expression, calculated as the ratios of STEMI to NSTEMI mean expression values
	logCPM	Log2 of mean Counts Per Million mapped reads
	LR	Likelihood ratio statistics
	P-value	P-value (nominal) significance of the observed difference
	FDR	False Discovery Rate-adjusted P-value, by the Benjamini-Hochberg procedure
	Footnote	P-values adjusted for FDR < 0.05 are highlighted in green, pointing out 323 genes significantly different in the non-corrected model and 153 genes standing correction for troponin I concentrations at presentation (cTnI-corrected model).
