# Supplementary material for: Whole blood transcriptome profile at hospital admission discriminates between patients with ST-segment elevation and non-ST-segment elevation acute myocardial infarction
Source: Sci Rep. 2020 May 26;10:8731. doi: 10.1038/s41598-020-65527-7 (PMC7250845; doi:10.1038/s41598-020-65527-7)
Supplement: Supplementary file 3 — Supplemental Material 3. [file 41598_2020_65527_MOESM3_ESM.xlsx]

## Sheet: GSEA GO-BP
Table S2a | Gene-set enrichment analysis using Gene Ontology terms on uncorrected and cTnI-corrected statistic gene ranks The table lists Gene Ontology (GO) Biological Processes significant at a nominal P-value < 0.05 (along with enrichment statistics), for either the uncorrected model or the model corrected for admission cardiac troponin I (cTnI).
				Non-corrected model						cTnI-corrected model
Gene set name	GO_ID	Genes	Size	ES	NES	NOM P-value	FDR q-value	FWER P-value	Rank at max	ES	NES	NOM P-value	FDR q-value	FWER P-value	Rank at max
RIBOSE PHOSPHATE METABOLIC PROCESS	GO:0019693	AMPD3,AMPD2,SHPK,MYH3,ENO3,NUDT7,ENO2,NDUFA9,GAPDH,ADCY6,ENO1,NPPA,GPI,SULT1A3,SULT1A1,PDE3B,SULT1A2,ACOT7,PFKL,PFKP,PFKM,PANK2,COX6B1,NDUFB2,NDUFB1,MT-ND4L,COX7A2L,COX7C,COX7B,NDUFB9,NDUFB8,PARP1,NDUFB7,NDUFB6,NDUFB5,NDUFB4,PDE1B,NDUFB3,MT-ND3,UQCRB,NDUFA1,HINT1,COX8A,MT-CYB,NDUFA7,NDUFA6,NDUFA3,NDUFA8,ADCY2,NDUFA5,NDUFA2,NDUFA4,PDE9A,ADCY5,COX6A1,NDUFV2,COA6,SLC25A13,SDHC,NDUFV1,NDUFV3,NUDT16,C…	246	0.19	3.43865	0	0	0	5190	0.141729	2.54257	0.000203004	0.0124847	0.2338	9939
ATP METABOLIC PROCESS	GO:0046034	SURF1,MYH3,ENO3,CHCHD10,ENO2,NDUFA9,GAPDH,ENO1,GPI,GAPDHS,HSPA8,PFKL,PFKP,PFKM,ATP5F1,ATP5G3,COX6B1,NDUFB2,NDUFB1,ATP5G1,MT-ND4L,COX7A2L,PGAM2,COX7C,PGAM1,COX7B,NDUFB9,NDUFB8,PARP1,NDUFB7,NDUFB6,NDUFB5,HKDC1,NDUFB4,ATP5G2,NDUFB3,MT-ND3,UQCRB,NDUFA1,COX8A,MT-CYB,NDUFA7,NDUFA6,NDUFA3,NDUFA8,NDUFA5,LDHA,NDUFA2,NDUFA4,COX6A1,NDUFV2,COA6,SLC25A13,SDHC,NDUFV1,NDUFV3,TEFM,STOML2,CTNS,ATP5J2,OLA1,NDUFA13…	150	0.237112	3.40741	0	0	0	3938	0.189261	2.72037	0	0.00627067	0.0616	10373
RIBONUCLEOSIDE TRIPHOSPHATE METABOLIC PROCESS	GO:0009199	SURF1,MYH3,ENO3,CHCHD10,ENO2,NDUFA9,GAPDH,ENO1,GPI,GAPDHS,HSPA8,PFKL,PFKP,PFKM,ATP5F1,IMPDH2,IMPDH1,ATP5G3,COX6B1,NDUFB2,NDUFB1,ATP5G1,MT-ND4L,COX7A2L,PGAM2,COX7C,PGAM1,COX7B,NDUFB9,NDUFB8,PARP1,NDUFB7,NDUFB6,NDUFB5,HKDC1,NDUFB4,ATP5G2,NDUFB3,MT-ND3,UQCRB,NDUFA1,COX8A,MT-CYB,NDUFA7,NDUFA6,NDUFA3,NDUFA8,MOCOS,NDUFA5,LDHA,NDUFA2,NDUFA4,COX6A1,NDUFV2,COA6,SLC25A13,SDHC,NDUFV1,NDUFV3,TEFM,STOML2,CTNS…	163	0.223759	3.35814	0	2.88575e-05	0.0001	4927	0.182343	2.71253	0.000197746	0.00535608	0.0658	10373
MITOCHONDRIAL ATP SYNTHESIS COUPLED ELECTRON TRANSPORT	GO:0042775	NDUFA9,CYC1,COX10,UQCRC1,UQCRC2,UQCRFS1,COX5A,MT-CO1,NDUFAB1,NDUFS7,COX5B,UQCRQ,NDUFAF1,NDUFS6,NDUFS5,UQCR10,NDUFS4,UQCR11,NDUFS8,NDUFS3,NDUFS2,NDUFS1,COX15,NDUFB11,NDUFB10,CYCS,TAZ,NDUFC2,COX4I1,NDUFA10,NDUFC1,COX6C,NDUFA12,MT-ND4,NDUFA11,MT-ND6,MT-ND5,MT-CO2,UQCRH,MT-ND1,MT-CO3,PMPCB,MT-ND2,COX6B1,NDUFB2,NDUFB1,MT-ND4L,COX7A2L,COX7C,COX7B,NDUFB9,NDUFB8,NDUFB7,NDUFB6,NDUFB5,NDUFB4,NDUFB3,MT-ND3,…	76	0.323416	3.30562	0	2.16431e-05	0.0001	5190	0.270325	2.78651	0	0.00569482	0.0353	10494
OXIDATIVE PHOSPHORYLATION	GO:0006119	SURF1,CHCHD10,NDUFA9,CYC1,COX10,UQCRC1,UQCRC2,UQCRFS1,COX5A,MT-CO1,NDUFAB1,NDUFS7,COX5B,UQCRQ,NDUFAF1,NDUFS6,NDUFS5,UQCR10,NDUFS4,UQCR11,ATP5D,NDUFS8,NDUFS3,NDUFS2,NDUFS1,COX15,NDUFB11,NDUFB10,CYCS,TAZ,NDUFC2,COX4I1,NDUFA10,NDUFC1,COX6C,NDUFA12,MT-ND4,NDUFA11,MT-ND6,MT-ND5,MT-CO2,UQCRH,MT-ND1,MT-CO3,PMPCB,MT-ND2,COX6B1,NDUFB2,NDUFB1,MT-ND4L,COX7A2L,COX7C,COX7B,NDUFB9,NDUFB8,NDUFB7,NDUFB6,NDUFB5,N…	83	0.307458	3.27763	0	1.73145e-05	0.0001	5190	0.257372	2.7609	0	0.00566842	0.0418	10494
MITOCHONDRIAL RESPIRATORY CHAIN COMPLEX ASSEMBLY	GO:0033108	COA3,COX17,IMMP2L,SURF1,COX14,COA1,TMEM126B,FOXRED1,NDUFA9,NDUFAF3,NDUFAF6,COX20,COX19,NDUFAF5,UQCC2,NDUFAF4,NDUFAB1,NDUFS7,NDUFAF1,NDUFS6,NDUFS5,UQCR10,NDUFS4,NDUFS8,NDUFS3,NDUFS2,NDUFAF2,NDUFS1,SLC25A33,NDUFB11,SDHAF1,NDUFB10,UQCC1,TAZ,TIMMDC1,NDUFC2,OXA1L,NDUFA10,NDUFC1,NDUFA12,NUBPL,MT-ND4,NDUFA11,MT-ND6,MT-ND5,MT-ND1,CHCHD5,ACAD9,IMMP1L,MT-ND2,NDUFB2,NDUFB1,NDUFB9,NDUFB8,NDUFB7,NDUFB6,NDUFB5…	81	0.312405	3.26716	0	2.82941e-05	0.0002	8823	0.278562	2.93553	0	0.00689384	0.0086	10494
PURINE RIBONUCLEOSIDE TRIPHOSPHATE METABOLIC PROCESS	GO:0009205	SURF1,MYH3,ENO3,CHCHD10,ENO2,NDUFA9,GAPDH,ENO1,GPI,GAPDHS,HSPA8,PFKL,PFKP,PFKM,ATP5F1,IMPDH2,IMPDH1,ATP5G3,COX6B1,NDUFB2,NDUFB1,ATP5G1,MT-ND4L,COX7A2L,PGAM2,COX7C,PGAM1,COX7B,NDUFB9,NDUFB8,PARP1,NDUFB7,NDUFB6,NDUFB5,HKDC1,NDUFB4,ATP5G2,NDUFB3,MT-ND3,UQCRB,NDUFA1,COX8A,MT-CYB,NDUFA7,NDUFA6,NDUFA3,NDUFA8,MOCOS,NDUFA5,LDHA,NDUFA2,NDUFA4,COX6A1,NDUFV2,COA6,SLC25A13,SDHC,NDUFV1,NDUFV3,TEFM,STOML2,CTNS…	162	0.22065	3.26382	0	2.4252e-05	0.0002	4927	0.180919	2.6644	0	0.00724597	0.0961	10373
ATP SYNTHESIS COUPLED ELECTRON TRANSPORT	GO:0042773	NDUFA9,CYC1,COX10,UQCRC1,UQCRC2,UQCRFS1,COX5A,MT-CO1,NDUFAB1,NDUFS7,COX5B,UQCRQ,NDUFAF1,NDUFS6,NDUFS5,UQCR10,NDUFS4,UQCR11,NDUFS8,NDUFS3,NDUFS2,NDUFS1,COX15,NDUFB11,NDUFB10,CYCS,TAZ,NDUFC2,COX4I1,NDUFA10,NDUFC1,COX6C,NDUFA12,MT-ND4,NDUFA11,MT-ND6,MT-ND5,MT-CO2,UQCRH,MT-ND1,MT-CO3,PMPCB,MT-ND2,COX6B1,NDUFB2,NDUFB1,MT-ND4L,COX7A2L,COX7C,COX7B,NDUFB9,NDUFB8,NDUFB7,NDUFB6,NDUFB5,NDUFB4,NDUFB3,MT-ND3,…	77	0.315368	3.24696	0	2.12205e-05	0.0002	5190	0.272057	2.81108	0.000203293	0.00746008	0.0277	10494
RIBONUCLEOTIDE METABOLIC PROCESS	GO:0009259	AMPD3,AMPD2,MYH3,ENO3,NUDT7,ENO2,NDUFA9,GAPDH,ADCY6,ENO1,NPPA,GPI,SULT1A3,SULT1A1,PDE3B,SULT1A2,ACOT7,PFKL,PFKP,PFKM,PANK2,COX6B1,NDUFB2,NDUFB1,MT-ND4L,COX7A2L,COX7C,COX7B,NDUFB9,NDUFB8,PARP1,NDUFB7,NDUFB6,NDUFB5,NDUFB4,PDE1B,NDUFB3,MT-ND3,UQCRB,NDUFA1,HINT1,COX8A,MT-CYB,NDUFA7,NDUFA6,NDUFA3,NDUFA8,ADCY2,NDUFA5,NDUFA2,NDUFA4,PDE9A,ADCY5,COX6A1,NDUFV2,COA6,SLC25A13,SDHC,NDUFV1,NDUFV3,NUDT16,CTNS,O…	235	0.182638	3.24371	0	1.88627e-05	0.0002	5190	0.145006	2.58408	0.000197239	0.012673	0.1758	9939
PURINE NUCLEOSIDE TRIPHOSPHATE METABOLIC PROCESS	GO:0009144	SURF1,MYH3,ENO3,CHCHD10,ENO2,NDUFA9,GAPDH,ENO1,GPI,SAMHD1,GAPDHS,NUDT15,HSPA8,PFKL,PFKP,PFKM,ATP5F1,IMPDH2,IMPDH1,ATP5G3,COX6B1,NDUFB2,NDUFB1,ATP5G1,MT-ND4L,COX7A2L,PGAM2,COX7C,PGAM1,COX7B,NDUFB9,NDUFB8,PARP1,NDUFB7,NDUFB6,NDUFB5,HKDC1,NDUFB4,ATP5G2,NDUFB3,MT-ND3,UQCRB,NDUFA1,COX8A,MT-CYB,NDUFA7,NDUFA6,NDUFA3,NDUFA8,MOCOS,NDUFA5,LDHA,NDUFA2,NDUFA4,COX6A1,NDUFV2,COA6,SLC25A13,SDHC,NDUFV1,NDUFV3,TE…	166	0.2141	3.22176	0	2.55616e-05	0.0003	4936	0.180435	2.72451	0	0.00691797	0.0595	10373
PROTEIN TARGETING TO ER	GO:0045047	SRP19,SRP14,RPSA,RPS9,RPL18A,RPS5,RPS6,RPS8,RPS7,RPL29,SEC63,SRPRB,SEC62,ZFAND2B,SPCS1,SPCS2,SEC61A1,RPL27A,SEC61G,RPL36A,SRP68,RPL35A,SRP54,SRP72,RPS19,RPS10,RPS11,RPS15A,RPS28,RPS25,RPS27,RPS20,RPS29,RPL37A,RPL10A,RPS16,RPS18,RPS12,RPL7A,RPS15,RPS2,RPL21,RPL22,RPS3,RPL23,CHMP4B,RPL27,RPL24,RPL26,RPLP2,RPL34,RPL28,RPLP0,RPLP1,RPL36,RPL38,RPS13,RPL37,RPL35,RPS23,RPL32,RPS24,RPL30,RPS21,RPL31,RPL3…	96	0.281264	3.20016	0	3.88749e-05	0.0005	5681	0.176989	2.03041	0.00610837	0.0766721	1	7862
RESPIRATORY ELECTRON TRANSPORT CHAIN	GO:0022904	NDUFA9,CYC1,COX10,UQCRC1,UQCRC2,UQCRFS1,COX5A,MT-CO1,NDUFAB1,NDUFS7,COX5B,UQCRQ,NDUFAF1,NDUFS6,NDUFS5,UQCR10,NDUFS4,UQCR11,NDUFS8,NDUFS3,NDUFS2,NDUFS1,COX15,NDUFB11,NDUFB10,ALDH5A1,CYCS,TAZ,NDUFC2,COX4I1,NDUFA10,NDUFC1,COX6C,NDUFA12,MT-ND4,NDUFA11,MT-ND6,MT-ND5,MT-CO2,UQCRH,MT-ND1,MT-CO3,PMPCB,MT-ND2,COX6B1,NDUFB2,NDUFB1,MT-ND4L,COX7A2L,COX7C,COX7B,NDUFB9,NDUFB8,NDUFB7,NDUFB6,NDUFB5,NDUFB4,NDUFB3…	85	0.294156	3.19527	0	3.56354e-05	0.0005	3938	0.26082	2.80673	0	0.00585145	0.029	10494
PURINE RIBONUCLEOTIDE METABOLIC PROCESS	GO:0009150	AMPD3,AMPD2,MYH3,ENO3,NUDT7,ENO2,NDUFA9,GAPDH,ADCY6,ENO1,NPPA,GPI,SULT1A3,SULT1A1,PDE3B,SULT1A2,ACOT7,PFKL,PFKP,PFKM,PANK2,COX6B1,NDUFB2,NDUFB1,MT-ND4L,COX7A2L,COX7C,COX7B,NDUFB9,NDUFB8,PARP1,NDUFB7,NDUFB6,NDUFB5,NDUFB4,PDE1B,NDUFB3,MT-ND3,UQCRB,NDUFA1,HINT1,COX8A,MT-CYB,NDUFA7,NDUFA6,NDUFA3,NDUFA8,ADCY2,NDUFA5,NDUFA2,NDUFA4,PDE9A,ADCY5,COX6A1,NDUFV2,COA6,SLC25A13,SDHC,NDUFV1,NDUFV3,NUDT16,CTNS,O…	231	0.182185	3.1952	0	3.28942e-05	0.0005	5190	0.139895	2.45747	0.000401849	0.0139573	0.4	9939
ELECTRON TRANSPORT CHAIN	GO:0022900	NDUFA9,CYC1,COX10,UQCRC1,UQCRC2,UQCRFS1,COX5A,MT-CO1,NDUFAB1,NDUFS7,COX5B,UQCRQ,NDUFAF1,NDUFS6,NDUFS5,UQCR10,NDUFS4,UQCR11,NDUFS8,NDUFS3,NDUFS2,NDUFS1,COX15,NDUFB11,NDUFB10,ALDH5A1,CYCS,TAZ,NDUFC2,COX4I1,NDUFA10,NDUFC1,COX6C,NDUFA12,MT-ND4,NDUFA11,MT-ND6,MT-ND5,MT-CO2,UQCRH,MT-ND1,MT-CO3,PMPCB,MT-ND2,COX6B1,NDUFB2,NDUFB1,MT-ND4L,COX7A2L,COX7C,COX7B,NDUFB9,NDUFB8,NDUFB7,NDUFB6,NDUFB5,NDUFB4,NDUFB3…	86	0.288124	3.14886	0	5.49455e-05	0.0009	3938	0.2508	2.71736	0	0.00573205	0.0633	10494
NUCLEOSIDE TRIPHOSPHATE METABOLIC PROCESS	GO:0009141	MYH3,ENO3,ENO2,NDUFA9,GAPDH,ENO1,GPI,ENPP3,NME1,PFKL,NME3,PFKP,PFKM,NME4,COX6B1,NDUFB2,NDUFB1,MT-ND4L,COX7A2L,COX7C,COX7B,NDUFB9,PARP1,NDUFB8,NDUFB7,NDUFB6,NDUFB5,NDUFB4,NDUFB3,MT-ND3,UQCRB,NDUFA1,COX8A,MT-CYB,NDUFA7,NDUFA6,NDUFA3,NDUFA8,NDUFA5,NDUFA2,NDUFA4,COX6A1,NDUFV2,COA6,SLC25A13,SDHC,NDUFV1,NDUFV3,NUDT16,CTNS,OLA1,NDUFAF7,NUDT1,PARG,MOCS1,ATP6V0A2,NUDT5,ATP6V0A1,MOCS2,MOCS3,ATP5A1,CYC1,COX…	182	0.198177	3.11829	0	5.70438e-05	0.001	4936	0.179996	2.8148	0	0.0108727	0.0269	9485
NUCLEOSIDE MONOPHOSPHATE METABOLIC PROCESS	GO:0009123	AMPD3,AMPD2,MYH3,TYMS,ENO3,ENO2,NDUFA9,DNPH1,GAPDH,ENO1,GPI,PFKL,PFKP,PFKM,COX6B1,NDUFB2,NDUFB1,MT-ND4L,COX7A2L,COX7C,COX7B,NDUFB9,PARP1,NDUFB8,NDUFB7,NDUFB6,NDUFB5,NDUFB4,NDUFB3,MT-ND3,UQCRB,NDUFA1,COX8A,MT-CYB,NDUFA7,NDUFA6,NDUFA3,NDUFA8,NDUFA5,NDUFA2,NDUFA4,COX6A1,NDUFV2,COA6,SLC25A13,SDHC,NDUFV1,NDUFV3,CTNS,OLA1,NDUFAF7,NUDT4,GMPS,PARG,ATP6V0A2,NUDT5,NUDT3,ATP6V0A1,PFAS,ATP5A1,CYC1,COX10,UQCR…	180	0.200093	3.11112	0	5.34785e-05	0.001	5190	0.16489	2.57321	0	0.0127343	0.189	10373
NADH DEHYDROGENASE COMPLEX ASSEMBLY	GO:0010257	COA1,TMEM126B,FOXRED1,NDUFA9,NDUFAF3,NDUFAF6,NDUFAF5,NDUFAF4,NDUFAB1,NDUFS7,NDUFAF1,NDUFS6,NDUFS5,NDUFS4,NDUFS8,NDUFS3,NDUFS2,NDUFS1,NDUFAF2,NDUFB11,NDUFB10,TAZ,NDUFC2,TIMMDC1,OXA1L,NDUFA10,NDUFC1,NDUFA12,NUBPL,MT-ND4,NDUFA11,MT-ND6,MT-ND5,MT-ND1,ACAD9,MT-ND2,NDUFB2,NDUFB1,NDUFB9,NDUFB8,NDUFB7,NDUFB6,NDUFB5,NDUFB4,NDUFB3,MT-ND3,ECSIT,NDUFA1,NDUFA7,NDUFA6,NDUFA3,NDUFA8,NDUFA5,NDUFA2,NDUFV2,NDUFV1,…	61	0.333372	3.0601	0	0.000105786	0.0021	8823	0.273878	2.5101	0.000401687	0.0123288	0.289	9000
MITOCHONDRIAL RESPIRATORY CHAIN COMPLEX I BIOGENESIS	GO:0097031	COA1,TMEM126B,FOXRED1,NDUFA9,NDUFAF3,NDUFAF6,NDUFAF5,NDUFAF4,NDUFAB1,NDUFS7,NDUFAF1,NDUFS6,NDUFS5,NDUFS4,NDUFS8,NDUFS3,NDUFS2,NDUFS1,NDUFAF2,NDUFB11,NDUFB10,TAZ,NDUFC2,TIMMDC1,OXA1L,NDUFA10,NDUFC1,NDUFA12,NUBPL,MT-ND4,NDUFA11,MT-ND6,MT-ND5,MT-ND1,ACAD9,MT-ND2,NDUFB2,NDUFB1,NDUFB9,NDUFB8,NDUFB7,NDUFB6,NDUFB5,NDUFB4,NDUFB3,MT-ND3,ECSIT,NDUFA1,NDUFA7,NDUFA6,NDUFA3,NDUFA8,NDUFA5,NDUFA2,NDUFV2,NDUFV1,…	61	0.333372	3.05345	0	0.000104591	0.0022	8823	0.273878	2.50634	0.000408664	0.0121435	0.2959	9000
PURINE NUCLEOSIDE METABOLIC PROCESS	GO:0042278	AMPD3,MYH3,ENO3,NUDT7,ENO2,NDUFA9,GAPDH,ENO1,GPI,SULT1A3,SULT1A1,AHCYL1,SULT1A2,AHCYL2,ENPP4,ACOT7,MACROD1,PFKL,MACROD2,PFKP,PFKM,PANK2,COX6B1,NDUFB2,NDUFB1,MT-ND4L,COX7A2L,COX7C,COX7B,NDUFB9,NDUFB8,PARP1,NDUFB7,NDUFB6,NDUFB5,NDUFB4,NDUFB3,MT-ND3,UQCRB,NDUFA1,COX8A,MT-CYB,NDUFA7,NDUFA6,NDUFA3,NDUFA8,NDUFA5,NDUFA2,NDUFA4,COX6A1,NDUFV2,COA6,SLC25A13,SDHC,NDUFV1,NDUFV3,CTNS,OLA1,NDUFAF7,NUDT4,DCAKD,…	217	0.177966	3.05344	0	9.90858e-05	0.0022	4830	0.140063	2.38509	0.000398804	0.018521	0.5898	9198
MITOCHONDRIAL RESPIRATORY CHAIN COMPLEX I ASSEMBLY	GO:0032981	COA1,TMEM126B,FOXRED1,NDUFA9,NDUFAF3,NDUFAF6,NDUFAF5,NDUFAF4,NDUFAB1,NDUFS7,NDUFAF1,NDUFS6,NDUFS5,NDUFS4,NDUFS8,NDUFS3,NDUFS2,NDUFS1,NDUFAF2,NDUFB11,NDUFB10,TAZ,NDUFC2,TIMMDC1,OXA1L,NDUFA10,NDUFC1,NDUFA12,NUBPL,MT-ND4,NDUFA11,MT-ND6,MT-ND5,MT-ND1,ACAD9,MT-ND2,NDUFB2,NDUFB1,NDUFB9,NDUFB8,NDUFB7,NDUFB6,NDUFB5,NDUFB4,NDUFB3,MT-ND3,ECSIT,NDUFA1,NDUFA7,NDUFA6,NDUFA3,NDUFA8,NDUFA5,NDUFA2,NDUFV2,NDUFV1,…	61	0.333372	3.04932	0	9.84166e-05	0.0023	8823	0.273878	2.54062	0	0.0119882	0.2378	9000
PURINE RIBONUCLEOSIDE METABOLIC PROCESS	GO:0046128	AMPD3,MYH3,ENO3,NUDT7,ENO2,NDUFA9,GAPDH,ENO1,GPI,SULT1A3,SULT1A1,AHCYL1,SULT1A2,AHCYL2,ENPP4,ACOT7,PFKL,PFKP,PFKM,PANK2,COX6B1,NDUFB2,NDUFB1,MT-ND4L,COX7A2L,COX7C,COX7B,NDUFB9,NDUFB8,PARP1,NDUFB7,NDUFB6,NDUFB5,NDUFB4,NDUFB3,MT-ND3,UQCRB,NDUFA1,COX8A,MT-CYB,NDUFA7,NDUFA6,NDUFA3,NDUFA8,NDUFA5,NDUFA2,NDUFA4,COX6A1,NDUFV2,COA6,SLC25A13,SDHC,NDUFV1,NDUFV3,CTNS,OLA1,NDUFAF7,NUDT4,DCAKD,PARG,MOCS1,CECR1…	214	0.179614	3.04769	0	9.37301e-05	0.0023	4830	0.135264	2.29237	0.000790358	0.0261717	0.8297	9198
PURINE NUCLEOSIDE MONOPHOSPHATE METABOLIC PROCESS	GO:0009126	AMPD3,AMPD2,SURF1,MYH3,ENO3,CHCHD10,ENO2,NDUFA9,GAPDH,ENO1,GPI,NUDT11,GAPDHS,ATIC,GART,HSPA8,PFKL,PFKP,PFKM,ATP5F1,IMPDH2,IMPDH1,ATP5G3,COX6B1,NDUFB2,NDUFB1,ATP5G1,MT-ND4L,COX7A2L,PGAM2,COX7C,PGAM1,COX7B,NDUFB9,NDUFB8,PARP1,NDUFB7,NDUFB6,NDUFB5,HKDC1,NDUFB4,ATP5G2,NDUFB3,MT-ND3,UQCRB,NDUFA1,COX8A,MT-CYB,NDUFA7,NDUFA6,NDUFA3,NDUFA8,NDUFA5,LDHA,NDUFA2,NDUFA4,PRTFDC1,COX6A1,NDUFV2,COA6,SLC25A13,SDHC…	175	0.196989	3.03998	0	9.74295e-05	0.0025	5190	0.16356	2.51281	0.000402576	0.0126113	0.2836	10373
PURINE NUCLEOTIDE METABOLIC PROCESS	GO:0006163	AMPD3,AMPD2,GUK1,MYH3,ENO3,NUDT7,ENO2,NDUFA9,GAPDH,ADCY6,ENO1,NPPA,GPI,CAT,SULT1A3,SULT1A1,PDE3B,SULT1A2,ACOT7,NME1,PFKL,PFKP,NME3,PFKM,NME4,PANK2,COX6B1,NDUFB2,NDUFB1,MT-ND4L,COX7A2L,COX7C,COX7B,NDUFB9,NDUFB8,PARP1,NDUFB7,NDUFB6,NDUFB5,NDUFB4,PDE1B,NDUFB3,MT-ND3,UQCRB,NDUFA1,HINT1,COX8A,NT5E,NT5C,MT-CYB,NDUFA7,NDUFA6,NDUFA3,NDUFA8,ADCY2,NDUFA5,NDUFA2,NDUFA4,PDE9A,ADCY5,COX6A1,NDUFV2,COA6,SLC25A1…	250	0.165961	3.03895	0	0.00010052	0.0027	5190	0.124431	2.27548	0.00060048	0.0278492	0.8637	4646
RIBONUCLEOSIDE METABOLIC PROCESS	GO:0009119	AMPD3,MYH3,ENO3,NUDT7,ENO2,NDUFA9,GAPDH,ENO1,GPI,PDCL3,SULT1A3,SULT1A1,AHCYL1,SULT1A2,AHCYL2,ENPP4,ACOT7,PFKL,PFKP,PFKM,APOBEC3C,PANK2,COX6B1,NDUFB2,NDUFB1,MT-ND4L,COX7A2L,COX7C,COX7B,NDUFB9,NDUFB8,PARP1,NDUFB7,NDUFB6,NDUFB5,NDUFB4,NDUFB3,MT-ND3,UQCRB,NDUFA1,COX8A,MT-CYB,NDUFA7,NDUFA6,NDUFA3,NDUFA8,NDUFA5,NDUFA2,NDUFA4,QTRTD1,CDA,COX6A1,NDUFV2,COA6,SLC25A13,SDHC,NDUFV1,NDUFV3,CTNS,OLA1,NDUFAF7,NU…	225	0.175289	3.03712	0	9.98804e-05	0.0028	4830	0.131585	2.30198	0.000198491	0.0259043	0.8091	9633
RIBONUCLEOSIDE MONOPHOSPHATE METABOLIC PROCESS	GO:0009161	AMPD3,AMPD2,SURF1,MYH3,ENO3,CHCHD10,ENO2,NDUFA9,GAPDH,ENO1,GPI,NUDT11,GAPDHS,ATIC,GART,HSPA8,PFKL,PFKP,PFKM,ATP5F1,IMPDH2,IMPDH1,ATP5G3,COX6B1,NDUFB2,NDUFB1,ATP5G1,MT-ND4L,COX7A2L,PGAM2,COX7C,PGAM1,COX7B,NDUFB9,NDUFB8,PARP1,NDUFB7,NDUFB6,NDUFB5,HKDC1,NDUFB4,ATP5G2,NDUFB3,MT-ND3,UQCRB,NDUFA1,COX8A,MT-CYB,NDUFA7,NDUFA6,NDUFA3,NDUFA8,NDUFA5,LDHA,NDUFA2,NDUFA4,PRTFDC1,COX6A1,NDUFV2,COA6,SLC25A13,SDHC…	177	0.197109	3.03443	0	9.93103e-05	0.0029	5190	0.166384	2.5696	0	0.0121698	0.1938	10373
PURINE RIBONUCLEOSIDE MONOPHOSPHATE METABOLIC PROCESS	GO:0009167	AMPD3,AMPD2,SURF1,MYH3,ENO3,CHCHD10,ENO2,NDUFA9,GAPDH,ENO1,GPI,NUDT11,GAPDHS,ATIC,GART,HSPA8,PFKL,PFKP,PFKM,ATP5F1,IMPDH2,IMPDH1,ATP5G3,COX6B1,NDUFB2,NDUFB1,ATP5G1,MT-ND4L,COX7A2L,PGAM2,COX7C,PGAM1,COX7B,NDUFB9,NDUFB8,PARP1,NDUFB7,NDUFB6,NDUFB5,HKDC1,NDUFB4,ATP5G2,NDUFB3,MT-ND3,UQCRB,NDUFA1,COX8A,MT-CYB,NDUFA7,NDUFA6,NDUFA3,NDUFA8,NDUFA5,LDHA,NDUFA2,NDUFA4,PRTFDC1,COX6A1,NDUFV2,COA6,SLC25A13,SDHC…	175	0.196989	3.02036	0	0.000118614	0.0036	5190	0.16356	2.5189	0	0.0127594	0.2751	10373
ESTABLISHMENT OF PROTEIN LOCALIZATION TO ENDOPLASMIC RETICULUM	GO:0072599	SRP19,SRP14,RPSA,RPS9,RPL18A,RPS5,RPS6,RPS8,RPS7,RPL29,SEC63,SRPRB,SEC62,RAB10,ZFAND2B,SPCS1,SPCS2,SEC61A1,RPL27A,SEC61G,RAB3GAP1,RAB3GAP2,RPL36A,SRP68,RPL35A,SRP54,SRP72,RPS19,RPS10,RPS11,RPS15A,RPS28,RPS25,RPS27,RPS20,RPS29,RYR2,RPL37A,RPL10A,RPS16,RPS18,RPS12,RPS15,RPL7A,RPL21,RPS2,RPL22,RPS3,RPL23,CHMP4B,RPL27,RPL24,RPL26,RPLP2,RPL34,RPL28,RPLP0,RPLP1,RPL36,RPL38,RPS13,RPL37,RPL35,RPS23,RPL32…	100	0.257023	3.0148	0	0.000123791	0.0039	5681	0.163317	1.90369	0.0080694	0.13745	1	9064
NUCLEOTIDE METABOLIC PROCESS	GO:0009117	AMPD3,AMPD2,SHPK,GUK1,MYH3,TYMS,ENO3,NUDT7,ENO2,NDUFA9,GAPDH,ADCY6,ENO1,NPPA,GPI,CAT,SULT1A3,VCP,SULT1A1,PDE3B,SULT1A2,RRM2B,TP53I3,ACOT7,NME1,PFKL,NADSYN1,PFKP,NME3,PFKM,NME4,PANK2,COX6B1,REXO2,NDUFB2,NDUFB1,MT-ND4L,COX7A2L,COX7C,COX7B,NDUFB9,NDUFB8,PARP1,NDUFB7,NDUFB6,NDUFB5,NDUFB4,PDE1B,NDUFB3,MT-ND3,UQCRB,NDUFA1,HINT1,NT5M,COX8A,NT5E,NT5C,MT-CYB,NDUFA7,NDUFA6,NDUFA3,PNKP,NDUFA8,ADCY2,NDUFA5,N…	312	0.145282	2.96994	0	0.000186643	0.006	5190	0.10838	2.20991	0.00143032	0.0357443	0.9533	4646
SRP-DEPENDENT COTRANSLATIONAL PROTEIN TARGETING TO MEMBRANE	GO:0006614	RPL21,SRP19,RPS2,RPL22,SRP14,RPS3,RPL23,RPSA,RPL27,RPL24,RPL18A,RPS9,RPL26,RPS5,RPS6,RPL34,RPLP2,RPS8,RPL28,RPS7,RPLP0,RPLP1,RPL29,RPL36,RPL38,RPS13,RPL37,RPL35,RPS23,RPL32,RPS24,RPL30,RPS21,RPL31,RPL39,RPS26,RPS27A,SEC63,SRPRB,RPL26L1,RPL3L,UBA52,RPS14,RPL41,ZFAND2B,SEC61A1,RPL27A,RPL13A,RPL6,RPS4Y1,RPL36A,RPL35A,SRP68,RPS4X,SRP54,RPS3A,SRP72,RPS19,RPL14,RPL4,RPL19,RPS10,RPL5,RPL13,RPS11,RPL15,R…	90	0.26581	2.95113	0	0.000221589	0.0074	5681	0.162968	1.81752	0.0144898	0.182063	1	7862
PROTEIN LOCALIZATION TO ENDOPLASMIC RETICULUM	GO:0070972	SRP19,SRP14,UBAC2,OS9,RPSA,RPS9,RPL18A,RPS5,RPS6,RPS8,RPS7,RPL29,BCAP29,ANKRD13C,SEC63,SRPRB,SEC62,RAB10,ZFAND2B,SPCS1,PDIA3,SPCS2,GPAA1,SEC61A1,RPL27A,CTAGE5,SEC61G,RAB3GAP1,RAB3GAP2,RPL36A,RPL35A,SRP68,SRP54,SRP72,RPS19,VAPA,RPS10,RPS11,RPS15A,RPS28,RPS25,RPS27,RPS20,RPS29,RYR2,RPL37A,RPL10A,RPS16,RPS18,RPS12,RPS15,RPL7A,RPL21,RPS2,RPL22,RPS3,RPL23,RPL27,CHMP4B,RPL24,RPL26,RPL34,RPLP2,RPL28,RPL…	114	0.234143	2.92933	0	0.000251328	0.0087	5757	0.158857	1.98596	0.00576312	0.0948469	1	9064
NUCLEOSIDE METABOLIC PROCESS	GO:0009116	AMPD3,MYH3,TYMS,ENO3,NUDT7,ENO2,NDUFA9,GAPDH,ENO1,GPI,PDCL3,CAD,SULT1A3,SULT1A1,AHCYL1,UPB1,SULT1A2,AHCYL2,ENPP4,ACOT7,PFKL,MACROD1,PFKP,MACROD2,PFKM,ERH,NME4,APOBEC3C,PANK2,COX6B1,NDUFB2,NDUFB1,MT-ND4L,COX7A2L,COX7C,COX7B,NDUFB9,NDUFB8,PARP1,NDUFB7,NDUFB6,NDUFB5,NDUFB4,NDUFB3,MT-ND3,UQCRB,NDUFA1,NT5M,COX8A,NT5E,NT5C,MT-CYB,NDUFA7,NDUFA6,NDUFA3,NDUFA8,NDUFA5,NDUFA2,NDUFA4,QTRTD1,CDA,COX6A1,NDUFV2…	254	0.155537	2.85461	0	0.000528244	0.0187	4830	0.126169	2.34746	0.000402576	0.0221611	0.6924	9198
AUTOPHAGOSOME ASSEMBLY	GO:0000045	EMC6,ATG12,MAP1LC3B2,TP53INP2,TRAPPC8,ATG3,ATG4B,WDR45,ATG4A,RAB23,TP53INP1,ATG16L1,ATG4C,WDR45B,KIAA1324,ATG16L2,ATG4D,MAP1LC3B,MFN2,PACS2,ATG5,MAP1LC3A,ATG13,GABARAPL1,GABARAPL2,ATG101,RB1CC1,BECN1,UBQLN1,ATG2A,ATG14,WIPI1,STX17,ATG2B,ATG9B,WIPI2,STX12,RAB1A,ATG9A,SMURF1,	40	0.374597	2.81385	0	0.000709709	0.0258	2648	0.342365	2.55577	0	0.0127353	0.2142	3649
ENERGY DERIVATION BY OXIDATION OF ORGANIC COMPOUNDS	GO:0015980	SURF1,NDUFA9,PGM5,TBRG4,GYS1,FASTKD1,FASTKD3,FASTKD5,COX20,COX19,MTFR1,MTFR2,COX11,METTL17,FH,SLC25A14,NDUFAF2,UGP2,ME3,FASTKD2,OXA1L,SUCLA2,GYG1,CHCHD5,MTFR1L,COX6B1,NDUFB2,NDUFB1,PDHA1,MT-ND4L,COX7A2L,COX7C,COX7B,NDUFB9,NDUFB8,SUCLG2,NDUFB7,NDUFB6,SUCLG1,NDUFB5,NDUFB4,NDUFB3,MT-ND3,MDH1B,NHLRC1,UQCRB,NDUFA1,SLC25A12,ACADVL,COX8A,SIRT3,MT-CYB,NDUFA7,PHKG2,CS,NDUFA6,NDUFA3,NDUFA8,NDUFA5,NDUFA2,ET…	161	0.189381	2.80726	0	0.000729697	0.0273	3457	0.167976	2.46324	0.000198965	0.0138487	0.3862	10355
PURINE-CONTAINING COMPOUND METABOLIC PROCESS	GO:0072521	AMPD3,AMPD2,GUK1,MYH3,ENO3,NUDT7,ENO2,NDUFA9,GAPDH,ADCY6,ENO1,NPPA,GPI,CAT,SULT1A3,SULT1A1,AHCYL1,PDE3B,AHCYL2,SULT1A2,ENPP4,ACOT7,NME1,PFKL,MACROD1,PFKP,NME3,MACROD2,PFKM,NME4,PANK2,COX6B1,NDUFB2,NDUFB1,MT-ND4L,COX7A2L,COX7C,COX7B,NDUFB9,NDUFB8,PARP1,NDUFB7,NDUFB6,NDUFB5,NDUFB4,PDE1B,NDUFB3,MT-ND3,UQCRB,NDUFA1,HINT1,COX8A,NT5E,NT5C,MT-CYB,NDUFA7,NDUFA6,NDUFA3,NDUFA8,ADCY2,NDUFA5,NDUFA2,NDUFA4,PD…	270	0.146592	2.80318	0	0.000740461	0.0286	5190	0.108163	2.06125	0.00419832	0.0667347	0.9997	9939
COTRANSLATIONAL PROTEIN TARGETING TO MEMBRANE	GO:0006613	SRP19,ARL6IP1,SRP14,RPSA,RPS9,RPL18A,RPS5,RPS6,RPS8,RPS7,RPL29,SEC63,SRPRB,SEC62,SRPR,ZFAND2B,SEC61A1,RPL27A,RPL36A,SRP68,RPL35A,SRP54,SSR1,SRP72,RPS19,TRAM1,RPS10,RPS11,RPS15A,RPS28,RPS25,RPS27,RPS20,RPS29,RPL37A,RPL10A,RPS16,RPS18,RPS12,RPL7A,RPS15,SSR2,RPL21,RPS2,RPL22,RPS3,RPL23,RPL27,RPL24,RPL26,RPLP2,RPL34,RPL28,RPLP0,RPLP1,RPL36,RPL38,RPS13,RPL37,RPL35,RPS23,RPL32,RPS24,RPL30,RPS21,RPL31,R…	97	0.243917	2.79517	0	0.000792336	0.0312	5681	0.149787	1.71808	0.0245607	0.239083	1	7862
GENERATION OF PRECURSOR METABOLITES AND ENERGY	GO:0006091	ENO3,ENO2,NDUFA9,GAPDH,ENO1,GPI,PGM5,FH,SLC25A14,NRF1,FASTKD2,PFKL,SUCLA2,PFKP,PFKM,COX6B1,NDUFB2,NDUFB1,MT-ND4L,COX7A2L,COX7C,SLC25A4,COX7B,NDUFB9,NDUFB8,NDUFB7,NDUFB6,NDUFB5,NDUFB4,NDUFB3,MT-ND3,UQCRB,NHLRC1,NDUFA1,SLC25A12,COX8A,CYB561,MT-CYB,NDUFA7,NDUFA6,CS,NDUFA3,NDUFA8,NDUFA5,NDUFA2,DHTKD1,ETFA,NDUFA4,ETFDH,ACSM1,ETFB,COX6A1,NDUFV2,SLC25A27,COA6,SLC25A13,SDHC,NDUFV1,NDUFV3,POMC,SDHA,SDHB,C…	218	0.162366	2.79231	0	0.000787005	0.0319	3457	0.13408	2.30029	0.000998602	0.0257236	0.8125	10373
NUCLEOSIDE PHOSPHATE METABOLIC PROCESS	GO:0006753	AMPD3,AMPD2,SHPK,GUK1,MYH3,TYMS,ENO3,NUDT7,ENO2,NDUFA9,GAPDH,ADCY6,DNPH1,ENO1,NPPA,GPI,CAT,ENPP3,SULT1A3,VCP,SULT1A1,PDE3B,SULT1A2,RRM2B,TP53I3,ACOT7,NME1,PFKL,NADSYN1,PFKP,NME3,PFKM,NME4,PANK2,COX6B1,REXO2,NDUFB2,NDUFB1,MT-ND4L,COX7A2L,COX7C,COX7B,NDUFB9,NDUFB8,PARP1,NDUFB7,NDUFB6,NDUFB5,NDUFB4,PDE1B,NDUFB3,MT-ND3,UQCRB,NDUFA1,HINT1,NT5M,COX8A,NT5E,NT5C,MT-CYB,NDUFA7,NDUFA6,NDUFA3,PNKP,NDUFA8,AD…	322	0.134639	2.7711	0	0.000913563	0.0379	5190	0.0998441	2.06699	0.00338174	0.0649745	0.9997	4646
AUTOPHAGOSOME ORGANIZATION	GO:1905037	EMC6,ATG12,MAP1LC3B2,TP53INP2,TRAPPC8,ATG3,ATG4B,WDR45,ATG4A,RAB23,TP53INP1,ATG16L1,ATG4C,WDR45B,KIAA1324,ATG16L2,ATG4D,MAP1LC3B,MFN2,PACS2,ATG5,MAP1LC3A,ATG13,GABARAPL1,ATP13A2,GABARAPL2,ATG101,RB1CC1,BECN1,UBQLN1,ATG2A,ATG14,WIPI1,STX17,ATG2B,ATG9B,WIPI2,STX12,RAB1A,ATG9A,SMURF1	41	0.361783	2.74542	0	0.0010972	0.0467	2648	0.328939	2.49088	0	0.0126262	0.3266	3649
GLYCOSYL COMPOUND METABOLIC PROCESS	GO:1901657	AMPD3,MYH3,TYMS,ENO3,NUDT7,ENO2,NDUFA9,GAPDH,ENO1,GPI,PDCL3,CAD,SULT1A3,SULT1A1,LCTL,AHCYL1,UPB1,SULT1A2,AHCYL2,NAGA,ENPP4,ACOT7,PFKL,MACROD1,PFKP,MACROD2,PFKM,ERH,NME4,APOBEC3C,PANK2,COX6B1,NDUFB2,NDUFB1,MT-ND4L,COX7A2L,COX7C,COX7B,NDUFB9,NDUFB8,PARP1,NDUFB7,NDUFB6,NDUFB5,NDUFB4,NDUFB3,MT-ND3,UQCRB,NDUFA1,NT5M,COX8A,NT5E,NT5C,MT-CYB,NDUFA7,NDUFA6,NDUFA3,NDUFA8,NDUFA5,NDUFA2,NDUFA4,QTRTD1,CDA,COX…	270	0.1449	2.74016	0	0.00112624	0.0491	4830	0.11352	2.14907	0.00281804	0.0446104	0.9904	9198
MODIFICATION-DEPENDENT PROTEIN CATABOLIC PROCESS	GO:0019941	PSMB7,CDC16,PSMB4,PSMB1,RNF213,PSMB6,PSMB3,PSMB2,TMUB1,PSMA3,FBXW7,PSMA4,RNF165,PSMA7,OS9,PSMB5,PSMA8,PSMD1,RNF11,PSMD2,PSMD3,CDC34,RNF4,PSMB8,PSMB9,CDC20,HERC5,RNF24,DERL3,RNF6,PSMA1,RNF168,PSMA5,UBE2E1,CUL3,C19orf68,RNF217,TBL1XR1,HERC6,ABTB2,NEDD8,AURKB,HERC2,ABTB1,CUL4A,HERC4,CUL4B,HERC3,PTPN23,RNF216,CDC23,RNF8,UBR2,TGFB1I1,CDC27,CDC26,KIAA0368,RNF111,SEC61B,WWP2,WWP1,BAG6,SHARPIN,USP33,UBXN…	380	0.117707	2.61971	0	0.00303465	0.1347	10011	0.108799	2.43104	0.000592768	0.0160785	0.4682	9841
ANAPHASE-PROMOTING COMPLEX-DEPENDENT CATABOLIC PROCESS	GO:0031145	PSMB7,FBXO31,PSMB4,PSMA6,CDC16,PSMB1,PSMB6,PSMB3,PSMD10,PSMB2,PSMA3,PSMA4,PSMA7,PSMB5,PSMA8,BUB3,PSMD1,PSMD2,ANAPC2,PSMD3,PSMB8,PSMB9,CDC20,UBE2S,FZR1,UBE2C,PSMA1,RPS27A,PTTG1,PSMA5,UBE2E1,UBB,UBA52,PSME4,AURKA,SKP2,UBC,MAD2L1,PSMD12,PSMD9,PSMD11,ANAPC7,PLK1,PSMD13,AURKB,ANAPC15,ANAPC16,ANAPC11,ANAPC10,CCNB1,UBE2D1,PSMC1,PSMC2,PSMA2,CDC23,CDK1,PSME1,PSMD7,PSMD8,PSMD5,PSMD6,PSMD4,PSMF1,PSMC6,PSMC5…	77	0.250902	2.58357	0	0.00389299	0.1733	8361	0.223342	2.3109	0.00100746	0.0258709	0.7881	7022
MODIFICATION-DEPENDENT MACROMOLECULE CATABOLIC PROCESS	GO:0043632	PSMB7,CDC16,PSMB4,PSMB1,RNF213,PSMB6,PSMB3,PSMB2,TMUB1,PSMA3,FBXW7,PSMA4,RNF165,PSMA7,OS9,PSMB5,PSMA8,PSMD1,RNF11,PSMD2,PSMD3,CDC34,RNF4,PSMB8,PSMB9,CDC20,HERC5,RNF24,DERL3,RNF6,PSMA1,RNF168,PSMA5,UBE2E1,C19orf68,CUL3,RNF217,TBL1XR1,HERC6,ABTB2,NEDD8,AURKB,HERC2,ABTB1,CUL4A,HERC4,CUL4B,HERC3,PTPN23,RNF216,CDC23,RNF8,UBR2,TGFB1I1,CDC27,CDC26,KIAA0368,RNF111,SEC61B,WWP2,WWP1,BAG6,SHARPIN,USP33,UBXN…	388	0.113822	2.58124	0	0.0037942	0.1766	10011	0.105299	2.38104	0.000404285	0.0185309	0.5999	9841
POSITIVE REGULATION OF PROTEOLYSIS INVOLVED IN CELLULAR PROTEIN CATABOLIC PROCESS	GO:1903052	RNF125,PSMB7,PSMB4,CDC16,PSMA6,PSMB1,OSBPL7,PSMB6,PSMB3,PSMD10,PSMB2,PSMA3,PSMA4,FBXW7,ARIH2,PSMA7,PSMB5,PSMA8,ECSCR,BUB3,CBFA2T3,PSMD1,PSMD2,PSMD3,PSMB8,PSMB9,VCP,MDM2,CDC20,UBE2C,RNF114,TRIB1,PSMA1,BTRC,PSMA5,TRIB3,UBE2E1,ARIH1,SKP1,RNF217,SMURF1,MAD2L1,PSMD12,PSMD11,PARK2,PSMD13,USP5,CCDC22,RNF139,RNF19B,STUB1,PSMA2,RNF19A,RNF138,PTEN,CDC23,SMAD7,GSK3B,RFWD2,PIAS1,CDC27,CDC26,HSPBP1,DVL1,PSMD1…	144	0.182781	2.55821	0	0.00444805	0.2081	8378	0.175821	2.45125	0	0.0141224	0.4145	6553
CELLULAR RESPIRATION	GO:0045333	SURF1,NDUFA9,TBRG4,FASTKD1,FASTKD3,FASTKD5,COX20,COX19,MTFR1,MTFR2,COX11,METTL17,FH,SLC25A14,NDUFAF2,ME3,FASTKD2,OXA1L,SUCLA2,CHCHD5,MTFR1L,COX6B1,NDUFB2,NDUFB1,PDHA1,MT-ND4L,COX7A2L,COX7C,COX7B,NDUFB9,NDUFB8,SUCLG2,NDUFB7,NDUFB6,SUCLG1,NDUFB5,NDUFB4,NDUFB3,MT-ND3,MDH1B,UQCRB,NDUFA1,SLC25A12,COX8A,SIRT3,MT-CYB,NDUFA7,CS,NDUFA6,NDUFA3,NDUFA8,NDUFA5,NDUFA2,ETFA,DHTKD1,NDUFA4,ETFDH,ETFB,DLST,COX6A1,…	125	0.195945	2.55703	0	0.00438505	0.2096	3457	0.194116	2.54832	0	0.0126819	0.2255	10494
MITOCHONDRIAL ELECTRON TRANSPORT, CYTOCHROME C TO OXYGEN	GO:0006123	COX6B1,COX6A1,COX7A2L,COX7C,COX7B,COX15,CYCS,COX4I1,COX8A,COX6C,COX10,COX5A,MT-CO2,MT-CO1,MT-CO3,NDUFA4,COX5B	17	0.504999	2.49342	0	0.00663519	0.3227	5586	0.410796	2.04008	0.00342052	0.0738025	0.9999	6204
PROTEASOME-MEDIATED UBIQUITIN-DEPENDENT PROTEIN CATABOLIC PROCESS	GO:0043161	PSMB7,NEDD4L,CDC16,PSMA6,PSMB4,PSMB1,PSMB6,RNF121,PSMB3,PSMD10,RNF126,PSMB2,TMUB1,PSMA3,PSMA4,FBXW7,RNF122,RBCK1,RNF165,PSMA7,OS9,PSMB5,PSMA8,BUB3,RNF103,PPP2R5C,PSMD1,PSMD2,PSMD3,BTBD3,CDC34,RNF4,PSMB8,TBL1X,PSMB9,PCNP,VCP,FOXRED2,CDC20,RNF24,DERL3,RNF6,DERL2,UBR3,BTBD11,UBR1,PSMA1,RNF115,SDF2L1,PSMA5,UBE2E1,C19orf68,CUL3,SKP1,SKP2,SMURF1,TBL1XR1,ABTB2,AURKB,ABTB1,RNF139,NHLRC1,SPOPL,RNF216,NSFL…	262	0.129892	2.43684	0	0.00921395	0.4535	9389	0.129556	2.41141	0.000400641	0.0181135	0.521	8459
PROTEASOMAL PROTEIN CATABOLIC PROCESS	GO:0010498	PSMB7,NEDD4L,CDC16,PSMA6,PSMB4,PSMB1,PSMB6,RNF121,PSMB3,PSMD10,RNF126,PSMB2,TMUB1,PSMA3,PSMA4,FBXW7,RNF122,RBCK1,RNF165,PSMA7,OS9,PSMB5,PSMA8,BUB3,RNF103,PPP2R5C,PSMD1,PSMD2,PSMD3,BTBD3,CDC34,RNF4,PSMB8,TBL1X,PSMB9,VCP,PCNP,FOXRED2,CDC20,RNF24,DERL3,RNF6,DERL2,UBR3,BTBD11,UBR1,PSMA1,RNF115,SDF2L1,PSMA5,UBE2E1,C19orf68,CUL3,SKP1,SKP2,SMURF1,TBL1XR1,ABTB2,AURKB,ABTB1,RNF139,PRPF19,NHLRC1,SPOPL,RNF2…	270	0.125013	2.36291	0	0.0137866	0.651	9389	0.126285	2.39596	0.000200884	0.0179745	0.5592	8459
SKELETAL SYSTEM DEVELOPMENT	GO:0001501	CHI3L1,RUNX1,RYR1,PCSK5,ALPL,ETS2,SULF2,ZNF385A,ZBTB16,HYAL1,MEF2C,SUFU,GDF5,ANKH,TGFBR1,BMP6,FBN2,VKORC1,GNAS,BMP1,EBP,C6orf25,LRRC17,FGF2,CREB3L2,GPLD1,WWOX,INPPL1,ANKRD11,PTPRC,TGFBR2,MEGF8,MTHFD1,COL13A1,DEAF1,WNT7A,HYAL2,FUZ,ADAMTS4,TGFB1,PPIB,PHOSPHO1,MED1,COL1A1,LTF,MTHFD1L,TGFB2,LRP5,VCAN,WNT1,SBDS,SPP2,ITGB8,PRDX1,LRP6,RUNX3,RUNX2,FGFR1,COL11A2,DYM,PLS3,SRC,SOX4,COL19A1,COL9A2,RAB33B,PLX…	129	-0.183652	-2.44578	0	0.0588456	0.432	8891	-0.150118	-1.97883	0.0056101	0.139483	1	10017
G-PROTEIN COUPLED RECEPTOR SIGNALING PATHWAY, COUPLED TO CYCLIC NUCLEOTIDE SECOND MESSENGER	GO:0007187	MC1R,ADCY6,GRK5,ADRB2,PTGFR,ADRA2A,ADCY9,ADRB1,GNG2,LPAR3,GNAO1,CCR1,CCR3,PTGER2,PDE4D,WASF2,GPER1,GNAT2,VIPR1,PTGDR2,ADCY2,GNAQ,GNAI1,ADCY5,GNAS,GABBR1,RGS1,GNB1,LHCGR,ADCY7,OPRM1,ADCY4,CALCRL,CACNA1D,FLNA,PTGIR,CHRM3,GNA13,GNA12,DRD4,TBXA2R,APLP1,GNAI3,AVPR2,GNAI2,PRKACB,FPR1,GPR1,TSHR,GNAL,ADORA2A,GRM2,PTGDR,HRH4,RAPGEF2,P2RY12,ADCY3,HRH2,LPAR1,CNR2,ANXA1,CNR1,CCL2,XCR1,RXFP2,HTR7,SSTR3,PSAP,G…	73	-0.252838	-2.55993	0	0.0301236	0.2119	6867	-0.241458	-2.42737	0.00080016	0.0341184	0.4784	3227
REGULATION OF ION HOMEOSTASIS	GO:2000021	NEDD4L,SCN1B,CLIC2,BCL2,SCN3B,SLC30A5,RYR1,CASQ1,DIAPH1,TRPC1,GSTO1,NOL3,AKAP6,SRI,IFI6,GSTM2,SPX,PDE4D,ANK3,CAMK2D,GPER1,FHL1,SEPN1,PDPK1,WNK1,RANGRF,SMAD7,IBTK,JSRP1,CACNA1C,RYR2,B2M,SLC30A1,CORIN,ITPR1,SLC8A1,MLLT11,FGF2,DMD,F2RL3,SLC30A6,SLC30A7,PTPRC,AP3D1,PRKACA,CCR7,CCR5,CAPN3,PTK2B,CEMIP,FKBP1B,CXCL9,SLC30A2,GPD1L,GNB2L1,SLC30A4,P2RX3,ERO1L,P2RX7,P2RX4,P2RX5,PLCG2,CHERP,PLCG1,FKBP1A,LRRK2…	85	-0.246312	-2.65309	0	0.0156435	0.1036	5804	-0.217989	-2.33903	0.00060036	0.0431846	0.7103	8564
G-PROTEIN COUPLED RECEPTOR SIGNALING PATHWAY	GO:0007186	ADCY6,NPPA,PTGFR,HPGD,PDE6G,GNAO1,PLCE1,SAG,CNGA1,PTAFR,PTGDR2,GNB1L,CELSR2,AREG,SORT1,PPBP,APOA1,PSAP,APLP2,CALM1,CALM2,CALM3,GNAT2,ADRBK1,TAS2R14,S1PR2,S1PR3,CHRM3,CMKLR1,HRH4,CELSR1,GPSM2,NMUR1,AGRP,PTGER4,PTGER3,C5,PROK2,TM2D1,CCR3,GPER1,S1PR4,TULP3,ADCY2,RGS10,RGS16,GNAI1,ADCY5,RGS1,POMC,ZACN,ENPP2,PPAP2A,CNGB1,PDE6A,GNG8,PDE6B,PF4V1,GNB3,GNB2,GNG5,CXCL9,CXCL2,CXCL1,BAIAP3,AKR1C2,CXCR2,CXCR4…	247	-0.154139	-2.78844	0	0.00576517	0.0348	6557	-0.131167	-2.38922	0	0.0361238	0.5798	5961
REGULATION OF LOCOMOTION	GO:0040012	KANK1,CIB1,NDRG4,CLASP1,DAPK2,ARHGAP18,SLK,DIAPH1,CERS2,INPP5F,ACVR1C,LGALS9,FLCN,PIK3CD,ROCK1,IGF1R,GCNT2,SERPINE2,RUFY3,PTPRK,HDAC6,ADAM9,ADAM8,PHPT1,HRAS,ADAM15,GAS6,FES,RAC1,RAC2,TGFBR1,HGF,NUMB,MADCAM1,ALOX15B,CYP1B1,PTPN23,PTPRO,FERMT3,NRG1,WAS,IL12A,LYN,FLNA,IL6R,SPINT2,MMP14,ANGPT2,STAT5A,CALR,ANGPT1,STK24,CEACAM6,CEACAM1,ARHGAP4,FGF2,FBLN1,PODN,GPLD1,GNA12,VCL,CCL20,FAM60A,SRGAP2C,ABI3,C…	475	-0.112823	-2.82066	0	0.00594352	0.0257	6190	-0.11708	-2.91288	0	0.00215635	0.0107	4274
REGULATION OF CELL MIGRATION	GO:0030334	KANK1,CIB1,NDRG4,CLASP1,DAPK2,SLK,CERS2,ACVR1C,LGALS9,FLCN,PIK3CD,IGF1R,GCNT2,SERPINE2,RUFY3,HDAC6,PTPRK,ADAM9,ADAM8,HRAS,GAS6,ADAM15,RAC1,RAC2,TGFBR1,NUMB,HGF,MADCAM1,ALOX15B,CYP1B1,PTPN23,FERMT3,IL12A,LYN,FLNA,IL6R,MMP14,ANGPT2,STAT5A,CALR,ANGPT1,STK24,CEACAM6,CEACAM1,ARHGAP4,FGF2,PODN,GPLD1,GNA12,VCL,CCL20,FAM60A,SRGAP2C,ABI3,CBLL1,IL6,APOE,PDGFC,NBL1,PDGFD,HSPB1,SORL1,PRCP,CCL28,CEMIP,DOCK1,H…	406	-0.127843	-2.95058	0	0.00226019	0.0079	6096	-0.138925	-3.22093	0	0.00024306	0.0006	6726
BIOLOGICAL ADHESION	GO:0022610	BYSL,RAB29,CEP41,CTNNA1,HPSE,CD226,TRO,SPP1,MYH9,SIRPA,PXN,PIK3CB,PIK3CD,PRLR,ROCK1,ILK,SLAMF6,ACTG1,PTPRK,TYRO3,PIK3CG,SYK,ADAM9,ICAM4,CD40LG,COL17A1,ADAM15,GAS6,HSPD1,SLA2,TIGIT,RAC1,RAC2,ZAP70,RGMB,TAOK2,DLG5,MADCAM1,KIF13B,NT5E,CYP1B1,CSRP1,SCRIB,FERMT3,MTSS1,TNFSF14,CLIC1,JUP,RAP2B,GNAS,CELSR2,HAS3,CD164,TGFB1I1,FLNA,PVR,CTNND1,NCR3,ARHGAP5,PLEK,CEACAM1,DPP4,CD3D,CUZD1,VCL,FBLN5,SELP,GATA1,C…	438	-0.123782	-2.95675	0	0.00278464	0.0073	6444	-0.154529	-3.71091	0	0	0	5919
REGULATION OF CELL MOTILITY	GO:2000145	KANK1,CIB1,NDRG4,CLASP1,DAPK2,ARHGAP18,SLK,DIAPH1,CERS2,INPP5F,ACVR1C,LGALS9,FLCN,PIK3CD,ROCK1,IGF1R,GCNT2,SERPINE2,RUFY3,PTPRK,HDAC6,ADAM9,ADAM8,PHPT1,HRAS,GAS6,ADAM15,FES,RAC1,RAC2,TGFBR1,NUMB,HGF,MADCAM1,ALOX15B,CYP1B1,PTPN23,FERMT3,NRG1,WAS,IL12A,LYN,FLNA,IL6R,SPINT2,MMP14,ANGPT2,STAT5A,CALR,ANGPT1,STK24,CEACAM6,CEACAM1,ARHGAP4,FGF2,FBLN1,PODN,GPLD1,GNA12,VCL,CCL20,FAM60A,SRGAP2C,ABI3,CBLL1,I…	439	-0.124338	-2.96659	0	0.00377917	0.0066	6096	-0.133249	-3.20192	0	0.000145836	0.0006	5146
CELL ADHESION	GO:0007155	BYSL,RAB29,CEP41,CTNNA1,HPSE,CD226,TRO,SPP1,MYH9,SIRPA,PXN,PIK3CB,PIK3CD,PRLR,ROCK1,ILK,SLAMF6,ACTG1,PTPRK,TYRO3,PIK3CG,SYK,ADAM9,ICAM4,CD40LG,COL17A1,ADAM15,GAS6,HSPD1,SLA2,TIGIT,RAC1,RAC2,ZAP70,RGMB,TAOK2,DLG5,MADCAM1,KIF13B,NT5E,CYP1B1,CSRP1,SCRIB,FERMT3,MTSS1,TNFSF14,CLIC1,JUP,RAP2B,GNAS,CELSR2,HAS3,CD164,TGFB1I1,FLNA,PVR,CTNND1,NCR3,ARHGAP5,PLEK,CEACAM1,DPP4,CD3D,CUZD1,VCL,FBLN5,SELP,GATA1,C…	435	-0.124858	-3.02927	0	0.00538241	0.0047	6444	-0.153242	-3.66295	0	6.22918e-05	0.0001	5919
REGULATION OF UBIQUITIN PROTEIN LIGASE ACTIVITY	GO:1904666	PSMB7,PSMB4,CDC16,PSMA6,PSMB1,PSMB6,PSMB3,PSMD10,PSMB2,PSMA3,PSMA4,PSMA7,PSMB5,PSMA8,BUB3,PSMD1,PSMD2,ANAPC2,PSMD3,FBXO5,PSMB8,PSMB9,CDK2,CDC20,UBE2S,FZR1,UBE2C,PSMA1,RPS27A,BTRC,PSMA5,UBE2E1,UBB,SKP1,UBA52,PSME4,UBC,MAD2L1,CDC14B,PSMD12,PSMD9,PSMD11,ANAPC7,PLK1,PSMD13,USP44,ANAPC15,ANAPC16,ANAPC11,ANAPC10,CCNB1,UBE2D1,CUL1,PSMC1,PSMC2,PSMA2,PTEN,CDC23,CDK1,PSME1,PSMD7,PSMD8,PSMD5,PSMD6,PSMD4,PSM…	82	0.218672	2.31682	0.000198965	0.0172697	0.7715	8361	0.19987	2.12009	0.0034	0.0507345	0.9965	6553
REGULATION OF MACROAUTOPHAGY	GO:0016241	RAB33B,EXOC8,PAFAH1B2,SUPT5H,LARP1,GAPDH,KIAA1324,RALB,ATG7,MAPK8,PIKFYVE,BNIP3L,CAPNS1,CASP3,ATP6V0C,ADRB2,ATP6V0E2,IFT88,TRIM13,ATP6V0B,IFT20,ATP6V1B2,ATP6V1D,ATP6V1H,VPS26A,ATP6V1C1,ATP6V0E1,ATP6V0D2,ATP6V0D1,VPS35,NPRL2,TBC1D14,NPRL3,FYCO1,SH3GLB1,RAB33A,MTMR3,CALCOCO2,SCOC,ERN1,TBC1D12,PIP4K2C,PIP4K2B,UBQLN4,RAB3GAP1,CLN3,SIRT1,PIP4K2A,RAB3GAP2,TBC1D25,LRSAM1,EXOC4,ATP13A2,RAB20,RAB5A,RAB1B,…	101	0.208509	2.44085	0.000199601	0.00926002	0.4443	7119	0.139041	1.63456	0.0365135	0.307258	1	6768
UBIQUITIN-DEPENDENT PROTEIN CATABOLIC PROCESS	GO:0006511	PSMB7,CDC16,PSMB4,PSMB1,RNF213,PSMB6,PSMB3,PSMB2,TMUB1,PSMA3,FBXW7,PSMA4,RNF165,PSMA7,OS9,PSMB5,PSMA8,PSMD1,RNF11,PSMD2,PSMD3,CDC34,RNF4,PSMB8,PSMB9,CDC20,HERC5,RNF24,DERL3,RNF6,PSMA1,RNF168,PSMA5,UBE2E1,CUL3,C19orf68,RNF217,TBL1XR1,HERC6,ABTB2,NEDD8,AURKB,HERC2,ABTB1,CUL4A,HERC4,CUL4B,HERC3,PTPN23,RNF216,CDC23,RNF8,UBR2,TGFB1I1,CDC27,CDC26,KIAA0368,RNF111,SEC61B,WWP2,WWP1,BAG6,SHARPIN,USP33,UBXN…	375	0.118855	2.65112	0.000199681	0.00239762	0.1051	10011	0.112425	2.49567	0.00019861	0.012675	0.3166	9841
REGULATION OF UBIQUITIN-PROTEIN LIGASE ACTIVITY INVOLVED IN MITOTIC CELL CYCLE	GO:0051439	PSMB7,PSMA6,CDC16,PSMB4,PSMB1,PSMB6,PSMB3,PSMD10,PSMB2,PSMA3,PSMA4,PSMA7,PSMB5,BUB3,PSMD1,PSMD2,PSMD3,ANAPC2,FBXO5,PSMB8,PSMB9,CDK2,CDC20,FZR1,UBE2C,PSMA1,RPS27A,PSMA5,UBE2E1,UBB,UBA52,UBC,MAD2L1,PSMD12,PSMD9,PSMD11,ANAPC7,PLK1,PSMD13,ANAPC15,ANAPC16,ANAPC11,ANAPC10,CCNB1,UBE2D1,PSMC1,PSMC2,PSMA2,CDC23,PSME1,CDK1,PSMD7,PSMD8,PSMD5,PSMD6,PSMD4,PSMF1,PSMC6,PSMC5,ANAPC1,PSME3,PSMC4,CDC27,PSMB10,CDC2…	72	0.245759	2.43897	0.00019984	0.00922285	0.4487	8361	0.224908	2.235	0.00121531	0.0320511	0.9237	7022
DEPHOSPHORYLATION	GO:0016311	PTPRE,PPAP2C,INPP5F,FBXW11,PPP2R3B,EPHX2,PPP2R3A,PTPN18,PPP2R2D,PPM1F,PPP2R2B,MTM1,PTPRF,PTPRK,PPM1A,PTPRM,BTRC,DAPP1,PHPT1,MTMR3,CTDP1,CDC14B,DUSP5,MTMR6,MTMR7,MTMR4,RPAP2,PPM1M,PTPRZ1,POLB,MTMR2,MTMR1,PPTC7,PPM1D,PPM1G,NT5C,PNKP,PTPRO,PTEN,INPP5K,PTPN13,PTPN14,PTPN11,IMPA2,PTPN12,IMPA1,PTPRN2,PPM1B,PGP,PPAP2B,TMEM55B,PPAP2A,TMEM55A,CTDNEP1,DUSP12,FBP1,THNSL2,PPP2CB,TIMM50,DUSP11,PTPRC,DUSP13,LH…	127	0.181016	2.35583	0.0002002	0.0143011	0.6697	6091	0.136205	1.79972	0.0175333	0.193922	1	5629
NUCLEAR-TRANSCRIBED MRNA CATABOLIC PROCESS, NONSENSE-MEDIATED DECAY	GO:0000184	MAGOH,GSPT2,GSPT1,RPSA,RPS9,RPL18A,RPS5,RPS6,RPS8,NCBP2,RPS7,RPL29,RPL27A,UPF2,RPL36A,RPL35A,MAGOHB,ETF1,EIF4A3,RPS19,RPS10,RPS11,SMG6,RPS15A,RPS28,SMG5,RPS25,SMG8,RPS27,SMG7,UHMK1,SMG1,RPS20,RPS29,RPL37A,PABPC1,RPL10A,SMG9,DCP2,RPS16,RPS18,RPS12,RPS15,RPL7A,RPL21,RPS2,RPL22,RPS3,RPL23,PARN,RPL27,EXOSC10,RPL24,RPL26,RPL34,RPLP2,PPP2R2A,RPL28,WIBG,RPLP0,RPLP1,RPL36,RPL38,RPS13,RPL37,RPL35,RPL32,RP…	114	0.185535	2.31853	0.000200763	0.0172883	0.7672	5681	0.132369	1.64772	0.0303579	0.298883	1	9064
REGULATION OF CELL ADHESION	GO:0030155	KANK1,MFI2,TRPV4,CIB1,CLASP1,PPARA,PRR5,SLK,ARHGDIA,TFE3,HAVCR2,IDO1,MAP3K14,CD274,LGALS9,PIK3CB,FLCN,FLOT1,ROCK1,GCNT2,SERPINE2,HHLA2,PIK3CG,SYK,ADAM9,ADAM8,PIK3CA,GRAP2,CD40LG,CD36,HSPD1,ADAM15,FES,TIGIT,RAC1,RAC2,ZAP70,ARL2,SIPA1,CLPTM1,CYP1B1,PTPN23,PTPRO,FERMT3,SIRPG,CTLA4,AGER,CELSR2,CAMK4,IL12A,ZNF683,TBCD,CD164,ADAMDEC1,LYN,LPXN,FLNA,FXYD5,SPINT2,ADAM22,S100A10,CALR,MAPKAP1,ANGPT1,PRDM1,C…	368	-0.1112	-2.45656	0.000201126	0.0597478	0.4068	5804	-0.126858	-2.79912	0	0.00351639	0.0288	7106
CELLULAR PROTEIN CATABOLIC PROCESS	GO:0044257	PSMB7,CDC16,PSMB4,PSMB1,RNF213,PSMB6,PSMB3,PSMB2,TMUB1,PSMA3,FBXW7,PSMA4,RNF165,PSMA7,OS9,PSMB5,PSMA8,PSMD1,PSMD2,RNF11,PSMD3,CDC34,RNF4,PSMB8,PSMB9,CDC20,HERC5,RNF24,DERL3,RNF6,HDAC6,PSMA1,RNF168,PSMA5,UBE2E1,C19orf68,CUL3,RNF217,TBL1XR1,HERC6,ABTB2,NEDD8,AURKB,HERC2,ABTB1,CUL4A,HERC4,PRPF19,CUL4B,HERC3,PTPN23,RNF216,CDC23,RNF8,UBR2,TGFB1I1,CDC27,CDC26,KIAA0368,RNF111,SEC61B,WWP2,WWP1,BAG6,SHARP…	424	0.102973	2.42871	0.000201694	0.00961544	0.4738	10011	0.101946	2.40221	0	0.0188196	0.5458	8459
CELLULAR RESPONSE TO NITROGEN LEVELS	GO:0043562	NPRL2,MAP1LC3B2,GABARAPL1,GABARAPL2,RB1CC1,MAP1LC3B,ATG7,ATG5,BECN1,MAP1LC3A,	10	0.616352	2.36501	0.000201857	0.0139808	0.6456	6724	0.64233	2.47803	0	0.0129864	0.3559	4518
REGULATION OF CELLULAR COMPONENT MOVEMENT	GO:0051270	KANK1,CIB1,NDRG4,CLASP1,DAPK2,ARHGAP18,SLK,DIAPH1,CERS2,INPP5F,ACVR1C,LGALS9,FLCN,PIK3CD,ROCK1,IGF1R,GCNT2,SERPINE2,RUFY3,PTPRK,HDAC6,NEFH,ADAM9,ADAM8,PHPT1,HRAS,ADAM15,GAS6,FES,TGFBR3,RAC1,RAC2,TGFBR1,HGF,NUMB,MADCAM1,DNAH11,ALOX15B,CYP1B1,PTPN23,PTPRO,FERMT3,JUP,NRG1,RPS19,WAS,IL12A,LYN,FLNA,IL6R,SPINT2,MMP14,ANGPT2,STAT5A,CALR,ANGPT1,STK24,CEACAM6,CEACAM1,ARHGAP4,FGF2,FBLN1,TNNC1,PODN,GPLD1,GN…	469	-0.113433	-2.79839	0.000201979	0.00605721	0.0314	6096	-0.12905	-3.20778	0	0.000182295	0.0006	6726
MITOCHONDRIAL ELECTRON TRANSPORT, NADH TO UBIQUINONE	GO:0006120	NDUFB2,NDUFB1,MT-ND4L,NDUFB9,NDUFB8,NDUFB7,NDUFB6,NDUFB5,NDUFB4,NDUFA9,NDUFB3,MT-ND3,NDUFA1,NDUFA7,NDUFA6,NDUFA3,NDUFA8,NDUFA5,NDUFAB1,NDUFA2,NDUFS7,NDUFA4,NDUFAF1,NDUFS6,NDUFS5,NDUFS4,NDUFV2,NDUFS8,NDUFS3,NDUFS2,NDUFS1,NDUFB11,NDUFV1,NDUFB10,NDUFV3,NDUFC2,NDUFA10,NDUFC1,NDUFA12,MT-ND4,NDUFA11,MT-ND6,MT-ND5,NDUFA13,MT-ND1,MT-ND2,	46	0.323081	2.5818	0.000203459	0.00386448	0.1759	8823	0.292804	2.35271	0.000402172	0.0218447	0.6782	10494
CELLULAR PROTEIN COMPLEX ASSEMBLY	GO:0043623	TRPV4,EXOC2,EXOC8,PSMD10,CLASP1,FOXRED1,NDUFA9,NIN,TUBGCP2,NDUFAF3,NDUFAF6,NDUFAF5,SLAIN2,MZT1,NDUFAF4,TUBGCP6,TUBGCP5,TUBGCP4,TUBGCP3,PXN,PRLR,SLC25A33,LRRC6,ARL6,MAPK8IP2,TMEM33,VBP1,CHMP3,GSN,NDUFB2,HSPD1,NDUFB1,WASF1,NDUFB9,NDUFB8,HIP1,NDUFB7,RAC1,FCHO1,NDUFB6,FCHO2,NDUFB5,CALY,ANKS4B,NDUFB4,NDUFB3,MT-ND3,UQCRB,ECSIT,NDUFA1,ARL2,NDUFA7,NDUFA6,NDUFA3,COBLL1,NDUFA8,NDUFA5,NDUFA2,SRP54,CENPA,VMA…	284	0.13031	2.54723	0.000204248	0.00452165	0.224	9717	0.122764	2.37483	0.00039984	0.0189762	0.6181	9662
REGULATION OF SYSTEM PROCESS	GO:0044057	CELF2,ADCY6,RYR1,NPPA,PROK2,EPHX2,AHCYL1,TRPC1,MTPN,KCNMB4,AKAP6,KCNMB2,TNNT2,PIK3CG,TNNT1,TNNT3,PLCE1,HDAC4,SPHK1,NCMAP,CACNA1F,GAS6,GPER1,GDF9,CACNA2D4,CACNA1H,CACNA2D3,PARP1,CACNA2D2,PTPRO,C1QTNF3,RANGRF,HCAR2,JUP,PDE9A,SMAD7,CACNB1,CACNB4,CACNB3,CACNG8,SLC22A5,SMAD4,POMC,CORIN,KCND1,CRHBP,KCND3,CACNG6,ITPR2,ITPR1,ASPH,ITPR3,SLC9A1,TNNC2,TNNC1,TBXA2R,FBXO32,IL6ST,NR1H3,PRKACA,SCPEP1,PTGDR,MYL9…	208	-0.138737	-2.30292	0.000394711	0.123676	0.8022	8209	-0.1132	-1.89489	0.00825282	0.162493	1	6125
POSITIVE REGULATION OF NUCLEASE ACTIVITY	GO:0032075	PARP16,PRKCD,RPS3,PCNA,ERN1,BAK1,BAX,HMGB2,PTPN1,VAPB,AKT1	11	0.550332	2.22445	0.000398168	0.0274937	0.9409	6288	0.628095	2.53148	0	0.0122488	0.2538	4927
POSITIVE REGULATION OF PROTEIN CATABOLIC PROCESS	GO:0045732	RNF125,PSMB7,PSMA6,CDC16,PSMB4,OSBPL7,PSMB1,PSMB6,PSMB3,PSMD10,PSMB2,PSMA3,PSMA4,ARIH2,FBXW7,PSMA7,PSMB5,PSMA8,ECSCR,BUB3,PSMD1,PSMD2,PSMD3,PSMB8,PSMB9,VCP,CDC20,CDKN1B,TRIM32,C4BPA,TIPARP,RNF114,PSMA1,ADAM9,ADAM8,PSMA5,UBE2E1,DACT1,SKP1,TNFAIP3,RNF217,SMURF1,USP5,CCDC22,RNF139,IFNG,CDC23,SMAD7,PIAS1,CDC27,CDC26,RNF166,BAG6,GPLD1,APC,CSNK1A1,SOCS5,STX5,APOE,SUMO2,ANAPC2,APC2,CSNK1E,CSNK1D,FBXO5,N…	203	0.145305	2.40149	0.000398486	0.0115815	0.5467	8699	0.14026	2.32856	0.000197668	0.0242548	0.7402	6457
POSITIVE REGULATION OF RESPONSE TO BIOTIC STIMULUS	GO:0002833	HSPD1,DHX58,SASH1,F2RL1,PRKCA,BMP6,LRSAM1,CD226,CYBA,CRTAM,PUM1,PUM2,HRG,IL12A,ANKRD17,CD180,LY86,PVR,NCR3,DDX60,PVRL2	21	-0.43599	-2.39724	0.00039984	0.0720618	0.5552	4050	-0.383517	-2.10266	0.00260104	0.0987062	0.9981	2466
PROTEIN CATABOLIC PROCESS	GO:0030163	PSMB7,CDC16,PSMB4,PSMB1,RNF213,PSMB6,PSMB3,PSMB2,TMUB1,PSMA3,FBXW7,PSMA4,RNF165,PSMA7,OS9,PSMB5,PSMA8,PSMD1,PSMD2,RNF11,PSMD3,CDC34,RNF4,PSMB8,PSMB9,CDC20,HERC5,RNF24,DERL3,RNF6,HDAC6,PSMA1,RNF168,PSMA5,UBE2E1,C19orf68,CUL3,RNF217,TBL1XR1,HERC6,ABTB2,NEDD8,AURKB,HERC2,ABTB1,CUL4A,HERC4,PRPF19,CUL4B,HERC3,PTPN23,RNF216,CDC23,RNF8,UBR2,TGFB1I1,CDC27,CDC26,KIAA0368,RNF111,SEC61B,CEACAM1,WWP2,WWP1,BA…	451	0.100522	2.44131	0.000402982	0.009404	0.443	10011	0.0913447	2.22079	0.00139665	0.0347321	0.9418	8459
PROTEOLYSIS INVOLVED IN CELLULAR PROTEIN CATABOLIC PROCESS	GO:0051603	PSMB7,CDC16,PSMB4,PSMB1,RNF213,PSMB6,PSMB3,PSMB2,TMUB1,PSMA3,FBXW7,PSMA4,RNF165,PSMA7,OS9,PSMB5,PSMA8,PSMD1,RNF11,PSMD2,PSMD3,CDC34,RNF4,PSMB8,PSMB9,CDC20,HERC5,RNF24,DERL3,RNF6,HDAC6,PSMA1,RNF168,PSMA5,UBE2E1,C19orf68,CUL3,RNF217,TBL1XR1,HERC6,ABTB2,NEDD8,AURKB,HERC2,ABTB1,CUL4A,HERC4,PRPF19,CUL4B,HERC3,PTPN23,RNF216,CDC23,RNF8,UBR2,TGFB1I1,CDC27,CDC26,KIAA0368,RNF111,SEC61B,WWP2,WWP1,BAG6,SHARP…	415	0.105509	2.44217	0.000403144	0.00950756	0.4408	10011	0.102492	2.39795	0	0.0182393	0.5547	8459
POSITIVE REGULATION OF CATABOLIC PROCESS	GO:0009896	RNF125,PSMB7,CDC16,PSMA6,PSMB4,OSBPL7,PSMB1,PSMB6,PSMB3,PSMD10,PSMB2,PPARA,PSMA3,ARIH2,PSMA4,FBXW7,PSMA7,PSMB5,ECSCR,PSMA8,BUB3,PSMD1,PSMD2,PSMD3,PSMB8,PSMB9,VCP,CDC20,SUPV3L1,CDKN1B,RAPGEF3,TRIM32,C4BPA,TIPARP,RNF114,PSMA1,ADAM9,ADAM8,PSMA5,UBE2E1,DACT1,SKP1,TNFAIP3,RNF217,SMURF1,USP5,CCDC22,RNF139,IFNG,ABCD2,CDC23,SMAD7,PNPLA2,PIAS1,CDC27,CDC26,RNF166,GTPBP1,BAG6,GPLD1,APC,CSNK1A1,TOB1,SOCS5,ST…	254	0.135107	2.49015	0.000403877	0.00667275	0.3297	8699	0.12748	2.34567	0.000399281	0.0219109	0.696	8348
NUCLEOBASE-CONTAINING SMALL MOLECULE METABOLIC PROCESS	GO:0055086	GUK1,ADCY6,NPPA,ENPP3,RRM2B,ENPP4,MACROD1,MACROD2,ERH,PARP1,HINT1,NT5M,NT5E,NT5C,PDE9A,QTRTD1,CDA,OLA1,ATP5A1,ADORA2A,GMPR2,ATP5B,ATP5D,ATP5E,AK3,TGFB1,SLC26A1,SLC26A2,ATP5J,ATP5H,ATP5I,VPS9D1,ATP5O,ATP5L,ATP5S,LRRK2,FIGNL1,PDE4B,PPAT,SMARCAD1,NEIL2,NEIL1,UCKL1,NT5C2,HDDC3,ATP5C1,DGUOK,CHCHD10,ADPRM,ADAL,SAMHD1,NUDT11,AQP1,NTHL1,NUDT13,NUDT15,GARS,GART,NUDT18,HSPA8,GPX1,ATP5F1,ATP5G3,ATP5G1,ATP5G…	374	0.112409	2.49827	0.000404122	0.00651029	0.3127	5190	0.0870673	1.93733	0.00778443	0.118874	1	10026
POSITIVE REGULATION OF UBIQUITIN-PROTEIN TRANSFERASE ACTIVITY	GO:0051443	PSMB7,PSMB4,CDC16,PSMA6,PSMB1,PSMB6,PSMB3,PSMD10,PSMB2,TOPORS,PSMA3,FBXW7,PSMA4,PSMA7,PSMB5,PSMA8,BUB3,PSMD1,PSMD2,PSMD3,PSMB8,PSMB9,CDC20,UBE2S,UBE2C,PSMA1,BTRC,PSMA5,UBE2E1,TRIB3,SKP1,MAD2L1,DCUN1D1,CDC14B,PSMD12,PSMD11,PSMD13,DCUN1D5,DCUN1D4,DCUN1D3,DCUN1D2,PSMA2,PTEN,CDC23,UBE2L3,CDC27,CDC26,ARRDC4,ARRDC3,PSMD14,PIN1,ANAPC2,FBXO5,FZR1,RPS27A,UBB,UBA52,PSME4,UBC,PSMD9,ANAPC7,PLK1,BMI1,ANAPC15,…	94	0.225866	2.55312	0.000404694	0.00442658	0.2154	8361	0.212008	2.40178	0.000198965	0.0183217	0.5469	6553
POSITIVE REGULATION OF UBIQUITIN PROTEIN LIGASE ACTIVITY	GO:1904668	PSMB7,PSMB4,CDC16,PSMA6,PSMB1,PSMB6,PSMB3,PSMD10,PSMB2,PSMA3,PSMA4,PSMA7,PSMB5,PSMA8,BUB3,PSMD1,PSMD2,ANAPC2,PSMD3,FBXO5,PSMB8,PSMB9,CDC20,UBE2S,FZR1,UBE2C,PSMA1,RPS27A,BTRC,PSMA5,UBE2E1,UBB,SKP1,UBA52,PSME4,UBC,MAD2L1,CDC14B,PSMD12,PSMD9,PSMD11,ANAPC7,PLK1,PSMD13,ANAPC15,ANAPC16,ANAPC11,ANAPC10,CCNB1,UBE2D1,CUL1,PSMC1,PSMC2,PSMA2,PTEN,CDC23,CDK1,PSME1,PSMD7,PSMD8,PSMD5,PSMD6,PSMD4,PSMF1,PSMC6,PS…	78	0.228673	2.36934	0.000405022	0.0137892	0.6363	8361	0.216471	2.24151	0.0012109	0.0311072	0.9143	6553
AROMATIC COMPOUND CATABOLIC PROCESS	GO:0019439	AMPD3,TUT1,HNMT,DNASE1L3,MTHFS,DEDD2,MAGOH,DCPS,EXOSC4,NUDT7,GSPT2,GSPT1,DIS3,ATM,DNPH1,EXOSC2,ZCCHC6,CAT,ENPP3,EPHX2,IDO1,RPL29,VCP,PDE3B,UPB1,SUPV3L1,RNASE2,ENPP4,RNASE6,RNASE3,PRPF18,ACMSD,EXOSC9,APOBEC3C,RNASEH2C,RNASET2,PABPC4,RNASEH2B,RNASEH2A,ERN1,ZCCHC11,RPL27A,PDE1B,38200,37834,HINT1,NT5M,UPF2,NT5E,NT5C,RPL36A,RPL35A,ETF1,SAMD4B,SAMD4A,PDE9A,RPS19,CDA,STK31,SND1,DBH,UHMK1,RPL37A,KYNU,IDO…	315	0.110871	2.26676	0.000584795	0.0225822	0.8779	5709	0.0746951	1.53035	0.0573134	0.415117	1	9111
MITOCHONDRION ORGANIZATION	GO:0007005	BOK,BAK1,FIS1,FOXRED1,ATF2,NDUFAF3,NDUFAF6,MRRF,NDUFAF5,NDUFAF4,PRIMPOL,YWHAQ,SOD2,NRF1,E2F1,YWHAH,HDAC6,MRPS24,MRPS25,TFDP1,ATG2A,ST20,TRMU,ATG2B,SLC25A5,MRPS14,MRPS15,MRPS11,SLC25A6,MRPS12,MRPS10,SLC25A4,PARP1,MRPS17,MRPS16,TFAM,FUNDC2,FUNDC1,MRPS27,MRPS26,PMPCA,TFB1M,MRPS28,MRPS23,MRPS22,KIAA0391,MARK2,GFM2,GFM1,YWHAZ,MRPS30,PPP1R13B,MRPS31,SLC25A36,TRMT5,PPARGC1B,COA3,COX17,COX14,MRPS33,RAB32…	416	0.0988547	2.32661	0.000592768	0.0170287	0.7473	9465	0.101847	2.39104	0.000200521	0.0181672	0.573	10340
CELLULAR RESPONSE TO NITROGEN STARVATION	GO:0006995	NPRL2,MAP1LC3B2,GABARAPL1,GABARAPL2,RB1CC1,MAP1LC3B,ATG7,ATG5,BECN1,MAP1LC3A,	10	0.616352	2.37611	0.00059453	0.0133091	0.6162	6724	0.64233	2.489	0.000201979	0.012372	0.332	4518
CELL DEVELOPMENT	GO:0048468	CIB1,CLIC5,PPARG,RNF165,NTRK1,SKOR1,NGFR,MYH9,MARVELD2,HDAC2,CEP57,OMG,LINGO3,CCDC64,LINGO2,APBB1,SULF2,PTPRA,RTN4R,ILK,KLHL41,PLA2G10,HS6ST1,NEFH,EPHA4,TYRO3,NTM,TSSK2,MAPK8IP2,ATP8A2,TDP2,L1CAM,HRAS,MAPK1,MEF2C,SPTAN1,MAPK3,GDF9,ARF4,TGFBR3,GDF7,RAC1,GDF5,PAX6,PRMT1,PRMT2,FERMT3,PTPRO,RAP2B,NRG1,RNF8,AGER,CELSR2,C6orf25,RTN4,CEP290,HES1,USP33,LIMD1,SOS1,GATA2,GP5,GATA1,MAML1,KDM1A,IL6,APOE,MEN1…	499	-0.0904734	-2.3078	0.000595474	0.128121	0.791	4779	-0.0866701	-2.20271	0.00178112	0.0836132	0.9609	6774
POSITIVE REGULATION OF PROTEOLYSIS	GO:0045862	HPN,RNF125,PSMB7,CDC16,MFI2,PSMA6,PSMB4,BOK,OSBPL7,PSMB1,PSMB6,PSMB3,PSMD10,PSMB2,PSMA3,FASLG,BAK1,ARIH2,PSMA4,FIS1,FBXW7,PPARG,PDCD6,PSMA7,PSMB5,ECSCR,PSMA8,ARL6IP5,BUB3,ACVR1C,PSMD1,PSMD2,PSMD3,CTSH,NGFR,PSMB8,PSMB9,MYH9,PDCD5,VCP,HDAC2,LGALS9,CDC20,PPM1F,CDKN1B,STAT3,DIABLO,TRIM32,RNF114,PSMA1,ADAM9,ADAM8,PSMA5,F12,NODAL,UBE2E1,SKP1,GSN,SMURF1,RNF217,HSPD1,GPER1,HIP1,USP5,CCDC22,APAF1,RNF139,K…	279	0.118424	2.28596	0.000597372	0.0200282	0.8398	8378	0.112369	2.18424	0.00119071	0.0406882	0.9755	6662
POSITIVE REGULATION OF PROTEIN UBIQUITINATION INVOLVED IN UBIQUITIN-DEPENDENT PROTEIN CATABOLIC PROCESS	GO:2000060	PSMB7,PSMB4,CDC16,PSMA6,PSMB1,PSMB6,PSMB3,PSMD10,PSMB2,PSMA3,FBXW7,PSMA4,PSMA7,PSMB5,PSMA8,BUB3,PSMD1,PSMD2,ANAPC2,PSMD3,FBXO5,PSMB8,PSMB9,CDC20,FZR1,CDK5RAP3,UBE2C,PSMA1,RPS27A,BTRC,PSMA5,UBE2E1,UBB,SKP1,UBA52,PSME4,UBC,SMURF1,MAD2L1,PSMD12,PSMD9,CLU,PSMD11,ANAPC7,PLK1,PSMD13,CCDC22,ANAPC15,ANAPC16,RNF139,ANAPC11,AXIN1,ANAPC10,CCNB1,UBE2D1,CUL1,PSMC1,PSMC2,PSMA2,PTEN,CDC23,CDK1,PSME1,PSMD7,PSMD8…	84	0.214029	2.31211	0.000602168	0.0175914	0.7832	8361	0.210105	2.25833	0.000593472	0.0286717	0.8904	6553
REGULATION OF UBIQUITIN-PROTEIN TRANSFERASE ACTIVITY	GO:0051438	PSMB7,PSMB4,CDC16,PSMA6,BAG5,PSMB1,PSMB6,PSMB3,PSMD10,PSMB2,TOPORS,PSMA3,FBXW7,PSMA4,LIMK1,PSMA7,PSMB5,PSMA8,BUB3,PSMD1,PSMD2,PSMD3,PSMB8,PSMB9,CDC20,UBE2S,UBE2C,PSMA1,BTRC,PSMA5,TRIB3,UBE2E1,SKP1,MAD2L1,DCUN1D1,CDC14B,PSMD12,PSMD11,FEM1A,PSMD13,USP44,PARK7,DCUN1D5,DCUN1D4,ZYG11B,DCUN1D3,DCUN1D2,PSMA2,PTEN,CDC23,SMAD7,ZER1,UBE2L3,CDC27,CDC26,ARRDC4,PSMD14,MAD2L2,ARRDC3,PIN1,ANAPC2,FBXO5,CDK2,FZR1…	107	0.196625	2.39272	0.000604595	0.011968	0.5715	8361	0.165221	2.00008	0.00564516	0.0896678	1	10217
OXIDATION-REDUCTION PROCESS	GO:0055114	PGM5,ALDH1A1,SLC25A10,ALOX12B,SLC25A14,DUOX1,FASTKD2,RETSAT,SLC25A17,ALDH2,PECR,CYP1B1,ABCD1,ABCD2,ABCD3,PPARD,WWOX,HSD17B8,CYP4F12,GFPT1,GFPT2,PHKG1,NR1D1,TMX3,MDH2,APOA1,ADIPOQ,ACAT2,FTO,ALDH1B1,TET2,OGDH,HADH,ECHS1,CALM1,CALM2,CALM3,TET3,TET1,AOC1,AKR1C3,AUH,CYB5R4,GYS1,FAM213A,FASTKD5,DHCR24,NUDT19,HACL1,GYG1,ALDH3A2,ACADVL,ALDH3B1,PHKG2,ACOX3,ACOXL,ACOX1,GSK3B,PHKA2,ACOX2,TXN,MICAL2,NDUFA13,…	342	0.104477	2.22378	0.000605693	0.0273173	0.9417	3377	0.0723941	1.54789	0.0523372	0.393414	1	1982
NEGATIVE REGULATION OF UBIQUITIN PROTEIN LIGASE ACTIVITY	GO:1904667	PSMB7,PSMA6,CDC16,PSMB4,PSMB1,PSMB6,PSMB3,PSMD10,PSMB2,PSMA3,PSMA4,PSMA7,PSMB5,BUB3,PSMD1,PSMD2,PSMD3,ANAPC2,FBXO5,PSMB8,PSMB9,CDK2,CDC20,FZR1,UBE2C,PSMA1,RPS27A,PSMA5,UBE2E1,UBB,UBA52,UBC,MAD2L1,PSMD12,PSMD9,PSMD11,ANAPC7,PSMD13,USP44,ANAPC15,ANAPC16,ANAPC11,ANAPC10,CCNB1,UBE2D1,PSMC1,PSMC2,PSMA2,CDC23,PSME1,CDK1,PSMD7,PSMD8,PSMD5,PSMD6,PSMD4,PSMF1,PSMC6,PSMC5,ANAPC1,PSME3,PSMC4,CDC27,PSMB10,CDC…	73	0.235838	2.35468	0.000785546	0.014199	0.6728	8361	0.216324	2.15585	0.00217951	0.0442574	0.9886	7022
POSITIVE REGULATION OF CELLULAR PROTEIN CATABOLIC PROCESS	GO:1903364	RNF125,PSMB7,PSMB4,CDC16,PSMA6,PSMB1,OSBPL7,PSMB6,PSMB3,PSMD10,PSMB2,PSMA3,PSMA4,FBXW7,ARIH2,PSMA7,PSMB5,PSMA8,ECSCR,BUB3,CBFA2T3,PSMD1,PSMD2,PSMD3,UQCC2,PSMB8,PSMB9,VCP,MDM2,CDC20,UBE2C,RNF114,TRIB1,PSMA1,BTRC,PSMA5,TRIB3,UBE2E1,DACT1,ARIH1,SKP1,RDX,RNF217,SMURF1,MAD2L1,PSMD12,PSMD11,PARK2,PSMD13,USP5,CCDC22,RNF139,RNF19B,STUB1,PSMA2,RNF19A,RNF138,PTEN,CDC23,SMAD7,GSK3B,RFWD2,PIAS1,CDC27,CDC26,H…	154	0.15932	2.29683	0.000792236	0.0188249	0.8177	8378	0.146533	2.12684	0.00438247	0.0491307	0.9958	6553
NEGATIVE REGULATION OF UBIQUITIN-PROTEIN LIGASE ACTIVITY INVOLVED IN MITOTIC CELL CYCLE	GO:0051436	PSMB7,PSMA6,CDC16,PSMB4,PSMB1,PSMB6,PSMB3,PSMD10,PSMB2,PSMA3,PSMA4,PSMA7,PSMB5,BUB3,PSMD1,PSMD2,PSMD3,ANAPC2,FBXO5,PSMB8,PSMB9,CDK2,CDC20,FZR1,UBE2C,PSMA1,RPS27A,PSMA5,UBE2E1,UBB,UBA52,UBC,MAD2L1,PSMD12,PSMD9,PSMD11,ANAPC7,PSMD13,ANAPC15,ANAPC16,ANAPC11,ANAPC10,CCNB1,UBE2D1,PSMC1,PSMC2,PSMA2,CDC23,PSME1,CDK1,PSMD7,PSMD8,PSMD5,PSMD6,PSMD4,PSMF1,PSMC6,PSMC5,ANAPC1,PSME3,PSMC4,CDC27,PSMB10,CDC26,PSM…	71	0.241816	2.39345	0.000797448	0.012107	0.5694	8361	0.219592	2.15747	0.0019972	0.0443402	0.9883	7022
NUCLEOBASE-CONTAINING COMPOUND CATABOLIC PROCESS	GO:0034655	AMPD3,TUT1,DNASE1L3,DEDD2,MAGOH,DCPS,EXOSC4,NUDT7,GSPT2,GSPT1,DIS3,ATM,DNPH1,EXOSC2,ZCCHC6,CAT,ENPP3,RPL29,VCP,PDE3B,UPB1,SUPV3L1,RNASE2,ENPP4,RNASE6,RNASE3,PRPF18,EXOSC9,APOBEC3C,RNASEH2C,RNASET2,PABPC4,RNASEH2B,RNASEH2A,ERN1,ZCCHC11,RPL27A,PDE1B,38200,37834,HINT1,NT5M,UPF2,NT5E,NT5C,RPL36A,RPL35A,ETF1,SAMD4B,SAMD4A,PDE9A,RPS19,CDA,STK31,SND1,UHMK1,RPL37A,DCP2,NUDT16,NUDT4,NUDT1,CECR1,PARN,NUDT5…	295	0.116598	2.32396	0.000799201	0.0168563	0.7535	5709	0.0810663	1.60909	0.0383219	0.332414	1	9111
MRNA CATABOLIC PROCESS	GO:0006402	TUT1,MAGOH,DCPS,EXOSC4,GSPT2,ATM,DIS3,GSPT1,EXOSC2,ZCCHC6,RPL29,SUPV3L1,PRPF18,EXOSC9,ZCCHC11,ERN1,RPL27A,38200,37834,UPF2,RPL36A,RPL35A,ETF1,SAMD4B,SAMD4A,RPS19,UHMK1,RPL37A,DCP2,NUDT16,PARN,PAPD4,PAPD5,DXO,RPS13,37104,TNKS1BP1,RPS23,ZFP36L1,PPP2R1A,POLR2D,RPS24,ZFP36L2,RPS21,RPS26,POLR2G,CNOT11,CNOT10,DIS3L,PPP2CA,XRN1,EXOSC6,RPS14,EXOSC3,EIF4B,RPL13A,RC3H1,CTIF,EIF3E,MTPAP,NCBP1,PNRC2,EIF4G1,R…	194	0.140589	2.26602	0.000801282	0.0224306	0.8795	5779	0.132354	2.15003	0.00139359	0.0448788	0.9902	9352
PROTEIN TARGETING TO MEMBRANE	GO:0006612	SRP19,ARL6IP1,SRP14,ATG3,RPSA,RPS9,RPL18A,RPS5,RPS6,RPS8,GOLGA7B,RPS7,RPL29,BSG,ARL6,SEC63,SRPRB,PEX5,SEC62,MYADM,ANK3,SMURF1,SRPR,GAS6,ZFAND2B,RPL27A,ATG4B,SEC61A1,ATG4A,NCF1,TAOK2,ATG4C,ATG4D,RPL36A,RPL35A,SRP68,RTP5,PACS2,SRP54,SSR1,SRP72,RPS19,RTP4,TRAM1,INPP5K,ICMT,RPS10,RPS11,PEX3,RPS15A,RPS28,RPS25,RPS27,RPS20,RPS29,RPL37A,RPL10A,RPS16,RPS18,RPS12,RPS15,RPL7A,SSR2,RPL21,RPS2,RPL22,RPS3,RPL…	142	0.166225	2.32439	0.000803052	0.0170484	0.7521	5868	0.0869354	1.20346	0.233721	0.698667	1	7862
POSITIVE REGULATION OF UBIQUITIN-PROTEIN LIGASE ACTIVITY INVOLVED IN REGULATION OF MITOTIC CELL CYCLE TRANSITION	GO:0051437	PSMB7,PSMA6,CDC16,PSMB4,PSMB1,PSMB6,PSMB3,PSMD10,PSMB2,PSMA3,PSMA4,PSMA7,PSMB5,PSMA8,BUB3,PSMD1,PSMD2,ANAPC2,PSMD3,FBXO5,PSMB8,PSMB9,CDC20,FZR1,UBE2C,PSMA1,RPS27A,BTRC,PSMA5,UBE2E1,UBB,SKP1,UBA52,PSME4,UBC,MAD2L1,PSMD12,PSMD9,PSMD11,ANAPC7,PLK1,PSMD13,ANAPC15,ANAPC16,ANAPC11,ANAPC10,CCNB1,UBE2D1,CUL1,PSMC1,PSMC2,PSMA2,CDC23,PSME1,CDK1,PSMD7,PSMD8,PSMD5,PSMD6,PSMD4,PSMF1,PSMC6,PSMC5,ANAPC1,PSME3,P…	75	0.230179	2.33474	0.000987947	0.0162401	0.7253	8361	0.226735	2.31533	0.000400962	0.0255788	0.7764	6553
REGULATION OF CELL-MATRIX ADHESION	GO:0001952	EPHA1,CIB1,EFNA5,CLASP1,SLK,CDKN2A,RASA1,SERPINE1,CCR7,DMTN,CCL28,PTK2B,MACF1,DAPK3,PPM1F,PIK3CB,GPM6B,THBS1,ROCK1,ITGB1BP1,PTPRJ,LIMS1,PLAU,CDH13,PHLDB2,BCAS3,ROCK2,DLC1,CD36,CLASP2,RCC2,UTRN,ARHGAP6,VEGFA,ADAM15,CASK,CORO1C,LDB1,NF1,RAC1,MINK1,NF2,ACVRL1,PTEN,EMP2,GSK3B,HRG,ACER2,CDK6,S100A10,TSC1,CSF1,SRC,SLC9A1,PTK2,TEK,	56	-0.249414	-2.19371	0.000988338	0.209007	0.9715	8469	-0.257453	-2.27941	0.00039604	0.0593777	0.851	6765
REGULATION OF HOMEOSTATIC PROCESS	GO:0032844	NEDD4L,BCL2,SLC30A5,TERF2IP,ATM,RYR1,DIAPH1,NPC1,SPP1,SMARCA4,PTGS2,LGALS9,TRPC1,FLCN,AKAP6,HDAC8,SYK,ADAM8,SMARCB1,CFTR,CD36,MAPK1,ANKRD54,TNFAIP3,MAPK3,GPER1,RAD50,AURKB,PARP1,PRMT1,PNKP,HSPA9,MAP3K4,RANGRF,HCAR2,ADCY5,SMAD7,IBTK,SLC22A5,LYN,MAPKAPK5,CORIN,ITPR1,STAT5B,MLLT11,FGF2,ATP6AP1,F2RL3,GPLD1,EFNA5,PTPRC,GATA1,IL6,AP3D1,NR1H3,PRKACA,TAL1,NR1H2,XRCC5,CEMIP,PTK2B,PKIB,NR1D1,NR1D2,ZFP36L1,…	235	-0.135124	-2.40252	0.000996413	0.0745981	0.5392	6162	-0.134058	-2.37021	0.000201045	0.038931	0.6287	4839
CELLULAR NITROGEN COMPOUND CATABOLIC PROCESS	GO:0044270	AMPD3,TUT1,HNMT,DNASE1L3,MTHFS,DEDD2,MAGOH,DCPS,EXOSC4,NUDT7,GSPT2,PM20D1,GSPT1,DIS3,ATM,DNPH1,EXOSC2,ZCCHC6,CAT,ENPP3,IDO1,RPL29,VCP,PDE3B,UPB1,SUPV3L1,RNASE2,ENPP4,RNASE6,RNASE3,PRPF18,ACMSD,EXOSC9,APOBEC3C,RNASEH2C,RNASET2,PABPC4,RNASEH2B,RNASEH2A,ERN1,ZCCHC11,RPL27A,PDE1B,38200,37834,HINT1,NT5M,UPF2,NT5E,NT5C,RPL36A,RPL35A,ETF1,SAMD4B,SAMD4A,PDE9A,RPS19,CDA,STK31,SND1,UHMK1,RPL37A,KYNU,IDO2,A…	318	0.109507	2.23715	0.000998004	0.0257839	0.9254	5716	0.069004	1.41934	0.0902889	0.522987	1	9111
PLATELET-DERIVED GROWTH FACTOR RECEPTOR SIGNALING PATHWAY	GO:0048008	PIK3C2A,PDGFA,PDGFRA,PDGFRB,PTPRJ,SRC,RGS14,PDGFC,FER,PDGFD,PDGFB,NRP1,PTPN1,ABL1,VEGFA	15	-0.489366	-2.28608	0.0010014	0.130553	0.8389	6616	-0.539886	-2.51651	0	0.023527	0.2817	5732
ORGANELLE ASSEMBLY	GO:0070925	TTC8,CEP41,CLASP1,MDN1,SPAG16,SPAG17,KIF3A,TUBGCP2,NCOR1,KIF24,KIF27,RSL24D1,KIF23,MZT1,TUBGCP6,TUBGCP5,TUBGCP4,TUBGCP3,HAUS1,HAUS2,HAUS3,HAUS4,HAUS5,HAUS6,HAUS7,ATP6V1D,ERAL1,HAUS8,LRRC6,KLHL41,KIF11,E2F4,KIF2A,MPV17L2,FASTKD2,ARL6,ATP6V0D1,ATG2A,ATG2B,HDAC3,RSPH1,CEP63,DYNC2LI1,MRPS11,SASS6,INTU,IFT172,SCLT1,AURKB,TMEM216,WBP2NL,TMEM231,TMEM237,TTC30A,TTC30B,STAM,RPS19,CENPA,RAB20,CENPC,STAM2,C…	377	0.0977971	2.20016	0.00100685	0.0316468	0.9643	5477	0.100105	2.24296	0.00201816	0.031314	0.9123	9386
NEGATIVE REGULATION OF UBIQUITIN-PROTEIN TRANSFERASE ACTIVITY	GO:0051444	PSMB7,PSMA6,CDC16,BAG5,PSMB4,PSMB1,PSMB6,PSMB3,PSMD10,PSMB2,PSMA3,PSMA4,LIMK1,PSMA7,PSMB5,BUB3,PSMD1,PSMD2,ANAPC2,PSMD3,FBXO5,PSMB8,PSMB9,CDK2,CDC20,FZR1,UBE2C,PSMA1,RPS27A,PSMA5,UBE2E1,UBB,UBA52,UBC,MAD2L1,PSMD12,PSMD9,PSMD11,ANAPC7,PSMD13,USP44,PARK7,ANAPC15,ANAPC16,ANAPC11,ANAPC10,CCNB1,UBE2D1,PSMC1,PSMC2,PSMA2,ABL1,CDC23,PSME1,CDK1,SMAD7,PSMD7,PSMD8,PSMD5,PSMD6,PSMD4,PSMF1,PSMC6,PSMC5,ANAPC1,…	78	0.215795	2.24582	0.00100705	0.0248605	0.9124	8361	0.183293	1.88747	0.00958716	0.143735	1	7356
REGULATION OF CATABOLIC PROCESS	GO:0009894	PSMB7,CDC16,BAG5,PSMB4,OSBPL7,PSMB1,PSMB6,PSMB3,PSMB2,PPARA,PSMA3,FBXW7,PSMA4,PSMA7,OS9,PSMB5,PSMA8,NCOR1,PSMD1,PSMD2,PSMD3,PSMB8,PSMB9,CDC20,CDKN1B,DERL3,TIPARP,PSMA1,ADAM9,ADAM8,PSMA5,UBE2E1,HDAC4,DACT1,RNF217,USP5,ABCD2,CDC23,PIAS1,FLNA,CDC27,CDC26,EIF6,GTPBP1,BAG6,GPLD1,GNA12,ARAF,CSNK1A1,STX5,APOE,APC2,PRKACA,FBXO5,SORL1,SNX9,RAD23B,ZFP36L1,IL10,ZFP36L2,RCHY1,RILP,CDK5RAP3,IL1B,TNFSF12,GBA,V…	362	0.104783	2.29858	0.00100929	0.0190721	0.8135	8700	0.10274	2.25876	0.000594766	0.0295791	0.8899	8348
NUCLEAR-TRANSCRIBED MRNA CATABOLIC PROCESS	GO:0000956	TUT1,MAGOH,EDC4,DCPS,EXOSC4,GSPT2,GSPT1,DIS3,ATM,RPSA,EXOSC2,RPL18A,RPS9,ZCCHC6,RPS5,RPS6,RPS8,RPS7,NCBP2,RPL29,PAN2,PAN3,PATL1,EXOSC7,EXOSC1,EXOSC8,EIF4A2,PRPF18,EXOSC9,EDC3,ZC3H12A,CSDE1,ZCCHC11,RPL27A,THRAP3,UPF2,PATL2,EIF4A1,RPL36A,MAGOHB,RPL35A,ETF1,EIF4A3,SAMD4B,SAMD4A,RPS19,DCP1B,DCP1A,RPS10,RPS11,EXOSC5,RPS15A,SMG6,RPS28,SMG5,RPS25,SMG8,RPS27,SMG7,UHMK1,SMG1,MRTO4,RPS20,RPL37A,RPS29,PABPC…	184	0.149794	2.36414	0.00101215	0.0138724	0.648	5779	0.130353	2.04133	0.00238663	0.0739947	0.9998	9352
MRNA METABOLIC PROCESS	GO:0016071	TUT1,DCPS,PCBP1,PCBP3,PPWD1,FIP1L1,GPATCH1,CDC40,SSB,SNRPC,RPL29,SNRPA,SNRPB,PPIH,SNRPG,SNRPE,SNRPF,RNASE4,PRPF18,SNRPN,SNRNP48,SNRNP40,RBM41,GTF2H1,GTF2H2,ERN1,ZCCHC11,SLU7,RPL27A,USP4,PRPF40A,PRPF19,38200,DDX41,37834,PRPF31,PRMT7,PRMT5,SF1,CD2BP2,PRPF39,RPS19,ELAVL1,SNRNP35,WBP4,SNRNP25,SNRNP27,RAVER2,RNGTT,DCP2,RAVER1,SRSF11,PCF11,DDX5,POLDIP3,PAPD4,PRKACA,PAPD5,SYF2,DXO,ZMAT2,SRSF1,ZMAT5,RPS1…	486	0.0897991	2.25991	0.00119048	0.0231079	0.8889	6722	0.0827027	2.10218	0.00339525	0.0544149	0.9988	9077
VIRAL TRANSCRIPTION	GO:0019083	RPSA,RPS9,RPL18A,RPS5,RPS6,RPS8,RPS7,RPL29,RPL27A,USF1,USF2,CCNT2,RPL36A,RPL35A,RPS19,RPS10,RPS11,RPS15A,RPS28,RPS25,RPS27,RPS20,RPS29,RPL37A,RPL10A,RPS16,RPS18,RPS12,RPS15,RPL7A,RPL21,RPS2,RPL22,RPS3,NUP98,RPL23,NUP160,NUP107,NUP43,RPL27,RPL24,NUPL1,NUP205,RPL26,AAAS,RPL34,RPLP2,RPL28,NUP133,RPLP0,NUP88,RPLP1,NUPL2,NUP85,SEH1L,RAE1,RPL36,RPL38,RPS13,RPL37,NUP35,TPR,NUP37,RANBP2,RPL35,RPL32,RPS23…	112	0.185671	2.29808	0.00120313	0.0188855	0.8144	5681	0.0900148	1.11383	0.307366	0.753324	1	3280
POSITIVE REGULATION OF CELLULAR CATABOLIC PROCESS	GO:0031331	RNF125,PSMB7,CDC16,PSMA6,PSMB4,OSBPL7,PSMB1,PSMB6,PSMB3,PSMD10,PSMB2,PPARA,PSMA3,ARIH2,PSMA4,FBXW7,PSMA7,PSMB5,PSMA8,ECSCR,BUB3,PSMD1,PSMD2,PSMD3,PSMB8,PSMB9,VCP,CDC20,SUPV3L1,RAPGEF3,RNF114,PSMA1,ADAM9,ADAM8,PSMA5,UBE2E1,DACT1,SKP1,RNF217,SMURF1,USP5,CCDC22,RNF139,IFNG,ABCD2,CDC23,SMAD7,PNPLA2,PIAS1,CDC27,CDC26,RNF166,GTPBP1,GPLD1,CSNK1A1,TOB1,SOCS5,APOE,SUMO2,ANAPC2,CSNK1E,CSNK1D,FBXO5,PRKCD,37…	217	0.131479	2.25033	0.00120313	0.0244044	0.9061	8378	0.125385	2.14345	0.00199561	0.0451892	0.9921	8322
PROTEIN LOCALIZATION TO SYNAPSE	GO:0035418	DLG3,NRXN2,DLG1,SHANK1,NLGN2,DLG4,NRXN1,DLG2,	8	-0.631927	-2.19459	0.00120385	0.219092	0.9703	4263	-0.586968	-2.0327	0.00218644	0.113246	0.9998	5050
LEUKOCYTE CELL-CELL ADHESION	GO:0007159	RAB29,NLRC3,FOXP1,EIF2AK4,LY9,F2RL1,LIG4,ATP7A,FYN,GOLPH3,TNIP1,CRTAM,CD86,CD80,PIK3CD,PRLR,AMICA1,ROCK1,CASP8,SLAMF6,KIT,PIK3CG,SYK,RHOH,TNFRSF4,GPR183,SEMA4D,CD40LG,ADAM17,HSPD1,SLA2,RAC2,ZAP70,ICAM1,MADCAM1,KIF13B,NT5E,LILRB1,FERMT3,TNFSF14,FOXP3,RSAD2,TNFSF4,GCNT1,STOML2,DPP4,EOMES,ELF4,CTPS1,HLA-E,CD3D,FCER1G,BTN3A1,CLEC7A,JAG2,TREML2,DDOST,CD7,THEMIS,CD74,CD1C,SELP,PTPRC,IL6,RORA,ICOSLG,CAD…	131	-0.163066	-2.17302	0.00120434	0.207353	0.9833	6391	-0.217256	-2.90762	0	0.00196864	0.0114	5048
SEMAPHORIN-PLEXIN SIGNALING PATHWAY INVOLVED IN NEURON PROJECTION GUIDANCE	GO:1902285	PLXNB1,PLXNB3,PLXNB2,NRP2,PLXNA2,PLXNA4,PLXNA1,PLXNA3,NRP1,PLXNC1,PLXND1	11	-0.531648	-2.14522	0.00120555	0.210147	0.9929	6617	-0.46804	-1.88991	0.0101092	0.162209	1	2954
BLOOD VESSEL DEVELOPMENT	GO:0001568	RNF213,ADM2,ESM1,PROK2,HPSE,MYH9,PGF,JMJD6,HPGD,SYK,VASH1,ADAM8,PLXDC1,AGGF1,SFRP2,MEF2C,MCAM,TGFBR3,CLIC4,TGFBR1,C1GALT1,E2F7,NOTCH4,E2F8,PAX6,CYP1B1,ENG,TGFBI,SMAD7,ANGPT2,ANGPT1,CEACAM1,FGF2,HES1,CCM2,GPLD1,HEY1,OTULIN,TGFBR2,JAG1,STRA6,EGFL7,PRCP,LEF1,PTK2B,ATP5B,EGR3,ITGB1BP1,TGFB1,ATPIF1,CDH13,HOXB3,TCF7L2,MED1,MYLK,COL1A1,AHR,EGR1,NF1,ITGA5,CCL2,ACVR2B,TGFB2,LRP5,NRCAM,TDGF1,ITGB8,ANG,EGF,…	145	-0.158471	-2.24748	0.00139387	0.161507	0.9083	5824	-0.173237	-2.43563	0.000395648	0.0335018	0.4583	6413
REGULATION OF MONONUCLEAR CELL MIGRATION	GO:0071675	HMGB1,ANO6,CXCL10,PLA2G7,NBL1,SERPINE1,CCR2,PLCB1,AIF1,THBS1,NOV,LYN,CREB3,CCR1,CSF1,LGALS3,CCL5,TNF,CMKLR1	19	-0.409659	-2.15079	0.00157418	0.219525	0.9916	4817	-0.375506	-1.96597	0.00871287	0.143274	1	3571
SINGLE ORGANISM CELL ADHESION	GO:0098602	EPHA1,RAB29,CEP41,IZUMO1,CDH1,MYH9,PIK3CB,PIK3CD,PRLR,ROCK1,ILK,SLAMF6,ACTG1,TYRO3,PIK3CG,SYK,ADAM9,RHOH,CD40LG,HSPD1,GAS6,SLA2,PSEN1,RAC1,RAC2,ZAP70,DLG5,MADCAM1,KIF13B,NT5E,CSRP1,SCRIB,FERMT3,TNFSF14,CLIC1,JUP,RAP2B,GNAS,FLNA,PLEK,DPP4,HLA-E,CD3D,PPAP2B,VCL,DDOST,SELP,PTPRC,CBLL1,GATA1,IL6,TGFBR2,NPHP1,NPHP4,CADM1,PTPN22,HSPB1,COL13A1,BATF,IRF4,PLEKHA7,ACTN1,MICB,SLC11A1,CD4,LEF1,ITGAD,MYL9,ZFP…	241	-0.122288	-2.1752	0.00161584	0.214107	0.9821	6391	-0.140351	-2.52784	0.000198531	0.0230313	0.2613	5207
REGULATION OF INTEGRIN ACTIVATION	GO:0033623	SRC,PLEK,PTGER4,FARP2,FBLIM1,CDH17,SELP,PIEZO1,	8	-0.604627	-2.09933	0.00176022	0.237654	0.9989	6930	-0.610911	-2.11589	0.00276516	0.0998182	0.9967	6820
FOLIC ACID METABOLIC PROCESS	GO:0046655	SLC46A1,MTHFS,FPGS,MTHFR,DHFR,MTHFD2L,MTHFD1L,SLC19A1,ALDH1L1,MTRR,SHMT1,SHMT2,MTHFD1,MTHFD2,SLC25A32	15	-0.468534	-2.18113	0.00178855	0.216225	0.9796	5813	-0.254791	-1.19737	0.231229	0.534014	1	7218
REGULATION OF PROTEOLYSIS INVOLVED IN CELLULAR PROTEIN CATABOLIC PROCESS	GO:1903050	PSMB7,RNF125,PSMA6,CDC16,BAG5,PSMB4,OSBPL7,PSMB1,PSMB6,PSMB3,PSMD10,PSMB2,PSMA3,PSMA4,ARIH2,FBXW7,PSMA7,PSMB5,PSMA8,ECSCR,BUB3,PDCL3,PSMD1,PSMD2,PSMD3,PSMB8,PSMB9,VCP,CDC20,TAF9,UFL1,PSMA1,RNF114,PSMA5,UBE2E1,SKP1,AK6,RNF217,SMURF1,USP5,CCDC22,RNF139,CDC23,SMAD7,PIAS1,CDC27,CDC26,RNF166,BAG6,GNA12,ARAF,CSNK1A1,SOCS5,SUMO2,PRKACA,ANAPC2,CSNK1E,CSNK1D,FBXO5,PTK2B,RAD23B,ANKIB1,RCHY1,CDK5RAP3,ATPIF1…	184	0.142619	2.23353	0.00199681	0.0261184	0.9301	8378	0.143763	2.27174	0.00059988	0.0275686	0.8695	8263
CELL-CELL ADHESION	GO:0098609	RAB29,CEP41,CD226,TRO,MYH9,PIK3CB,PIK3CD,ROCK1,PRLR,ILK,SLAMF6,ACTG1,TYRO3,PIK3CG,SYK,ADAM9,CD40LG,HSPD1,GAS6,SLA2,TIGIT,RAC2,ZAP70,DLG5,MADCAM1,KIF13B,NT5E,CSRP1,SCRIB,FERMT3,TNFSF14,CLIC1,JUP,RAP2B,GNAS,CELSR2,CD164,FLNA,PVR,NCR3,PLEK,CEACAM1,DPP4,CD3D,VCL,SELP,CBLL1,GATA1,IL6,PTPN22,HSPB1,COL13A1,KIRREL3,IRF4,ACTN1,PLEKHA7,SLC11A1,MYL9,ZFP36L1,ZFP36L2,FIBP,IL1B,CDH13,P2RY12,PVRL1,COL8A2,MYL12A…	278	-0.109631	-2.10976	0.001998	0.229332	0.9982	7057	-0.133074	-2.57843	0	0.0184947	0.181	5960
SINGLE ORGANISMAL CELL-CELL ADHESION	GO:0016337	RAB29,CEP41,IZUMO1,CDH1,MYH9,PIK3CB,PIK3CD,PRLR,ROCK1,ILK,SLAMF6,ACTG1,TYRO3,PIK3CG,SYK,ADAM9,RHOH,CD40LG,HSPD1,GAS6,SLA2,PSEN1,RAC2,ZAP70,DLG5,MADCAM1,KIF13B,NT5E,CSRP1,SCRIB,FERMT3,TNFSF14,CLIC1,JUP,RAP2B,GNAS,FLNA,PLEK,DPP4,HLA-E,CD3D,PPAP2B,VCL,DDOST,SELP,PTPRC,CBLL1,GATA1,IL6,TGFBR2,NPHP1,NPHP4,CADM1,PTPN22,HSPB1,COL13A1,BATF,IRF4,PLEKHA7,ACTN1,MICB,SLC11A1,CD4,LEF1,ITGAD,MYL9,ZFP36L1,ZFP36L…	228	-0.123579	-2.16279	0.00200844	0.211967	0.9866	6391	-0.139626	-2.44522	0	0.032865	0.4358	5960
RESPONSE TO HORMONE	GO:0009725	PMEPA1,CATSPERG,CYP11A1,PPARG,ADCY6,CATSPER3,PAQR6,PAQR7,PAQR8,PAQR9,PAQR5,RNF4,ATP6V0C,PXN,ATP6V0E2,PTGFR,SOGA1,PRLR,IGF1R,ATP6V0B,ATP6V1B2,ATP6V1D,ATP6V1H,GNG2,ATP6V1C1,ATP6V1F,SLC5A5,CPEB2,ATP6V0E1,YWHAH,ATP6V0D2,ATP6V0D1,PHIP,ADAM9,RHOXF1,PIK3CA,PTGER2,ZNF106,MEF2C,MAPK1,MAPK3,CACNA1H,TGFBR3,PARP1,GAB1,MED30,GNB1,KLF9,PIAS1,TGFB1I1,LYN,PIAS2,STAT5A,CALR,CRHBP,CEACAM1,STAT5B,ATP6AP1,SOCS2,PRL,…	314	-0.105596	-2.14726	0.00202388	0.215476	0.9924	7276	-0.0864654	-1.78958	0.0187065	0.180555	1	6378
ESTABLISHMENT OF PROTEIN LOCALIZATION TO MEMBRANE	GO:0090150	SRP19,SRP14,RILPL2,RILPL1,NPC1,CDH1,GAK,RPL29,MACF1,RAB11A,FLOT1,ROCK1,BSG,ARL6,VPS35,SEC63,GOLGA4,ROCK2,SRPRB,SEC62,MYADM,SMURF1,SRPR,GAS6,ZFAND2B,RPL27A,SEC61A1,BLZF1,TAOK2,RAB3GAP1,RAB3GAP2,RPL36A,SRP68,RPL35A,SRP54,SSR1,JUP,SRP72,TRAM1,RPS19,TSPAN5,ICMT,KIF13A,RPL37A,S100A10,BAG6,RAB11B,SSR2,AMN,SYS1-DBNDD2,FLOT2,ANK1,MYO1C,RAB34,BAD,VAMP4,RPS13,FAM126A,RAB31,RPS23,RPS24,RPS21,RPS26,TNF,RFTN1…	229	0.120446	2.12173	0.00218471	0.0499358	0.9964	6559	0.0539075	0.943426	0.514132	0.873536	1	7862
NEGATIVE REGULATION OF PROTEIN MODIFICATION BY SMALL PROTEIN CONJUGATION OR REMOVAL	GO:1903321	PSMB7,PSMB4,CDC16,PSMA6,BAG5,PSMB1,PSMB6,PSMB3,PSMD10,PSMB2,PSMA3,PSMA4,LIMK1,PSMA7,CRY1,PSMB5,TRIM21,BUB3,PDCL3,PSMD1,PSMD2,PSMD3,RNF4,PSMB8,PSMB9,CDC20,UFL1,HDAC8,UBE2C,PSMA1,PSMA5,UBE2E1,TNFAIP3,MAD2L1,PSMD12,PSMD11,PSMD13,USP44,PARK7,USP4,UBXN1,PRMT3,SPOPL,PSMA2,CDC23,SMAD7,HFE,OTUB1,CDC27,CDC26,PSMD14,MAD2L2,TRIP12,PARP10,OGT,RPS3,PER2,ANAPC2,FBXO5,CCDC23,CDK2,ARRB1,CAPN3,CTNNB1,FZR1,ISG15,S…	116	0.171479	2.16633	0.00218993	0.0388862	0.985	7433	0.167227	2.096	0.00323363	0.0553917	0.9988	7356
ORGANIC CYCLIC COMPOUND CATABOLIC PROCESS	GO:1901361	AMPD3,TUT1,HNMT,DNASE1L3,MTHFS,DEDD2,MAGOH,DCPS,EXOSC4,NUDT7,GSPT2,GSPT1,DIS3,ATM,DNPH1,EXOSC2,ZCCHC6,CAT,ENPP3,EPHX2,IDO1,RPL29,VCP,PDE3B,UPB1,SUPV3L1,RNASE2,YWHAH,ENPP4,RNASE6,RNASE3,PRPF18,ACMSD,EXOSC9,APOBEC3C,RNASEH2C,RNASET2,PABPC4,RNASEH2B,RNASEH2A,ERN1,ZCCHC11,RPL27A,PDE1B,38200,37834,HINT1,NT5M,UPF2,NT5E,NT5C,RPL36A,RPL35A,ETF1,SAMD4B,SAMD4A,PDE9A,RPS19,CDA,STK31,SND1,DBH,UHMK1,RPL37A,KY…	327	0.103161	2.14564	0.00219824	0.0436132	0.9922	5724	0.0696873	1.45274	0.0819574	0.485063	1	9352
REGULATION OF MITOTIC SPINDLE ASSEMBLY	GO:1901673	CHMP1A,PLK1,TPR,CHMP2B,PDCD6IP,CCSAP,CHMP4B,VPS4B,CEP97,CHMP3,CHMP1B,CHMP5,CHMP2A	13	0.473736	2.08087	0.00223759	0.0598872	0.9989	3833	0.450954	1.97531	0.0049771	0.0983549	1	6926
NEGATIVE REGULATION OF PROTEIN UBIQUITINATION	GO:0031397	PSMB7,PSMB4,CDC16,PSMA6,BAG5,PSMB1,PSMB6,PSMB3,PSMD10,PSMB2,PSMA3,PSMA4,LIMK1,PSMA7,CRY1,PSMB5,BUB3,PDCL3,PSMD1,PSMD2,PSMD3,PSMB8,PSMB9,CDC20,UFL1,HDAC8,UBE2C,PSMA1,PSMA5,UBE2E1,TNFAIP3,MAD2L1,PSMD12,PSMD11,PSMD13,USP44,PARK7,USP4,UBXN1,PRMT3,PSMA2,SPOPL,CDC23,SMAD7,HFE,OTUB1,CDC27,CDC26,PSMD14,MAD2L2,TRIP12,PARP10,OGT,RPS3,PER2,ANAPC2,FBXO5,CCDC23,CDK2,ARRB1,FZR1,ISG15,SENP2,DNAJA1,RPS27A,UBB,UB…	111	0.181333	2.2411	0.0023636	0.0253778	0.9184	8361	0.17562	2.17713	0.00121433	0.0415039	0.9795	7356
HETEROCYCLE CATABOLIC PROCESS	GO:0046700	AMPD3,TUT1,HNMT,DNASE1L3,MTHFS,DEDD2,MAGOH,DCPS,EXOSC4,NUDT7,GSPT2,GSPT1,DIS3,ATM,DNPH1,EXOSC2,ZCCHC6,CAT,ENPP3,IDO1,RPL29,VCP,PDE3B,UPB1,SUPV3L1,RNASE2,ENPP4,RNASE6,RNASE3,PRPF18,ACMSD,EXOSC9,APOBEC3C,RNASEH2C,RNASET2,PABPC4,RNASEH2B,RNASEH2A,ERN1,ZCCHC11,RPL27A,PDE1B,38200,37834,HINT1,NT5M,UPF2,NT5E,NT5C,RPL36A,RPL35A,ETF1,SAMD4B,SAMD4A,PDE9A,RPS19,CDA,STK31,SND1,UHMK1,RPL37A,KYNU,IDO2,AFMID,DC…	313	0.107182	2.18515	0.00241546	0.0346076	0.9749	5709	0.0687896	1.40827	0.102595	0.524871	1	9111
RNA CATABOLIC PROCESS	GO:0006401	TUT1,DEDD2,MAGOH,DCPS,EXOSC4,GSPT2,GSPT1,DIS3,ATM,EXOSC2,ZCCHC6,RPL29,SUPV3L1,RNASE2,RNASE6,RNASE3,PRPF18,EXOSC9,RNASET2,RNASEH2C,PABPC4,RNASEH2B,RNASEH2A,ERN1,ZCCHC11,RPL27A,38200,37834,UPF2,RPL36A,RPL35A,ETF1,SAMD4B,SAMD4A,RPS19,STK31,SND1,UHMK1,RPL37A,DCP2,NUDT16,PARN,PAPD4,PAPD5,DXO,RPS13,37104,TNKS1BP1,PPP2R1A,RPS23,ZFP36L1,RPS24,POLR2D,ZFP36L2,RPS21,RPS26,POLR2G,CNOT11,CNOT10,DIS3L,PPP2CA,X…	215	0.122822	2.09443	0.0024218	0.0564968	0.9987	6020	0.123267	2.11094	0.00298567	0.0531485	0.9977	9352
ADENYLATE CYCLASE-MODULATING G-PROTEIN COUPLED RECEPTOR SIGNALING PATHWAY	GO:0007188	ADCY6,GRK5,ADRB2,PTGFR,ADRA2A,ADCY9,ADRB1,GNG2,GNAO1,CCR3,PTGER2,PDE4D,WASF2,GNAT2,GPER1,ADCY2,GNAI1,GNAQ,ADCY5,GNAS,GABBR1,RGS1,GNB1,LHCGR,ADCY7,ADCY4,CACNA1D,FLNA,PTGIR,CHRM3,GNA13,GNA12,DRD4,TBXA2R,APLP1,GNAI3,AVPR2,GNAI2,PRKACB,FPR1,TSHR,GNAL,ADORA2A,GRM2,PTGDR,HRH4,RAPGEF2,P2RY12,ADCY3,LPAR1,CNR1,RXFP2,HTR7,PSAP,GNAZ,PTGER4,PTGER3,NPR3,OPRL1	59	-0.227613	-2.06601	0.00242571	0.24563	0.9999	3449	-0.223326	-2.01966	0.00564061	0.118073	1	3227
NEGATIVE REGULATION OF OXIDATIVE STRESS-INDUCED INTRINSIC APOPTOTIC SIGNALING PATHWAY	GO:1902176	NME8,BAG5,VNN1,SOD2,PARK2,NOL3,PARK7,HTRA2,NONO,PINK1,AKT1,HIF1A,SIRT1,TRAP1,MAPK7,HSPB1,NFE2L2	17	0.428068	2.12075	0.00257222	0.0497661	0.9966	6932	0.359329	1.77812	0.0189545	0.204137	1	10195
MYELOID CELL DEVELOPMENT	GO:0061515	KIT,NCKAP1L,SRC,ZNF385A,FOXP1,C6orf25,ANXA2,G6PD,MED1,DMTN,GATA1	11	-0.524491	-2.1157	0.00264281	0.245532	0.9977	1966	-0.456898	-1.84795	0.0125874	0.169286	1	3149
CALCIUM ION IMPORT INTO CYTOSOL	GO:1902656	PLCG2,CHERP,CCL3,PTPRC,RYR1,CCR7,CCR5,ATP2B4,IBTK,NOL3,TRPM2,XCL1,RYR2,LCK,PKD2,ITPR1,FGF2,ERO1L,F2R	19	-0.397099	-2.06546	0.00272851	0.240033	0.9999	4115	-0.421017	-2.19273	0.00179964	0.0779628	0.9691	9227
REGULATION OF PROTEIN UBIQUITINATION INVOLVED IN UBIQUITIN-DEPENDENT PROTEIN CATABOLIC PROCESS	GO:2000058	PSMB7,PSMB4,CDC16,PSMA6,PSMB1,PSMB6,PSMB3,PSMD10,PSMB2,PSMA3,FBXW7,PSMA4,PSMA7,PSMB5,PSMA8,BUB3,PDCL3,PSMD1,PSMD2,ANAPC2,PSMD3,FBXO5,PSMB8,PSMB9,PTK2B,CDC20,FZR1,CDK5RAP3,UBE3A,UBE2C,PSMA1,RPS27A,BTRC,PSMA5,UBE2E1,UBB,SKP1,UBA52,PSME4,UBC,SMURF1,MAD2L1,PSMD12,PSMD9,CLU,PSMD11,ANAPC7,PLK1,PSMD13,CCDC22,ANAPC15,ANAPC16,ANAPC11,RNF139,AXIN1,ANAPC10,CCNB1,UBE2D1,CUL1,PSMC1,PSMC2,PSMA2,PTEN,CDC23,CDK1…	90	0.19017	2.11923	0.0027451	0.0497353	0.9969	8361	0.182256	2.01697	0.00598444	0.0825051	1	6553
REGULATION OF PROTEIN CATABOLIC PROCESS	GO:0042176	RNF125,PSMB7,NEDD4L,BAG5,CDC16,PSMA6,PSMB4,OSBPL7,PSMB1,PSMB6,PSMB3,PSMD10,PSMB2,PSMA3,ARIH2,PSMA4,FBXW7,PSMA7,OS9,PSMB5,ECSCR,PSMA8,BUB3,PDCL3,PSMD1,PSMD2,PSMD3,PSMB8,PSMB9,VCP,CDC20,CDKN1B,UFL1,TAF9,DERL3,TRIM32,DERL2,C4BPA,TIPARP,RNF114,PSMA1,ADAM9,ADAM8,PSMA5,UBE2E1,DACT1,SKP1,AK6,TNFAIP3,SMURF1,RNF217,SNX3,USP5,CCDC22,RNF139,IFNG,HGS,CDC23,SMAD7,PIAS1,CHEK2,FLNA,CDC27,RGP1,CDC26,USP19,MAD2L2…	279	0.110667	2.12371	0.00276789	0.0498266	0.9961	8700	0.120165	2.30726	0.000992064	0.0259996	0.7971	8348
CELLULAR RESPONSE TO ORGANIC CYCLIC COMPOUND	GO:0071407	DYNAP,PMEPA1,BRCA1,OSBPL7,MLC1,CTNNA1,ADCY6,RYR1,DIAPH1,NR3C1,CDH1,VDR,HCN3,CALCOCO1,RNF4,RBM14,GABRB3,CIB2,ESR2,PADI2,ABHD2,CDK7,FLOT1,NCOA1,NCOA3,RAPGEF3,GNG2,NCOA6,AKAP6,NCOA4,SLC5A5,YWHAH,TIPARP,RHOXF1,ROCK2,CFTR,SNIP1,MEF2C,ESR1,RAD51,GPER1,ZCCHC11,MED4,38200,37834,MED30,CYP1B1,ADCY2,NFKB1,JUP,GNAI1,ADCY5,GNB1,KLF9,SMAD1,SMAD2,TADA3,PIAS1,TGFB1I1,PIAS2,SMAD3,CALR,CRHBP,PIM1,SLC9A1,H2AFZ,PPAR…	197	-0.125203	-2.03926	0.00277283	0.214276	1	8323	-0.0969166	-1.57972	0.05193	0.270171	1	9524
NEGATIVE REGULATION OF RESPONSE TO ENDOPLASMIC RETICULUM STRESS	GO:1903573	UBE2J1,WFS1,PARK2,LRRK2,OPA1,TMBIM6,TXNDC12,PARK7,SVIP,OS9,UBAC2,UBXN1,VIMP,USP14,NCK2,PPP1R15A,PPP1R15B,PTPN1,DERL3,CREB3L1,UBE2G2,SYVN1,DERL2,ERLEC1,CREB3,GNB2L1,HERPUD1,XBP1,BFAR,USP25,NCK1,DNAJC3,	32	0.321967	2.16578	0.00277833	0.0385959	0.9852	8600	0.319327	2.16793	0.00200441	0.0423752	0.9843	10288
CYTOSOLIC CALCIUM ION TRANSPORT	GO:0060401	PLCG2,CHERP,CCL3,RYR1,PTPRC,CCR7,CCR5,ATP2B4,IBTK,NOL3,CACNB3,TRPM2,CACNA1C,XCL1,RYR2,LCK,ATP2A2,PKD2,ITPR1,SLC8A1,FGF2,ITPR3,ERO1L,F2R,	24	-0.3489	-2.04175	0.00279274	0.219728	1	4115	-0.432117	-2.54768	0	0.0206289	0.2255	9227
ORGAN GROWTH	GO:0035265	NDRG4,TGFBR3,FGFR2,TGFB2,NOTCH1,S1PR1,SORBS2,PDLIM5,PSAP,LEPR,FGF7,DLL1,C3orf58,LEP,EVC	15	-0.437021	-2.0376	0.00296443	0.208015	1	9867	-0.513628	-2.40673	0.00020012	0.0327705	0.5334	7359
REGULATION OF CELLULAR CATABOLIC PROCESS	GO:0031329	RNF125,PSMB7,BAG5,CDC16,PSMA6,PSMB4,PSMB1,OSBPL7,PSMB6,PSMB3,PSMD10,PSMB2,PPARA,PSMA3,ARIH2,PSMA4,FBXW7,PSMA7,PSMB5,ECSCR,PSMA8,BUB3,PDCL3,PSMD1,PSMD2,PSMD3,PSMB8,PSMB9,VCP,CDC20,SUPV3L1,UFL1,TAF9,RAPGEF3,RNF114,PSMA1,ADAM9,ADAM8,PSMA5,UBE2E1,DACT1,SKP1,AK6,SMURF1,RNF217,CCDC22,USP5,RNF139,IFNG,ABCD2,CDC23,SMAD7,PNPLA2,PIAS1,CDC27,RGP1,CDC26,HP,RNF166,BAG6,GTPBP1,GPLD1,GNA12,CSNK1A1,ARAF,TIMP2,TO…	283	0.107268	2.08379	0.00296912	0.0598888	0.9987	8114	0.105971	2.04924	0.0034581	0.0712233	0.9997	8322
DERMATAN SULFATE METABOLIC PROCESS	GO:0030205	IDUA,DSE,CHST12,CHST14,VCAN,DSEL,UST,DCN,	8	-0.58851	-2.04239	0.00298151	0.223559	1	5023	-0.528642	-1.82642	0.0134092	0.168978	1	6071
NEGATIVE REGULATION OF REGULATED SECRETORY PATHWAY	GO:1903306	LGALS9,CEACAM1,ADRA2A,STXBP3,CD300A,FMR1,CCR2,REST,CD84	9	-0.55852	-2.04131	0.00298329	0.215825	1	1900	-0.530869	-1.9471	0.0078455	0.148049	1	2384
CELL VOLUME HOMEOSTASIS	GO:0006884	TRPV4,SLC12A4,LRRC8A,AQP10,CLCN6,AQP9,KCNMA1,AQP3,ANO6,P2RX7,AQP1,CLCN3,	12	-0.475706	-2.00606	0.00299043	0.201826	1	3351	-0.436018	-1.83622	0.0150663	0.168991	1	5505
RECEPTOR CLUSTERING	GO:0043113	ITGA4,ITGAL,PICK1,PIGR,DLG1,AGRN,ITGB1BP1,GPHN,MAGI2,FLNA,ITGB2,NRXN1,DLG3,DNAJA3,MADCAM1,APOE,NRXN2,DVL1,ITGB7,DLG4,DLG2	21	-0.367098	-2.02113	0.00317523	0.206478	1	6089	-0.404087	-2.23118	0.00142566	0.0754471	0.9296	5442
MITOTIC SISTER CHROMATID SEGREGATION	GO:0000070	PHF13,PRC1,TEX14,NUSAP1,RACGAP1,NAA50,NCAPH,RB1,NCAPG,MAD1L1,CHMP4B,KIF2C,ZW10,PSRC1,VPS4A,KLHL22,KIF22,KPNB1,PAPD7,KIF23,SEH1L,RAB11A,CEP57,MAP10,CEP55,CEP57L1,KIF18A,KNSTRN,KIF18B,BECN1,DSCC1,PIBF1,CUL3,GSG2,MAU2,ANKRD53,CHMP3,RRS1,REC8,AURKC,CDC14A,WAPAL,CHMP1A,PLK1,SMC4,SMC2,AURKB,RAD21,SPAG5,CDCA8,TTN,SMC1A,KIFC1,CCNB1,INO80,VPS4B,CENPE,NIPBL,CHMP4A,CHMP2A,CDC23,CENPA,AKAP8L,CHMP7,CHMP6,CHMP…	85	0.186431	2.00624	0.00321092	0.0816487	1	9112	0.198352	2.13651	0.00140309	0.0467235	0.9938	7462
MULTI-ORGANISM MEMBRANE BUDDING	GO:1902592	CHMP1A,VPS37C,CHMP7,MITD1,VTA1,CHMP6,CHMP2B,PDCD6IP,VPS37A,VPS37B,TSG101,VPS28,CHMP4B,VPS4A,VPS4B,MVB12A,LRSAM1,CHMP1B,CHMP3,CHMP5,CHMP4A,CHMP2A,	22	0.36445	2.03912	0.00322191	0.070957	0.9999	3973	0.409964	2.30199	0.000595593	0.0264297	0.8091	4769
REGULATION OF ION TRANSPORT	GO:0043269	NEDD4L,BCL2,KIF5B,SLC30A5,CRY2,TLR9,ARL6IP5,NPPA,DIAPH1,GLRX,NCOR1,CYP4F2,AHCYL1,TRPC1,AKAP6,PLA2G10,YWHAH,SYK,MAPK8IP2,CFTR,MEF2C,GPER1,GNB5,CACNA2D4,CACNA2D3,RAB3GAP1,TRPC6,RANGRF,AHNAK,CACNB1,CACNB4,CACNB3,CACNG8,CNKSR3,FXYD5,CNIH2,CRHBP,WWP2,SLC9A1,F2RL3,CNIH3,RAB11B,WFS1,STK39,SEMG1,PRKACA,KCNAB2,CEMIP,PTK2B,CD84,RNF207,SUMO1,IL1B,CXCL9,GPD1L,P2RX3,P2RX7,MYLK,P2RX4,P2RX5,RELN,PLCG1,PTPN3,CAM…	200	-0.125713	-2.06541	0.00322256	0.233939	0.9999	5180	-0.119165	-1.96549	0.00554017	0.14137	1	6169
BLOOD CIRCULATION	GO:0008015	NEDD4L,TRPV4,MYLK3,MTHFR,PPARG,ADCY6,NPPA,CYP4F2,PCSK5,EPHX2,FGFBP3,PTGS2,SOD2,KCNMB4,PLCB3,KCNMB2,ACTC1,SERPING1,PIK3CA,RASL10B,GPER1,GAS6,ID2,PTPRO,POMC,ANGPT1,CORIN,CEACAM1,TNNC1,LNPEP,TBXA2R,CYP4F12,YES1,SLC2A5,ELN,ADORA2A,SCPEP1,PRCP,PTGDR,ITGB1BP1,GNB3,PTPRJ,TGFB1,NFE2,MYBPC3,TAZ,HOXB2,GPD1L,RNPEP,ACE,P2RX4,C3AR1,ADIPOQ,TTN,CXCL10,AVPR1A,LRP5,HTR7,EMP2,SOD1,CAV1,GCH1,SMTNL1,DOCK4,CPA3,GCLC,…	146	-0.148902	-2.08653	0.00323363	0.234909	0.9995	4972	-0.125348	-1.76323	0.0207751	0.18901	1	10539
GLYCOGEN CATABOLIC PROCESS	GO:0005980	PHKB,PYGB,FAM47E-STBD1,PGM2,PHKA2,PYGM,PYGL,PGM1,AGL,PHKG2,GYG1,CALM1,CALM2,CALM3,GAA,PHKG1,	16	0.43251	2.07663	0.00324412	0.0608977	0.9992	3377	0.2901	1.39935	0.113359	0.524289	1	10247
PROTEIN DEPHOSPHORYLATION	GO:0006470	PTPRE,FBXW11,PPP2R3B,PPP2R3A,PTPN18,PPP2R2D,PPM1F,PPP2R2B,PTPRF,MTM1,PTPRK,PPM1A,PTPRM,BTRC,DAPP1,PHPT1,MTMR3,CTDP1,CDC14B,DUSP5,MTMR6,MTMR7,MTMR4,RPAP2,PPM1M,PTPRZ1,MTMR2,PPTC7,PPM1D,PPM1G,PTPRO,PTEN,PTPN13,PTPN14,PTPN11,PTPN12,PTPRN2,PPM1B,PGP,CTDNEP1,TIMM50,PPP2CB,DUSP11,PTPRC,DUSP13,LHPP,DUSP18,PPEF2,PPP2R2A,PPEF1,SSH2,CTDSP2,PTPN22,SSH1,EYA3,PPP6C,PPP2R1A,PTPRJ,PPP1R12A,SSU72,PPP5C,DUSP14,PP…	97	0.176355	2.04051	0.00325203	0.0709856	0.9999	4330	0.117701	1.34545	0.13085	0.555322	1	9143
MULTI-ORGANISM ORGANELLE ORGANIZATION	GO:1902590	CHMP1A,VPS37C,CHMP7,MITD1,VTA1,CHMP6,CHMP2B,PDCD6IP,VPS37A,VPS37B,TSG101,VPS28,CHMP4B,VPS4A,VPS4B,MVB12A,LRSAM1,CHMP1B,CHMP3,CHMP5,CHMP4A,CHMP2A,	22	0.36445	2.058	0.00325402	0.0659975	0.9993	3973	0.409964	2.29274	0.0011893	0.0266169	0.829	4769
REGULATION OF BLOOD CIRCULATION	GO:1903522	CELF2,ADCY6,RYR1,NPPA,EPHX2,TRPC1,AHCYL1,KCNMB4,KCNMB2,PIK3CG,TNNT2,CACNA1F,GPER1,CACNA2D4,CACNA1H,CACNA2D3,CACNA2D2,RANGRF,JUP,SMAD7,CACNB1,CACNB4,CACNB3,CACNG8,KCND1,CORIN,CACNG6,ITPR2,KCND3,ITPR1,ITPR3,ASPH,SLC9A1,TBXA2R,PRKACA,SCPEP1,PTGDR,POPDC2,RNF207,GPD1L,ACE,P2RX4,RGS2,TGFB2,AVPR1A,PDE4B,CAV1,SMTNL1,DOCK4,TNNI3K,DES,ECE1,DOCK5,CALM1,CALM2,CALM3,F2R,CLIC2,SCN1B,SCN3B,CACNB2,KCNJ2,CYP2J2,C…	134	-0.154837	-2.08029	0.00335438	0.230806	0.9997	8027	-0.123909	-1.66196	0.0351539	0.236149	1	6212
MULTI-ORGANISM METABOLIC PROCESS	GO:0044033	RAB29,EIF2AK4,SUPT5H,RPSA,PCBP1,RPS9,RPL18A,MAP2K4,RPS5,RPS6,RPS8,RPS7,SSB,RPL29,ROCK2,SMARCB1,RPL27A,USF1,USF2,CCNT2,RPL36A,RPL35A,RPS19,RPS10,RAB5A,RPS11,RPS15A,RPS28,RPS25,RPS27,MAP2K1,MAP2K2,RPS20,MAP2K3,RPS29,RPL37A,RPL10A,PTBP1,RPS16,RPS18,RPS12,MAP2K6,RPS15,MAP2K7,RPL7A,RPL21,RPS2,RPL22,NUP98,RPS3,RPL23,NUP160,EEA1,NUP107,NUP43,RPL27,RPL24,NUPL1,ATG16L1,NUP205,RPL26,AAAS,RPL34,RPLP2,ATG16L…	139	0.152041	2.08169	0.00336967	0.0601615	0.9989	5043	0.0743338	1.03043	0.389834	0.827411	1	7905
BLOOD VESSEL MORPHOGENESIS	GO:0048514	RNF213,ROBO1,EIF2AK3,ADM2,ESM1,RASA1,PROK2,HPSE,IL18,SERPINE1,CUL7,MYH9,PGF,JMJD6,THBS1,HPGD,VASH1,SYK,CXCL8,ADAM8,BMPR2,PLXDC1,XBP1,AGGF1,SFRP2,MCAM,LRP1,PDGFA,TGFBR3,CLIC4,EPHB2,BMPR1A,TGFBR1,C1GALT1,E2F7,SIRT1,E2F8,NOTCH4,CYP1B1,ENG,ACVRL1,NRP1,TGFBI,LAMA5,SMAD7,CALCRL,FLT4,ANGPT1,CEACAM1,ANXA2,FGF2,HES1,CCM2,GPLD1,SAT1,ADIPOR2,GLMN,ERAP1,SRPK2,PDGFRA,PDGFRB,EPHB3,EPHB4,EPHB1,FGFR2,HOXA1,HEY1,…	129	-0.157033	-2.08718	0.00337972	0.24105	0.9994	5824	-0.170022	-2.24769	0.00120846	0.0704134	0.9078	6277
PROTEIN LIPIDATION	GO:0006497	NMT1,MPPE1,CLIP3,WDR45B,GOLGA7B,PIK3C3,ATG7,ATG5,ALOX12B,PPM1A,ZDHHC7,DBI,ZDHHC1,PGAP2,PGAP1,ZDHHC2,ZDHHC8,ZDHHC5,PLAUR,ZDHHC6,ZDHHC3,ZDHHC14,ATG12,ZDHHC15,ZDHHC12,PYURF,ZDHHC16,ZDHHC17,GPAA1,ATG4B,ATG4A,WDR45,ATG10,PIGL,PIGK,PIGH,ATG4C,PIGG,PIGF,ATG4D,PIGM,OAS2,ZDHHC18,ZDHHC21,ZDHHC20,PIGZ,PIGY,PIGX,PIGW,PIGV,ALG5,PIGU,PIGT,MBOAT4,PIGB,PIGC,PORCN,ZDHHC9,PIGA,DPM1,DPM2,DPM3,NMT2,WIPI1,PPM1B,PIGQ,…	72	0.204567	2.03049	0.00338174	0.0735519	1	7620	0.1899	1.89964	0.0080289	0.139513	1	9092
NEGATIVE REGULATION OF I-KAPPAB KINASE/NF-KAPPAB SIGNALING	GO:0043124	TNIP3,NLRC3,PSMD10,G3BP2,CCDC22,ADIPOQ,RORA,SIRT1,USP10,TRIM59,C1QTNF3,TNIP1,STAT1,NLRP3,NFKBIA,FAF1,OTUD7B,NLRP12,NOV,CASP8,IL10,C9orf89,PER1,ZMYND11,PPM1A,OTUD7A,RIPK1,CARD8,TANK,PYCARD,RHOH,PPM1B,CYLD,TLE1,ZC3H12A,ESR1,TNFAIP3,GSTP1,	38	0.288743	2.11128	0.00340136	0.0518115	0.9973	9701	0.225533	1.65066	0.0348977	0.297323	1	9423
REGULATION OF RESPONSE TO EXTERNAL STIMULUS	GO:0032101	IL33,CLASP1,PPARA,DAPK2,CERS2,INPP5F,HPSE,LGALS9,HERC5,ANKRD17,ATP6V1H,SERPINE2,BCL6,PDE6G,ENPP4,A2M,TYRO3,EPHA4,SYK,SERPING1,ADAM8,F12,PLAUR,MYD88,GAS6,SAG,CNGA1,RAC1,RAC2,ZAP70,KLKB1,PLAT,TC2N,CD59,RNF216,PTPRO,RPS19,STX2,IL12A,LYN,IL6R,ANGPT2,CALR,PLEK,STK24,CFH,CEACAM1,PLG,FGF2,TSPAN6,SHARPIN,CCL23,GUCY2D,SELP,IL6,OTULIN,FFAR2,APOE,MEGF8,NBL1,PPEF1,NR1H3,HSPB1,PHB2,TNFAIP6,AP1G1,NR1D2,HYAL2,A…	398	-0.0890846	-2.06313	0.00340613	0.225758	1	10445	-0.105089	-2.41419	0.000401123	0.0333112	0.5127	8543
AXON GUIDANCE	GO:0007411	SCN1B,OPHN1,KIF5C,PLXNB1,VASP,KIF5A,PLXNB3,KIF5B,ROBO1,RNF165,SPTA1,FYN,GPC1,NGFR,SPTB,NCAM1,PTPRA,PLA2G10,NTN4,EPHA4,ENAH,UNC5A,PTPRM,NFIB,SPON2,L1CAM,HRAS,SEMA4F,MAPK1,SPTAN1,MAPK3,EFNA4,SLIT1,EPHB2,SEMA3C,SEMA3B,EFNB1,PTPRO,NRP1,SIAH2,EFNA3,SEMA6A,KRAS,FEZ1,FEZ2,USP33,EFNA5,SOS1,DRAXIN,EPHB3,PLXNB2,ROBO3,EPHB1,CDK5R1,PLXNA2,PLXNA4,PLXNA1,PLXNA3,CHN1,RPS6KA5,SIAH1,PRKCQ,NRAS,CREB1,EFNA1,ARHGAP3…	86	-0.193886	-2.11163	0.00341434	0.234501	0.9981	10266	-0.201366	-2.19571	0.00138641	0.0777143	0.9661	9932
RESPONSE TO TOPOLOGICALLY INCORRECT PROTEIN	GO:0035966	RNF121,RNF126,KLHDC3,BAK1,EIF2AK3,RNF175,EIF2S1,SERPINH1,CXXC1,RNF5,SDF2,BHLHA15,CUL7,SULT1A3,VCP,TOR1B,HSPA8,PLA2G4B,DERL3,DERL2,TBL2,RNF185,VAPB,HDAC6,ATP6V0D1,ASNA1,MBTPS1,DNAJC4,SEC61A2,SDF2L1,CXCL8,SEC63,HSPA4L,F12,DNAJB5,SRPRB,SEC62,ASNS,DNAJB4,XBP1,UBE2W,DNAJC3,SRPR,HSPD1,FKBP14,PARK2,PDIA5,ERN1,PDIA6,EXTL3,ARFGAP1,SEC61A1,LMNA,SEC61G,ACADVL,STUB1,HSPE1,VIMP,DCTN1,PPP2R5B,SSR1,DNAJB11,YIF1…	135	0.152916	2.05681	0.00356224	0.065873	0.9993	4736	0.101034	1.37124	0.116061	0.536368	1	3562
POSITIVE REGULATION OF FIBROBLAST PROLIFERATION	GO:0048146	GAS6,PDGFA,PDGFRA,BMI1,CD74,CDKN1A,LIG4,PDGFC,WNT1,PDGFB,CDK4,AQP1,S100A6,NDUFS4,CDK6,IGF1,E2F1,MIF,EREG,SPHK1,FN1,MYC,	22	-0.363766	-2.04769	0.00362027	0.221058	1	4783	-0.30865	-1.72854	0.025324	0.205322	1	4951
REGULATION OF ENDOPLASMIC RETICULUM UNFOLDED PROTEIN RESPONSE	GO:1900101	PIK3R1,WFS1,TMBIM6,ERN1,BCL2L11,BAK1,BAX,HSPA5,COPS5,GNB2L1,TMEM33,XBP1,PPP1R15A,BFAR,PPP1R15B,NCK1,PTPN1	17	0.418035	2.07334	0.00378561	0.0615803	0.9992	4017	0.253614	1.26596	0.185399	0.630714	1	2773
NEGATIVE REGULATION OF CELL ADHESION	GO:0007162	KANK1,MFI2,TRPV4,PLXNB1,SPN,PLXNB3,PPARA,ALOX12,RASA1,CDH1,MAP2K5,ARHGDIA,SERPINE1,HAVCR2,CD274,PDE3B,LGALS9,TNFRSF21,THBS1,GCNT2,FZD4,SERPINE2,PHLDB2,BCAS3,KLF4,ADAM10,SEMA4D,DLC1,MYADM,CLASP2,RGCC,RCC2,ARHGAP6,RDX,ADAM15,TNFAIP8L2,PAG1,TIGIT,SIPA1,NF2,CYP1B1,LILRB1,KIAA0922,ACVRL1,PTPRO,RND1,PTEN,TGFBI,FOXP3,CTLA4,HFE,ACER2,TNFSF4,LILRB2,TBCD,CD164,ADAMDEC1,LPXN,FXYD5,SPINT2,ADAM22,ANGPT1,LGALS…	127	-0.156024	-2.05599	0.00379469	0.230029	1	7217	-0.166738	-2.18368	0.00222853	0.0797934	0.9759	7996
NEGATIVE REGULATION OF CELL-CELL ADHESION	GO:0022408	GLMN,TRPV4,PPARA,SOCS5,HLA-G,ALOX12,PDCD1LG2,CDH1,MAP2K5,PTPN22,HAVCR2,CCL28,CD274,LAX1,LGALS9,PRKCD,TNFRSF21,ASS1,ZNF703,IL10,TGFB1,IFNL1,SERPINE2,KLF4,MYADM,MAPK7,PTPN2,RGCC,RDX,DUSP3,TNFAIP8L2,PAG1,CD300A,TIGIT,ANXA1,APOA1,HMGB1,ADIPOQ,RC3H1,JAK3,CEBPB,NF2,LILRB1,IL1RN,WNT1,BTN2A2,KIAA0922,PRKAR1A,ZC3H8,FOXP3,CTLA4,HFE,TNFSF4,PRNP,LILRB2,XCL1,SPINT2,LGALS3,GTPBP4,CEACAM1,IRF1,PLG,MAD2L2,SFTPD,…	66	-0.216015	-2.06335	0.00379469	0.231042	1	10561	-0.208621	-1.98676	0.00718833	0.135366	1	10690
CALCIUM ION TRANSMEMBRANE IMPORT INTO CYTOSOL	GO:0097553	PLCG2,CHERP,CCL3,PTPRC,RYR1,CCR7,CCR5,ATP2B4,IBTK,NOL3,TRPM2,XCL1,RYR2,LCK,PKD2,ITPR1,FGF2,ERO1L,F2R	19	-0.397099	-2.082	0.00385161	0.234787	0.9996	4115	-0.421017	-2.19654	0.00141214	0.0802762	0.9654	9227
REGULATION OF PROTEOLYSIS	GO:0030162	PSMB7,PSMB4,CDC16,BAG5,MFI2,BOK,PSMB1,OSBPL7,PSMB6,PSMB3,PSMB2,PSMA3,FIS1,FBXW7,BAK1,PSMA4,PPARG,PSMA7,PSMB5,ARL6IP5,PSMA8,ACVR1C,PSMD1,PSMD2,PSMD3,NGFR,PSMB8,PSMB9,MYH9,HDAC2,LGALS9,CDC20,CDKN1B,SERPINE2,DIABLO,HDAC6,A2M,SERPING1,PSMA1,ADAM9,ADAM8,PSMA5,F12,UBE2E1,PLAUR,RNF217,HSPD1,GAS6,ABTB2,HIP1,ABTB1,USP5,APAF1,KLKB1,HGF,PLAT,CD59,CDC23,PIAS1,CDC27,CDC26,CFH,ASPH,BAG6,GPLD1,GNA12,ARAF,CSNK1A…	437	0.0858462	2.05941	0.00385865	0.0659818	0.9993	3262	0.072027	1.73204	0.020563	0.224983	1	7225
AUTOPHAGY	GO:0006914	MAP1LC3B2,ZFYVE1,ATG3,FIS1,VPS36,SNAP29,NPC1,VPS4A,KIAA1324,WDR45B,VPS13A,PIK3C3,MAP1LC3B,ATG7,ATG5,MAP1LC3A,VCP,GABARAPL1,GABARAPL2,PRKAA1,HSPA8,ATG101,PIK3R4,HDAC6,BECN1,RRAGD,ATG2A,RRAGB,ATG14,MVB12A,RRAGA,ATG2B,VPS25,CHMP3,RRAGC,MTMR3,CALCOCO2,LAMTOR5,SMURF1,PARK2,MTMR14,TRAPPC8,ATG4B,WDR45,ATG4A,RAB23,ANXA7,FUNDC2,FUNDC1,CLN3,ATG4C,ATG4D,RHEB,VIPAS39,LIX1L,HGS,VPS16,MARK2,STAM,EPG5,LIX1,PACS…	163	0.137713	2.04735	0.00393778	0.069278	0.9995	7172	0.124484	1.84876	0.0130435	0.16311	1	10195
NEGATIVE REGULATION OF INTERLEUKIN-10 PRODUCTION	GO:0032693	FOXP3,AGER,DLL1,TNFRSF21,LILRB1,TRIB2,IL23R,IL23A,PDCD1LG2,JAK3,CD274	11	-0.497367	-2.01845	0.0039801	0.206279	1	7217	-0.42337	-1.70723	0.0243951	0.216696	1	6920
SYSTEM PROCESS	GO:0003008	MAGED2,TRPV4,CHRNB4,CHRNE,CLIC5,PPARG,ADCY6,NPPA,SLC6A8,TPCN2,INPP5F,PCSK5,EPHX2,SOD2,VLDLR,KCNMB4,PLCB3,KCNMB2,TNNT2,GNAO1,TNNT1,TNNT3,CACNA1F,CACNA2D4,CACNA1H,ID2,CORIN,CRHBP,ASPH,TNNC2,TNNC1,LNPEP,SOAT2,TAS2R40,PKD1L3,ST3GAL4,TAS2R31,SYNJ1,RNPEP,TTN,APP,WDR1,SOD1,CPA3,CALM1,CUX2,CALM2,CALM3,PIK3C2A,MMP24,RAB11FIP2,MYL6,MYL5,MYL4,MYLPF,STRAP,EMD,TRIM72,GSTM2,SPX,UTRN,GNAT2,MYL6B,NEB,LPO,SGCE,SG…	493	-0.0803274	-2.05041	0.00399361	0.22732	1	3465	-0.0727453	-1.84713	0.0102245	0.169217	1	3523
NEURON PROJECTION GUIDANCE	GO:0097485	SCN1B,OPHN1,KIF5C,PLXNB1,VASP,KIF5A,PLXNB3,KIF5B,ROBO1,RNF165,SPTA1,FYN,GPC1,NGFR,SPTB,NCAM1,PTPRA,PLA2G10,NTN4,EPHA4,ENAH,UNC5A,PTPRM,NFIB,SPON2,L1CAM,HRAS,SEMA4F,MAPK1,SPTAN1,MAPK3,EFNA4,SLIT1,EPHB2,SEMA3C,SEMA3B,EFNB1,PTPRO,NRP1,SIAH2,EFNA3,SEMA6A,KRAS,FEZ1,FEZ2,USP33,EFNA5,SOS1,DRAXIN,EPHB3,PLXNB2,ROBO3,EPHB1,CDK5R1,PLXNA2,PLXNA4,PLXNA1,PLXNA3,CHN1,RPS6KA5,SIAH1,PRKCQ,NRAS,CREB1,EFNA1,ARHGAP3…	86	-0.193886	-2.11547	0.00402334	0.237101	0.9977	10266	-0.201366	-2.19976	0.000606183	0.0817541	0.9628	9932
VIRAL BUDDING	GO:0046755	CHMP1A,VPS37C,CHMP7,MITD1,VTA1,CHMP6,CHMP2B,PDCD6IP,VPS37A,VPS37B,TSG101,VPS28,CHMP4B,VPS4A,VPS4B,MVB12A,LRSAM1,CHMP1B,CHMP3,CHMP5,CHMP4A,CHMP2A,	22	0.36445	2.03214	0.00403633	0.073469	1	3973	0.409964	2.31944	0.000604351	0.0253671	0.764	4769
ADENYLATE CYCLASE-INHIBITING G-PROTEIN COUPLED RECEPTOR SIGNALING PATHWAY	GO:0007193	DRD4,APLP1,GNAI3,GNAI2,ADCY6,GNAL,GRM2,ADRA2A,ADCY9,HRH4,P2RY12,ADCY3,LPAR1,ADCY2,GNAI1,ADCY5,GABBR1,RGS1,ADCY7,PSAP,ADCY4,FLNA,NPR3,CHRM3,OPRL1	25	-0.348891	-2.09005	0.00416254	0.244125	0.9993	7910	-0.302973	-1.80253	0.0144231	0.176351	1	8713
VASCULATURE DEVELOPMENT	GO:0001944	RNF213,FBXW7,ADM2,ESM1,PROK2,HPSE,PGF,MYH9,JMJD6,FZD4,HPGD,SYK,VASH1,ADAM8,PIK3CA,PLXDC1,AGGF1,SFRP2,MEF2C,MCAM,TGFBR3,CLIC4,TGFBR1,C1GALT1,E2F7,NOTCH4,E2F8,PAX6,CYP1B1,ENG,TGFBI,SMAD7,PTPN14,ANGPT2,ANGPT1,CEACAM1,FGF2,HES1,CCM2,GPLD1,HEY1,OTULIN,TGFBR2,JAG1,STRA6,EGFL7,TMEM204,PRCP,LEF1,PTK2B,ATP5B,EGR3,STK11,ITGB1BP1,TGFB1,ERRFI1,ATPIF1,CDH13,HOXB3,TCF7L2,MED1,MYLK,COL1A1,AHR,EGR1,NF1,ITGA5,ACV…	152	-0.142425	-2.03284	0.00423472	0.202615	1	5824	-0.154954	-2.22238	0.00222088	0.0765359	0.9412	6413
RELEASE OF SEQUESTERED CALCIUM ION INTO CYTOSOL	GO:0051209	PLCG2,CHERP,CCL3,PTPRC,RYR1,CCR7,CCR5,IBTK,NOL3,XCL1,RYR2,LCK,PKD2,ITPR1,FGF2,ERO1L,F2R	17	-0.412548	-2.0483	0.0043273	0.225132	1	4115	-0.41477	-2.04131	0.00317586	0.116368	0.9998	9227
MRNA SPLICE SITE SELECTION	GO:0006376	SNRPC,SRSF1,SF3A2,SF3A3,NOL3,SLU7,LUC7L,SRSF5,YTHDC1,SF3A1,CELF1,SRSF9,SRSF6,C7orf55-LUC7L2,SETX,PSIP1,SFSWAP,SRSF10,SF1,LUC7L3,SRSF12,PRPF39,ISY1	23	0.367465	2.10809	0.00438334	0.0523517	0.9976	5755	0.387223	2.21586	0.00239808	0.034824	0.9464	4648
REGULATION OF RNA SPLICING	GO:0043484	CELF6,PIK3R1,TIA1,RBM15B,SRPK2,PTBP2,PQBP1,MAGOH,PTBP3,DDX5,CLK1,MBNL2,ZNF326,RBM11,MBNL1,SF3A1,WTAP,CWC22,JMJD6,RPS13,SNRNP70,FMR1,AFF2,RBM20,RPS26,POLR2A,RBM25,CLK4,SON,RBM22,CLK2,CLK3,RBM5,RBM4,AGGF1,U2AF2,ESRP2,SFSWAP,BRDT,SRPK1,RBM8A,AKAP17A,RBM38,TMBIM6,RBM7,ERN1,RBFOX3,SNW1,RBFOX2,ZPR1,THRAP3,SETX,NSRP1,SAP18,C1QBP,FASTK,HNRNPL,AHNAK,RNPS1,MBNL3,HNRNPF,TRA2B,UHMK1,YTHDC1,RBMX,PTBP1,SRSF9,H…	76	0.200594	2.04466	0.00439034	0.0698626	0.9999	4336	0.189989	1.93338	0.00917614	0.119617	1	7747
REGULATION OF CYTOKINE BIOSYNTHETIC PROCESS	GO:0042035	GLMN,SPN,GATA3,BCL10,TLR9,IL6,INHBB,ASB1,BCL3,MAP2K5,TIRAP,GHRL,HSPB1,CCR2,IRF4,CD4,LTB,CD86,PRG2,CD80,THBS1,NLRP12,IL10,HMOX1,AZU1,IL1B,TLR3,SIGIRR,EREG,KLF4,TLR7,TNF,TLR8,CD28,EGR1,TRIB2,TLR1,TLR4,TLR6,TNFRSF8,ELANE,LILRB1,IGF2BP3,IGF2BP2,FOXP3,APOA2,ZFPM1,IGF2BP1,MAST2,CEBPG,IL27,SFTPD,EBI3	53	-0.231853	-1.98157	0.00439385	0.200066	1	5205	-0.206824	-1.77496	0.0204082	0.182654	1	5642
HUMORAL IMMUNE RESPONSE MEDIATED BY CIRCULATING IMMUNOGLOBULIN	GO:0002455	IGHE,IGKV4-1,C1R,C1S,IGLL5,IGKV5-2,C1QA,HLA-DQB1,C1QB,IGHA1,IGKV3-11,IGHG1,IGHG4,IGHG2,C1QC,IGLL1,ZP3	17	0.401756	1.99994	0.00441059	0.0826769	1	5332	0.398602	1.99033	0.00525359	0.0932183	1	4357
ZYMOGEN ACTIVATION	GO:0031638	IFI16,GGT1,PERP,CASP8,BAK1,TBC1D10A,KLKB1,PLAT,F12,FADD,ASPH,CTSH,CYFIP2,CIDEB,BAD,CUZD1,	16	0.426441	2.06218	0.00449438	0.0654433	0.9993	8956	0.384034	1.84145	0.014985	0.168674	1	9698
NEGATIVE REGULATION OF SEQUESTERING OF CALCIUM ION	GO:0051283	PLCG2,CHERP,CCL3,PTPRC,RYR1,CCR7,CCR5,IBTK,NOL3,XCL1,RYR2,LCK,PKD2,ITPR1,FGF2,ERO1L,F2R	17	-0.412548	-2.05164	0.00455897	0.230873	1	4115	-0.41477	-2.06962	0.00242424	0.103977	0.9994	9227
DIVALENT INORGANIC CATION HOMEOSTASIS	GO:0072507	SLC39A14,BCL2,TRPV4,SLC39A13,SLC39A7,SLC39A8,SLC39A6,BAK1,FIS1,SLC30A5,TMEM165,SLC39A4,RYR1,TPCN2,PROK2,EPHX2,CALB1,CIB2,TRPC1,PTGFR,TRPM2,CHRNA7,CD55,LPAR3,CCR3,PTGER2,SLC39A10,PLCE1,CD36,ESR1,CDH23,CD40,GPER1,SLC35G1,PSEN1,RAP1GDS1,S1PR4,TMCO1,SLC41A1,CLN3,TRPC6,ATP2C1,ATP7B,ADCY5,IBTK,CACNB3,CCR9,CCR4,ATP2C2,SMAD3,LPAR2,CALR,ITPR1,FGF2,CD52,ITPR3,SLC24A3,SLC24A1,TBXA2R,WFS1,GNA15,CCL23,PTPRC,C…	170	-0.134999	-2.03594	0.00456893	0.206283	1	11052	-0.125235	-1.8901	0.00866586	0.163026	1	9264
CALCIUM ION HOMEOSTASIS	GO:0055074	BCL2,TRPV4,BAK1,FIS1,TMEM165,RYR1,TPCN2,PROK2,CALB1,EPHX2,CIB2,TRPC1,PTGFR,TRPM2,CHRNA7,CD55,LPAR3,CCR3,PTGER2,PLCE1,CD36,ESR1,CDH23,CD40,GPER1,SLC35G1,PSEN1,RAP1GDS1,S1PR4,TMCO1,CLN3,TRPC6,ATP2C1,ATP7B,ADCY5,IBTK,CACNB3,CCR9,CCR4,ATP2C2,SMAD3,LPAR2,CALR,ITPR1,FGF2,CD52,ITPR3,SLC24A3,SLC24A1,TBXA2R,WFS1,GNA15,CCL23,PTPRC,CHRNA10,FPR1,SLC24A4,C5AR2,PRKACA,FPR3,FPR2,TRPV5,PDE6A,PDE6B,TRPV6,PTGDR,RM…	154	-0.136416	-1.98376	0.00458899	0.202834	1	11052	-0.128049	-1.85025	0.0101553	0.172251	1	9264
POSITIVE REGULATION OF EXTRACELLULAR MATRIX ASSEMBLY	GO:1901203	PHLDB2,DAG1,PHLDB1,CLASP1,TGFB1,CLASP2,RGCC,SMAD3,	8	-0.567881	-1.97625	0.00461292	0.19377	1	3195	-0.601243	-2.08473	0.00244051	0.102522	0.9991	2611
POSITIVE REGULATION OF CELL MOTILITY	GO:2000147	EPHA1,CIB1,SASH1,CLASP1,DAPK2,HDAC7,PDCD6,ALOX12,HDAC9,PRKD2,PRKD1,TIRAP,CTSH,PGF,PTGS2,LGALS9,RAB11A,PPM1F,PIK3CD,IGF1R,FGFR1OP,GCNT2,TRIM32,RUFY3,HDAC6,ZNF304,ADAM9,ADAM8,ROCK2,HYAL1,ADAM10,MYADM,SPHK1,PHPT1,HRAS,GAS6,GPER1,RAC1,RAC2,TGFBR1,NUMB,HGF,MADCAM1,IFNG,FERMT3,PFN1,IL12A,IL6R,MMP14,STAT5A,CALR,ANGPT1,CEACAM6,CSF1,FGF2,GPLD1,APC,PPAP2B,ENPP2,CCL20,SRGAP2C,LRRC16A,PTPRC,CBLL1,IL6,MYO1C,P…	247	-0.111445	-2.03817	0.00463243	0.211423	1	5947	-0.118041	-2.14489	0.00280843	0.089221	0.9906	5195
PLATELET DEGRANULATION	GO:0002576	PDGFB,SERPINE1,THBS1,A2M,SYK,SERPING1,F8,ECM1,F5,CD36,TIMP1,GAS6,PDGFA,HGF,IGF1,LYN,IGF2,FLNA,PLEK,PLG,CD63,VCL,F13A1,SELP,ACTN1,VEGFC,DMTN,ALDOA,TGFB1,PROS1,VEGFA,ITGA2B,TMX3,CLU,VEGFB,PPBP,TUBA4A,APOA1,BRPF3,CFD,ACTN4,TGFB3,TTN,TLN1,MMRN1,APP,TGFB2,ITIH4,SEPP1,SERPINA1,CYB5R1,PF4,WDR1,STXBP1,FAM3C,PHACTR2,SPP2,HABP4,SERPINF2,LAMP2,EGF,LGALS3BP,SRGN,CDC37L1,A1BG,CD9,ORM1,SPARC,SOD1,HRG,PSAP,QSOX…	86	-0.182192	-1.98764	0.00466059	0.206535	1	6397	-0.184866	-2.00921	0.00338983	0.122626	1	4314
REGULATION OF CYTOSOLIC CALCIUM ION CONCENTRATION	GO:0051480	TRPV4,FIS1,RYR1,F2RL1,PROK2,CACNA1A,CALB1,DLG4,CIB2,TRPC1,PTGFR,NOL3,TRPM2,CD55,LPAR3,CCR1,CCR3,PTGER2,PLCE1,CD36,ESR1,CDH23,GPER1,SLC8B1,SLC35G1,S1PR4,CLN3,TRPC6,CYSLTR1,ADCY5,IBTK,CACNB3,CCR9,S1PR3,CCR4,CACNA1C,PTGIR,RYR2,SMAD3,LPAR2,ITPR1,SLC8A1,ITPR3,FGF2,CD52,TAC4,TBXA2R,GNA15,PDGFRA,PTPRC,CHRNA10,FPR1,C5AR2,PRKACA,GHRL,CCR2,FPR3,CCR7,FPR2,CCR5,BCAP31,PDE6A,PDE6B,PTGDR,ATP2B4,FKBP1B,SPPL3,P2…	91	-0.180549	-2.02494	0.00469579	0.205274	1	6478	-0.181237	-2.02037	0.0042	0.118629	1	2617
GLIAL CELL DIFFERENTIATION	GO:0010001	ERBB3,CLU,RELN,PICK1,NF1,PTPRZ1,EIF2B1,MMP24,CNTF,SIRT2,GPC1,PRDM8,PTEN,MYRF,LEF1,SOD1,STAT3,CDK6,PARD3,CDK5,CDH2,DICER1,SOX8,DLL1,MXRA8,SKI,SOX4,NFIB,HES1,ARHGEF10,EIF2B5,SLC8A3,EIF2B4,NCMAP,EIF2B3,EIF2B2,	36	-0.281963	-2.00967	0.00471791	0.210421	1	6262	-0.266261	-1.89821	0.0120363	0.162408	1	5077
MITOTIC METAPHASE PLATE CONGRESSION	GO:0007080	CHMP1A,CDCA8,KIFC1,CCNB1,MAD1L1,CHMP4B,KIF2C,ZW10,PSRC1,VPS4B,VPS4A,CENPE,KIF22,KPNB1,CHMP4A,CHMP2A,CDC23,SEH1L,RAB11A,CHMP7,CEP55,CHMP6,CHMP2B,KIF18A,PDCD6IP,BECN1,CDCA5,PIBF1,NDC80,CUL3,MIS12,ANKRD53,CHMP1B,CHAMP1,CHMP3,SPDL1,CHMP5,RRS1,	38	0.275794	2.01296	0.00473653	0.0796949	1	3936	0.293359	2.1616	0.00260104	0.0436695	0.987	7316
RESPONSE TO ORGANIC CYCLIC COMPOUND	GO:0014070	DYNAP,PMEPA1,BRCA1,CATSPERG,OSBPL7,BCL2,MLC1,CHRNB4,CHRNE,CTNNA1,RYR1,CATSPER3,ADCY6,DIAPH1,NR3C1,PAQR6,PAQR7,CDH1,PAQR8,PAQR9,PAQR5,HCN3,VDR,CALCOCO1,TICAM1,SPP1,RNF4,ALPL,RBM14,GABRB3,CIB2,ESR2,PADI2,ABHD2,CDK7,FLOT1,NCOA1,STAT3,NCOA3,TRPM2,RAPGEF3,CHRNA7,GNG2,NCOA6,DUOX1,AKAP6,NCOA4,SLC5A5,HID1,YWHAH,TIPARP,ADAM9,RHOXF1,ROCK2,CFTR,SNIP1,MEF2C,ESR1,RAD51,GPER1,ZCCHC11,MED4,TGFBR1,38200,37834,ME…	263	-0.10537	-1.97267	0.00479712	0.193147	1	7972	-0.0928193	-1.74552	0.0187625	0.197284	1	6324
MITOCHONDRION DISASSEMBLY	GO:0061726	ATG12,MAP1LC3B2,PARK2,ATG3,FIS1,ATG4B,AMBRA1,WDR45,ATG4A,FUNDC2,FUNDC1,ATG4C,WDR45B,ATG4D,MARK2,MFN2,ATG5,MAP1LC3A,SQSTM1,GABARAPL1,GABARAPL2,RB1CC1,FBXO7,OPTN,HDAC6,ATPIF1,TOMM7,PINK1,BECN1,ATG2A,ATG14,WIPI1,BNIP3,ATG2B,ATG9B,WIPI2,ATG9A,USP30,	38	0.27038	1.97002	0.004885	0.0920187	1	2648	0.239471	1.76361	0.0156568	0.20894	1	3649
ORGANELLE DISASSEMBLY	GO:1903008	MAP1LC3B2,KIF5B,ATG3,MTIF3,FIS1,AMBRA1,STX5,WDR45B,MRRF,ATG5,EIF2D,DENR,MAP1LC3A,GBF1,SQSTM1,GABARAPL1,GABARAPL2,RB1CC1,FBXO7,KIF19,HDAC6,ATPIF1,BECN1,ATG2A,ATG14,ATG2B,ATG9B,ATG9A,MCTS1,ATG12,KIF9,PARK2,FAM134B,GOLGA2,ATG4B,ATG4A,WDR45,SPAST,FUNDC2,FUNDC1,MTIF2,ATG4C,VRK1,ATG4D,MARK2,MFN2,GFM2,CDK1,HBS1L,OPTN,TOMM7,PINK1,KLC1,WIPI1,BNIP3,PLK3,WIPI2,USP30,	58	0.226201	2.02435	0.00503018	0.0749924	1	5713	0.210211	1.89104	0.0110002	0.14423	1	6596
POSITIVE REGULATION OF MONONUCLEAR CELL MIGRATION	GO:0071677	AIF1,HMGB1,CREB3,ANO6,CXCL10,CCR1,LGALS3,PLA2G7,TNF,CCL5,SERPINE1,CCR2,	12	-0.47533	-2.00017	0.00506483	0.199949	1	4817	-0.4246	-1.77996	0.0200844	0.181725	1	2786
POSITIVE REGULATION OF TYPE 2 IMMUNE RESPONSE	GO:0002830	CD86,NLRP3,RSAD2,TNFSF4,PRKCZ,IL18,RARA,XCL1,NOD2,IL6,	10	-0.512758	-1.97396	0.00515975	0.194056	1	1534	-0.475964	-1.83078	0.0145044	0.166477	1	2178
DEFENSE RESPONSE TO BACTERIUM	GO:0042742	LYST,SPN,TLR9,TLR2,TIRAP,EPPIN,SERPINE1,NLRC4,ANKRD17,AZU1,SYK,RNASE3,ADAM17,TLR5,MYD88,H2BFS,HIST1H2BK,LPO,HIST1H2BJ,HIST1H2BC,SLPI,TLR4,TLR6,ELANE,MAVS,CFP,FCN2,GSDMD,IL12A,S100A12,IL6R,B2M,HLA-E,NOD1,FCER1G,NOD2,SELP,IL6,SEMG1,IGLL1,ADM,LYZ,SLC11A1,IGHE,PRKCD,IGLL5,RPL39,ISG15,TLR3,DEFA4,HIST2H2BE,S100A8,IGHG1,HIST1H2BG,PYCARD,HIST1H2BE,IGHG4,HIST1H2BF,IGHG2,HAMP,IL23R,RAB1A,IL23A,S100A9,MICA,…	86	0.185991	2.0296	0.00520729	0.0733171	1	2256	0.154739	1.68592	0.0290432	0.263307	1	2597
CARDIOVASCULAR SYSTEM DEVELOPMENT	GO:0072358	RNF213,FBXW7,ADM2,ESM1,PROK2,HPSE,PGF,MYH9,JMJD6,FZD4,HPGD,SYK,VASH1,ADAM8,PIK3CA,PLXDC1,AGGF1,SFRP2,MEF2C,MCAM,TGFBR3,CLIC4,TGFBR1,C1GALT1,E2F7,NOTCH4,E2F8,PAX6,CYP1B1,ENG,TGFBI,SMAD7,PTPN14,ANGPT2,ANGPT1,CEACAM1,FGF2,HES1,CCM2,GPLD1,HEY1,OTULIN,TGFBR2,JAG1,STRA6,EGFL7,TMEM204,PRCP,LEF1,PTK2B,ATP5B,EGR3,STK11,ITGB1BP1,TGFB1,ERRFI1,ATPIF1,CDH13,HOXB3,TCF7L2,MED1,MYLK,COL1A1,AHR,EGR1,NF1,ITGA5,ACV…	153	-0.139309	-2.00704	0.00523455	0.203815	1	5824	-0.151536	-2.17392	0.001001	0.0838503	0.9805	6413
COMPLEMENT ACTIVATION, CLASSICAL PATHWAY	GO:0006958	IGHE,IGKV4-1,C1R,C1S,IGLL5,IGKV5-2,C1QA,C1QB,IGHA1,IGKV3-11,IGHG1,IGHG4,IGHG2,C1QC,IGLL1	15	0.429184	2.00265	0.00530244	0.0827343	1	5332	0.484905	2.275	0.00122001	0.027452	0.8648	4357
PROTEIN-DNA COMPLEX DISASSEMBLY	GO:0032986	SMARCD1,SUPT16H,SMARCC2,SMARCD3,SMARCD2,SMARCC1,HMGA1,NFE2,ARID1A,ARID2,SET,HIST3H2A,SMARCE1,SMARCB1,SMARCA4	15	-0.416154	-1.95374	0.00531915	0.199141	1	5562	-0.398872	-1.86783	0.0101756	0.168942	1	9367
REGULATION OF CELL MORPHOGENESIS	GO:0022604	HPN,KANK1,NEDD4L,MFI2,CIB1,ARHGEF1,LIMK1,ARHGAP18,ZFYVE27,TBC1D5,DIAPH1,GORASP1,ARHGDIA,GDI1,NGEF,NGFR,MYH9,RIMS1,MACF1,OMG,EPB41L3,CPNE9,CDC42EP2,CDC42EP1,RTN4R,RNF6,CDC42EP3,CDC42EP4,YWHAH,RUFY3,EPHA4,SYT17,MAP4,PHIP,MAPT,GOLGA4,TBC1D16,OBSL1,BCL9L,CPNE5,CYLD,L1CAM,MYADM,WTIP,SMURF1,FES,CAPZB,RAC1,CSNK1G3,PRPF40A,TAOK2,KIF13B,C15orf62,SGSM3,PTPRO,MARK2,SIPA1L1,CSNK1G1,FMNL3,FLNA,S100A10,CALR,RT…	285	-0.104028	-2.03458	0.005371	0.204117	1	5214	-0.118877	-2.33405	0.000395804	0.0435178	0.7231	3975
ANTIGEN PROCESSING AND PRESENTATION OF EXOGENOUS PEPTIDE ANTIGEN VIA MHC CLASS I, TAP-DEPENDENT	GO:0002479	PSMB7,PSMA6,PSMB4,PSMB1,PSMB6,PSMB3,PSMD10,PSMB2,PSMA3,PSMA4,HLA-G,PSMA7,FCGR1A,PSMB5,PSMA8,CYBB,PSMD1,PSMD2,PSMD3,PSMB8,PSMB9,PSMA1,PSMA5,CD36,PSME4,NCF4,PSMD12,PSMD9,PSMD11,PSMD13,CD207,NCF1,PSMC1,PSMC2,PSMA2,CYBA,PSME1,PSMD7,PSMD8,PSMD5,PSMD6,ITGB5,PSMD4,PSMF1,PSMC6,PSMC5,PSME3,PSMC4,PSMB10,PSME2,B2M,PSMC3,PSMD14,HLA-B,HLA-C,HLA-A,ITGAV,HLA-E,NCF2,FCGR1B,HLA-F	61	0.217134	1.99328	0.0053817	0.0846039	1	9129	0.236473	2.18207	0.000803052	0.0407281	0.9764	7356
NEGATIVE REGULATION OF RESPONSE TO OXIDATIVE STRESS	GO:1902883	BAG5,NME8,VNN1,PARK2,LRRK2,PYCR1,PARK7,NONO,HGF,SIRT1,NUP93,TRAP1,ATF4,HSPB1,SOD2,NOL3,HTRA2,FBXO7,AKT1,PINK1,TXN,HIF1A,GNB2L1,MAPK7,NFE2L2	25	0.324586	1.93355	0.00538922	0.10833	1	6932	0.29823	1.78013	0.017498	0.203257	1	10195
POSITIVE REGULATION OF CELLULAR COMPONENT MOVEMENT	GO:0051272	EPHA1,CIB1,SASH1,CLASP1,DAPK2,HDAC7,PDCD6,ALOX12,HDAC9,PRKD2,PRKD1,TIRAP,CTSH,PGF,PTGS2,LGALS9,RAB11A,PPM1F,PIK3CD,IGF1R,FGFR1OP,GCNT2,TRIM32,RUFY3,HDAC6,ZNF304,ADAM9,ADAM8,ROCK2,HYAL1,ADAM10,MYADM,SPHK1,PHPT1,HRAS,GAS6,GPER1,RAC1,RAC2,TGFBR1,NUMB,HGF,MADCAM1,IFNG,FERMT3,RPS19,PFN1,IL12A,LYN,IL6R,MMP14,CALR,STAT5A,ANGPT1,CEACAM6,CSF1,FGF2,GPLD1,APC,PPAP2B,ENPP2,CCL20,SRGAP2C,LRRC16A,PTPRC,CBLL1,I…	252	-0.106457	-1.96203	0.00539245	0.198389	1	5947	-0.113667	-2.09019	0.00474402	0.104034	0.9985	6726
INTESTINAL ABSORPTION	GO:0050892	SLC46A1,SOAT2,ADRA2A,F11R,SLC26A6,LEP,LDLR,TJP2,KCNQ1,CD36,AKR1C1	11	-0.487866	-1.97857	0.00539568	0.195841	1	2607	-0.494037	-2.00529	0.00301326	0.124344	1	2499
DIVALENT INORGANIC CATION TRANSPORT	GO:0072511	SLC39A14,TRPV4,CACNB2,SLC39A13,SLC39A7,SLC39A8,SLC39A6,NALCN,SLC30A5,TMEM165,SLC39A4,RYR1,CATSPER3,RYR3,FYN,GRIN3A,TRPC1,SLC11A2,NOL3,KCNN4,TRPM2,CHRNA7,CCR1,SLC39A10,ORAI3,ORAI2,CDH23,GAS6,CACNA2D4,SLC8B1,SLC35G1,CACNA1H,STIM2,CACNA2D3,PSEN2,TMCO1,ORAI1,SLC41A1,TRPC6,ATP2C1,IBTK,CACNB3,CACNG8,CALCRL,SLC3A2,CACNA1D,CACNA1C,RYR2,SLC30A1,CACNA1G,CACNG6,STOML2,ITPR1,SLC8A1,ITPR3,FGF2,SLC24A1,SLC39A1…	122	-0.15174	-1.96055	0.00540432	0.197783	1	11717	-0.143902	-1.84894	0.0129896	0.170109	1	6542
POSITIVE REGULATION OF CELL MIGRATION	GO:0030335	EPHA1,SASH1,CIB1,CLASP1,DAPK2,HDAC7,PDCD6,ALOX12,HDAC9,PRKD2,PRKD1,TIRAP,CTSH,PGF,PTGS2,LGALS9,RAB11A,PPM1F,PIK3CD,IGF1R,FGFR1OP,GCNT2,TRIM32,RUFY3,HDAC6,ZNF304,ADAM9,ADAM8,ROCK2,HYAL1,ADAM10,MYADM,SPHK1,HRAS,GAS6,GPER1,RAC1,RAC2,TGFBR1,NUMB,HGF,MADCAM1,IFNG,FERMT3,PFN1,IL12A,IL6R,MMP14,STAT5A,CALR,ANGPT1,CEACAM6,CSF1,FGF2,GPLD1,APC,PPAP2B,ENPP2,CCL20,SRGAP2C,LRRC16A,PTPRC,CBLL1,IL6,MYO1C,PDGFC,P…	243	-0.110575	-1.98594	0.00550206	0.205853	1	5947	-0.120733	-2.18452	0.00199481	0.0807426	0.9751	5195
REGULATION OF PROTEIN EXPORT FROM NUCLEUS	GO:0046825	GAS6,XPO4,PTPN14,RANGAP1,CAMK1,GSK3B,TPR,RAPGEF3,PARK7,UHMK1,RANBP3,IL1B,XPO1,GTSE1,SP100,EMD,TP53,SOX4,BARD1,ANP32B,TCF7L2,XPO5,	22	-0.35617	-2.00046	0.0055788	0.202597	1	7304	-0.335651	-1.87557	0.0090054	0.163446	1	9255
REGULATION OF MEMBRANE DEPOLARIZATION	GO:0003254	NEDD4L,SCN1B,BCL2,SCN3B,LRRK2,FHL1,PTPN3,RANGRF,TRPM4,SMAD7,B2M,SRC,IFI6,GNB2L1,GPD1L,MLLT11,ANK3,CAMK2D,DCN	19	-0.383936	-1.99888	0.0056101	0.198506	1	5267	-0.389896	-2.03681	0.00549558	0.117259	0.9998	4241
CELL MORPHOGENESIS INVOLVED IN DIFFERENTIATION	GO:0000904	EPHA1,SIPA1L3,KIF5C,CIB1,KIF5A,KIF5B,CLIC5,RILPL2,RILPL1,RNF165,TLR9,NTRK1,BTBD3,NGFR,MYH9,OMG,LINGO3,LINGO2,APBB1,PTPRA,NTNG2,ILK,RTN4R,NBEAL2,PLA2G10,NEFH,EPHA4,TYRO3,MAPK8IP2,PTPRM,L1CAM,HRAS,MEF2C,MAPK1,SPTAN1,MAPK3,RAC1,FERMT3,PTPRO,CELSR2,C6orf25,USP33,EFNA5,SOS1,GP5,GATA1,ACTN1,LEF1,WNT7A,PRKCQ,NRAS,ARHGAP35,USP9X,ITGA4,RELN,ARL13B,APP,NRCAM,STXBP1,EZR,ZFPM1,SOD1,BAIAP2,PEAK1,GRB2,ITGB3,IT…	186	-0.127745	-2.01801	0.00562475	0.203417	1	7109	-0.147573	-2.35733	0.000584795	0.0402675	0.6627	7707
GLUCAN CATABOLIC PROCESS	GO:0009251	PHKB,PYGB,MGAM,FAM47E-STBD1,PGM2,PHKA2,PYGM,PYGL,PGM1,AGL,PHKG2,GYG1,CALM1,CALM2,CALM3,GAA,PHKG1	17	0.395734	1.97033	0.00572896	0.0925606	1	3377	0.300496	1.4954	0.0738295	0.445506	1	9164
ANGIOGENESIS	GO:0001525	RNF213,ROBO1,EIF2AK3,ADM2,ESM1,PROK2,HPSE,IL18,SERPINE1,MYH9,PGF,JMJD6,THBS1,VASH1,CXCL8,ADAM8,PLXDC1,XBP1,SFRP2,MCAM,PDGFA,CLIC4,EPHB2,TGFBR1,C1GALT1,E2F7,SIRT1,NOTCH4,E2F8,ENG,ACVRL1,NRP1,TGFBI,LAMA5,CALCRL,FLT4,ANGPT1,CEACAM1,ANXA2,FGF2,SAT1,GPLD1,ADIPOR2,ERAP1,SRPK2,PDGFRA,PDGFRB,EPHB3,EPHB4,EPHB1,FGFR2,HEY1,OTULIN,TGFBR2,JAG1,RORA,NCL,RAMP1,CD34,VEGFC,PRCP,LEF1,TMPRSS6,PTK2B,ATP5B,EGR3,NOV,C…	100	-0.172184	-2.00093	0.00578611	0.205041	1	5409	-0.184928	-2.16249	0.0017914	0.087402	0.9849	6413
PHOSPHOLIPID DEPHOSPHORYLATION	GO:0046839	INPP5K,INPP5B,PPAP2B,PPAP2A,SYNJ1,TMEM55B,TMEM55A,MTM1,PPAP2C,MTMR2,MTMR1,INPP5F,PPAPDC1B,EPHX2,SACM1L,MTMR3,PTEN	17	0.402337	2.00957	0.00580813	0.0807054	1	6352	0.38478	1.91581	0.00869565	0.130246	1	5629
REGULATION OF CELLULAR PROTEIN CATABOLIC PROCESS	GO:1903362	RNF125,PSMB7,PSMA6,CDC16,BAG5,PSMB4,OSBPL7,PSMB1,PSMB6,PSMB3,PSMD10,PSMB2,PSMA3,PSMA4,ARIH2,FBXW7,PSMA7,PSMB5,PSMA8,ECSCR,BUB3,PDCL3,PSMD1,PSMD2,PSMD3,PSMB8,PSMB9,VCP,CDC20,TAF9,UFL1,RNF114,PSMA1,PSMA5,UBE2E1,DACT1,SKP1,AK6,RNF217,SMURF1,USP5,CCDC22,RNF139,CDC23,SMAD7,PIAS1,CDC27,CDC26,RGP1,RNF166,BAG6,GNA12,ARAF,CSNK1A1,SOCS5,APOE,SUMO2,PRKACA,ANAPC2,CSNK1E,CSNK1D,FBXO5,PTK2B,RAD23B,ANKIB1,RCHY1…	199	0.120919	1.97892	0.00591354	0.0900161	1	8378	0.112313	1.82853	0.0151396	0.17501	1	8263
CELLULAR RESPONSE TO INORGANIC SUBSTANCE	GO:0071241	MT2A,ZNF658,AOC1,FBP1,ITPKB,AKR1C3,ATRX,FOXO1,RYR3,CDH1,MEF2A,DMTN,AQP1,CDK2,CAPN3,ECT2,TFR2,CDKN1B,FMR1,TRPM2,SLFN14,GUCY1B3,CPNE7,MEF2C,ANK3,CAMK2D,ALOX5AP,PPIF,PARK2,RASA4,LRRK2,CACNA1H,CLIC4,BRAF,CPNE3,SLC41A1,CHP2,BMP6,MT1X,MT1F,MT1E,MTR,CARF,CPNE1,ATP13A2,ACER1,HFE,PRNP,RASGRP2,SPIDR,TF,SLC25A24,B2M,SNCA,IQGAP1,BLM,CRHBP,BNIP3,ALOX15,HVCN1,GPLD1	61	-0.217517	-1.97905	0.00595356	0.197866	1	11134	-0.20615	-1.8806	0.0121951	0.164204	1	10184
CIRCULATORY SYSTEM PROCESS	GO:0003013	NEDD4L,TRPV4,MYLK3,MTHFR,PPARG,ADCY6,NPPA,CYP4F2,PCSK5,EPHX2,FGFBP3,PTGS2,SOD2,KCNMB4,PLCB3,KCNMB2,ACTC1,SERPING1,PIK3CA,RASL10B,GPER1,GAS6,ID2,PTPRO,POMC,ANGPT1,CORIN,CEACAM1,TNNC1,LNPEP,TBXA2R,CYP4F12,YES1,SLC2A5,ELN,ADORA2A,SCPEP1,PRCP,PTGDR,ITGB1BP1,GNB3,PTPRJ,TGFB1,NFE2,MYBPC3,TAZ,HOXB2,GPD1L,RNPEP,ACE,P2RX4,C3AR1,ADIPOQ,TTN,CXCL10,AVPR1A,LRP5,HTR7,EMP2,SOD1,CAV1,GCH1,SMTNL1,DOCK4,CPA3,GCLC,…	148	-0.143038	-2.02822	0.00598444	0.204675	1	4972	-0.129096	-1.84077	0.0116578	0.168677	1	10539
NEGATIVE REGULATION OF CELL JUNCTION ASSEMBLY	GO:1901889	THBS1,ROCK1,CORO1C,ITGB1BP1,PHLDB2,BCAS3,SRC,TNF,IKBKB,ROCK2,DLC1,ACVRL1,CLASP2,DMTN,ACE,RCC2,PTEN,ARHGAP6,	18	-0.392074	-1.99878	0.00614713	0.195781	1	4817	-0.4206	-2.14169	0.00276735	0.0896343	0.9913	3345
MULTIVESICULAR BODY ORGANIZATION	GO:0036257	CHMP1A,VPS36,CHMP4B,VPS4B,VPS4A,HGS,STAM,CHMP4A,CHMP2A,VPS37C,RAB11A,IST1,CHMP7,STAM2,VTA1,CHMP6,CHMP2B,RAB27A,PDCD6IP,VPS37A,VPS37B,TSG101,VPS28,MVB12A,SNF8,VPS25,CHMP1B,CHMP3,CHMP5	29	0.315078	2.0007	0.00620869	0.082958	1	7172	0.334124	2.14793	0.00159267	0.0444057	0.9908	6839
POLYSACCHARIDE CATABOLIC PROCESS	GO:0000272	PHKB,PYGB,MGAM,FAM47E-STBD1,PGM2,PHKA2,PYGM,PYGL,PGM1,AGL,PHKG2,GYG1,CALM1,CALM2,CALM3,GAA,PHKG1	17	0.395734	1.97478	0.00623994	0.0915253	1	3377	0.300496	1.48486	0.079243	0.455765	1	9164
REGULATION OF OXIDATIVE STRESS-INDUCED INTRINSIC APOPTOTIC SIGNALING PATHWAY	GO:1902175	MCL1,BAG5,NME8,VNN1,PARK2,PARK7,SFPQ,FBXW7,NONO,SIRT1,TRAP1,HSPB1,SOD1,SOD2,NOL3,HTRA2,P4HB,AKT1,PINK1,UBQLN1,HIF1A,MAPK7,NFE2L2	23	0.343705	1.97896	0.00629178	0.0907013	1	6932	0.331282	1.90731	0.0098464	0.135672	1	10195
REGULATION OF CELL-CELL ADHESION	GO:0022407	TRPV4,PPARA,PRR5,ALOX12,CDH1,HAVCR2,IDO1,MAP3K14,CD274,LGALS9,FLOT1,GCNT2,SERPINE2,HHLA2,CD55,SYK,ADAM8,PIK3CA,GRAP2,NODAL,CD40LG,MYADM,GSN,RGCC,TMIGD2,HSPD1,TNFAIP8L2,PAG1,TIGIT,RAC1,ZAP70,NF2,CLPTM1,IFNG,KLRK1,FERMT3,SART1,SIRPG,AGER,CTLA4,CELSR2,SMAD7,CAMK4,IL12A,ZNF683,LYN,SPINT2,MAPKAP1,PRDM1,CEACAM1,DPP4,PLG,MAD2L2,IL27,RARA,HLA-E,CD3D,PIEZO1,PIK3R1,PPAP2B,FSTL3,EFNA5,YES1,SOCS5,FLOT2,HLA-G…	227	-0.114921	-2.00828	0.00631493	0.205442	1	5498	-0.125522	-2.20101	0.0011811	0.0827608	0.9622	8015
INTEGRIN-MEDIATED SIGNALING PATHWAY	GO:0007229	PRKD1,ITGA10,ERBB2IP,MYH9,PTK2B,CD47,DOCK1,ITGB1BP1,ILK,SEMA7A,ZNF304,SYK,ADAM9,FERMT2,ADAM10,CUL3,TXK,RCC2,LAT,TEC,ADAMTS1,ITGA2B,ADAM15,ITGA2,HCK,APOA1,DAB2,FGR,MADCAM1,FERMT3,ADAMTS13,LAMA5,ZYX,DST,ITGB5,C6orf25,NEDD9,CDH17,ITGB2,ITGB3,ITGB1,SRC,PLEK,PRAM1,CEACAM1,ITGB7,FBLN1,ITGAV,PTK2,CCM2,	50	-0.237144	-1.9639	0.00637196	0.200898	1	4266	-0.244289	-2.03307	0.00428683	0.11406	0.9998	5192
PHOSPHATIDYLINOSITOL DEPHOSPHORYLATION	GO:0046856	INPP5K,INPP5B,INPP5F,TMEM55B,SYNJ1,TMEM55A,MTM1,SACM1L,MTMR3,PTEN,MTMR2,MTMR1,	12	0.470897	1.98238	0.00655022	0.0896173	1	6352	0.428818	1.80188	0.0152324	0.192984	1	5629
REGULATION OF ION TRANSMEMBRANE TRANSPORT	GO:0034765	NEDD4L,TLR9,NPPA,DIAPH1,GLRX,TRPC1,AHCYL1,AKAP6,YWHAH,MAPK8IP2,CFTR,MEF2C,GPER1,GNB5,TRPC6,RANGRF,AHNAK,CACNB1,CACNB4,CACNB3,CACNG8,FXYD5,CNIH2,CRHBP,WWP2,SLC9A1,F2RL3,CNIH3,STK39,PRKACA,KCNAB2,PTK2B,CEMIP,RNF207,SUMO1,CXCL9,GPD1L,P2RX7,RELN,PLCG1,PTPN3,ACTN4,ANO6,CXCL10,CHP1,PDE4B,PRKCE,CAB39,CAV1,XCL1,WNK4,TESC,CALM1,WNK2,CALM2,DAPK1,COMMD1,CALM3,F2R,CLIC2,SCN1B,SCN3B,KCNN2,CACNB2,KCNRG,KCNJ2,H…	139	-0.142419	-1.95913	0.00658551	0.197166	1	8110	-0.1045	-1.43571	0.0918799	0.358395	1	5367
CELLULAR RESPONSE TO EXTERNAL STIMULUS	GO:0071496	DEPDC5,IFI16,MAP1LC3B2,RRP8,NUPR1L,PICK1,ZFYVE1,CDKN2B,DAP,EIF2AK4,AOC1,BAK1,EIF2AK3,MYBBP1A,EIF2AK2,BCL10,EIF2S1,INHBB,AKR1C3,MIOS,FOXO1,PMAIP1,MAP2K4,CPEB4,KIAA1324,VDR,NUAK2,PIK3C3,RALB,MAP1LC3B,MAPK8,ATG7,ATG5,MAP3K14,BHLHA15,AQP1,MAP1LC3A,SREBF1,WDR59,NUDT15,GABARAPL1,GABARAPL2,GLRX2,PRKAA1,HSPA8,NCOA1,PIK3R4,PDK4,FADS1,CASP8,TNFRSF1A,EHMT2,WRN,TBL2,KLF10,BECN1,RRAGD,NPRL2,NPRL3,MAP3K2,RRAGB…	131	-0.148824	-1.98156	0.00659341	0.197481	1	3029	-0.131356	-1.74932	0.021217	0.195959	1	3600
ALTERNATIVE MRNA SPLICING, VIA SPLICEOSOME	GO:0000380	HNRNPM,SRSF1,SRSF6,PQBP1,SFPQ,SLU7,CDK13,RBM17,	8	0.54658	1.90252	0.00667611	0.11863	1	5755	0.424721	1.48189	0.0785414	0.458688	1	5699
REGULATION OF CELL-SUBSTRATE ADHESION	GO:0010810	KANK1,MFI2,EPHA1,CIB1,CLASP1,OLFM4,RREB1,SLK,RASA1,SERPINE1,MACF1,DAPK3,PIK3CB,PPM1F,THBS1,ROCK1,GCNT2,FAM21C,FZD4,PHLDB2,BCAS3,ROCK2,DLC1,MYADM,CRK,CD36,CLASP2,RCC2,UTRN,ARHGAP6,ADAM15,RAC1,RAC2,ARL2,NF2,RSU1,ACVRL1,PTPRO,PTEN,GSK3B,ACER2,CDK6,TBCD,FLNA,S100A10,CALR,CSF1,PLG,ALOX15,SLC9A1,FBLN1,EFNA5,ATXN3,LRRC16A,CDKN2A,CCR7,DMTN,CCL28,PTK2B,DOCK1,GPM6B,ITGB1BP1,PTPRJ,LIMS1,PLAU,CDH13,ARHGEF7,S…	95	-0.176276	-2.00879	0.00677831	0.208134	1	6148	-0.214939	-2.45104	0.000794755	0.0330458	0.4227	6765
PROTEIN LOCALIZATION TO ORGANELLE	GO:0033365	SRP19,RAB29,SRP14,TSC2,FIS1,TERF2IP,OS9,DIAPH1,GAK,TOLLIP,SSB,PAQR3,RPL29,CEP57,ATP6V1D,BCL6,ARL6,SYK,PEX14,GSG2,ZFAND2B,SLC25A6,AURKB,GDF5,RPL27A,IPO8,ARL2,SUN1,PMPCA,SYNE1,HOOK3,ANKRD32,SRP68,SRP54,GNPTAB,SRP72,RPS19,VTI1A,VPS41,CENPA,VTI1B,SUPT7L,CALR,SEC61B,HES1,BAG6,GOSR2,ZFYVE9,FYB,MARCH5,SYS1-DBNDD2,CTDNEP1,COG7,TTC21A,PACSIN2,COG3,NOP58,CEP83,PHB2,SORL1,CEP68,HHEX,RPS13,RPS23,RPS24,TGFB1,…	453	0.0775726	1.89013	0.00680408	0.123315	1	6137	0.0380791	0.935453	0.526582	0.873707	1	7352
NUCLEOSOME DISASSEMBLY	GO:0006337	SMARCD1,SUPT16H,SMARCC2,SMARCD3,SMARCD2,SMARCC1,HMGA1,NFE2,ARID1A,ARID2,SET,HIST3H2A,SMARCE1,SMARCB1,SMARCA4	15	-0.416154	-1.94674	0.00680408	0.200664	1	5562	-0.398872	-1.8637	0.0121927	0.16919	1	9367
RESPONSE TO FIBROBLAST GROWTH FACTOR	GO:0071774	TIA1,HNRNPA1,NCBP2,SHOC2,CEP57,FGF22,FGF5,CXCL8,HYAL1,FGF9,ESRP2,MAPK1,MAPK3,GTF2F1,CBL,FGFRL1,PTPN11,FRS2,PTBP1,FRS3,FGF2,RAB14,FGFR2,SPRED2,SHCBP1,DSTYK,CD44,HNRNPM,EGR3,HYAL2,ITGB1BP1,ZFP36L1,POLR2D,ZFP36L2,KLB,FIBP,POLR2C,SPRED1,POLR2B,POLR2A,FGF7,POLR2F,POLR2G,POLR2L,POLR2E,RPS27A,POLR2K,POLR2I,POLR2J,NOG,UBB,UBA52,UBC,POLR2H,RBFOX2,CCL2,KL,SETX,TDGF1,NCBP1,FGFR1,NR4A1,HNRNPF,FGFR4,GALNT3,GR…	73	0.188476	1.90643	0.00684656	0.118385	1	9187	0.13675	1.36453	0.12332	0.543101	1	10329
DIVALENT METAL ION TRANSPORT	GO:0070838	SLC39A14,TRPV4,CACNB2,SLC39A13,SLC39A7,SLC39A8,SLC39A6,NALCN,SLC30A5,TMEM165,SLC39A4,RYR1,CATSPER3,RYR3,FYN,GRIN3A,TRPC1,SLC11A2,NOL3,KCNN4,TRPM2,CHRNA7,CCR1,SLC39A10,ORAI3,ORAI2,CDH23,GAS6,CACNA2D4,SLC8B1,SLC35G1,CACNA1H,STIM2,CACNA2D3,PSEN2,TMCO1,ORAI1,SLC41A1,TRPC6,ATP2C1,IBTK,CACNB3,CACNG8,CALCRL,SLC3A2,CACNA1D,CACNA1C,RYR2,SLC30A1,CACNA1G,CACNG6,STOML2,ITPR1,SLC8A1,ITPR3,FGF2,SLC24A1,SLC39A1…	122	-0.15174	-1.96287	0.00686869	0.199733	1	11717	-0.143902	-1.85187	0.0130444	0.171548	1	6542
MITOPHAGY	GO:0000422	ATG12,MAP1LC3B2,PARK2,ATG3,FIS1,ATG4B,AMBRA1,WDR45,ATG4A,FUNDC2,FUNDC1,ATG4C,WDR45B,ATG4D,MARK2,MFN2,ATG5,MAP1LC3A,SQSTM1,GABARAPL1,GABARAPL2,RB1CC1,FBXO7,OPTN,HDAC6,ATPIF1,TOMM7,PINK1,BECN1,ATG2A,ATG14,WIPI1,BNIP3,ATG2B,ATG9B,WIPI2,ATG9A,USP30,	38	0.27038	1.97418	0.00707214	0.0911537	1	2648	0.239471	1.75014	0.0192503	0.215379	1	3649
TRIF-DEPENDENT TOLL-LIKE RECEPTOR SIGNALING PATHWAY	GO:0035666	CD14,UBE2D2,IKBKG,TLR4,UBE2D3,BIRC2,UBE2D1,BIRC3,FADD,TICAM2,TICAM1,IRF3,IRF7,TRAF3,CASP8,IKBKE,TLR3,RIPK1,TANK,RPS27A,IKBKB,UBB,UBA52,CHUK,UBC,LY96,TBK1	27	0.316802	1.96052	0.00709639	0.0965527	1	7432	0.281986	1.74719	0.0201758	0.216301	1	4149
REGULATION OF B CELL DIFFERENTIATION	GO:0045577	CD27,ZFP36L1,ZFP36L2,PPP2R3C,ZAP70,BTK,MMP14,SYK,NCKAP1L,IKZF3,XBP1	11	-0.475021	-1.9177	0.00711382	0.228223	1	6016	-0.481644	-1.93706	0.00832342	0.151333	1	4308
CELLULAR POLYSACCHARIDE CATABOLIC PROCESS	GO:0044247	PHKB,PYGB,MGAM,FAM47E-STBD1,PGM2,PHKA2,PYGM,PYGL,PGM1,AGL,PHKG2,GYG1,CALM1,CALM2,CALM3,GAA,PHKG1	17	0.395734	1.94281	0.00720432	0.105681	1	3377	0.300496	1.4952	0.0737457	0.444375	1	9164
NEGATIVE REGULATION OF OXIDATIVE STRESS-INDUCED CELL DEATH	GO:1903202	BAG5,NME8,VNN1,PARK2,LRRK2,PYCR1,PARK7,NONO,HGF,SIRT1,NUP93,TRAP1,ATF4,HSPB1,SOD2,NOL3,HTRA2,FBXO7,AKT1,PINK1,TXN,HIF1A,GNB2L1,MAPK7,NFE2L2	25	0.324586	1.93477	0.00722022	0.108363	1	6932	0.29823	1.78728	0.0156123	0.201921	1	10195
NEURON PROJECTION MORPHOGENESIS	GO:0048812	KIF5C,KIF5A,KIF5B,RNF165,TLR9,NTRK1,BTBD3,NGFR,ALS2,OMG,LINGO3,EPB41L3,LINGO2,APBB1,PTPRA,NTNG2,RTN4R,PLA2G10,NEFH,EPHA4,MAPK8IP2,PTPRM,L1CAM,ZNF335,HRAS,MAPK1,SPTAN1,MAPK3,PTPRO,CELSR2,USP33,EFNA5,SOS1,GP5,NBL1,WNT7A,PRKCQ,NRAS,ARHGAP35,USP9X,RELN,LRRK2,APP,NRCAM,CTTN,STXBP1,EZR,BAIAP2,GRB2,PTK2,PLXND1,SCN1B,OPHN1,PLXNB1,VASP,PLXNB3,BRSK2,EIF2AK4,ROBO1,ATL1,SPTA1,S100B,ATP7A,FYN,GPC1,DLG4,SPTB,N…	168	-0.131102	-1.97627	0.00728892	0.196159	1	7109	-0.129925	-1.96571	0.00808679	0.142337	1	9944
ANIMAL ORGAN MORPHOGENESIS	GO:0009887	NDRG4,CLIC5,SFTPB,TUFT1,HDAC2,TNNT2,SYK,FZD3,HRAS,MEF2C,ETV7,SLC6A4,TGFBR3,TGFBR1,PAX6,ID2,SCRIB,FBN2,NRG1,STX2,BAZ1B,BCOR,FGF2,CEP290,HES1,TNNC1,WWOX,GATA2,GATA1,MEGF8,COL13A1,WNT7A,TGFB1,HDAC1,AES,COL1A1,COL18A1,LRRK2,NF1,CCL2,TGFB3,TTN,TGFB2,LRP5,LRP6,PTCH1,ZFPM1,SOD1,WNK4,NKX3-1,PTK2,PHACTR4,TEK,NEK8,RAB33B,BBS2,TOPORS,AQP1,BBS4,ZNF22,BMPR2,FHL1,EPHB2,RAB23,BMPR1A,ACTG2,GSK3A,ACTA2,AQP3,TRPS1…	229	-0.108992	-1.90173	0.00732093	0.233224	1	9818	-0.117625	-2.05677	0.0040568	0.107985	0.9997	7451
VIRION ASSEMBLY	GO:0019068	CHMP1A,MITD1,PPIA,RAB43,CHMP4B,APOE,VPS4B,VPS4A,LRSAM1,CHMP4A,CHMP2A,VPS37C,USP6NL,CHMP7,VTA1,CHMP6,RAB1B,CHMP2B,PDCD6IP,VPS37A,VPS37B,TSG101,VPS28,TBC1D20,MVB12A,RPS27A,UBB,RAB1A,UBA52,CHMP1B,CHMP3,CHMP5,PC,UBC,DDX6	35	0.276686	1.94038	0.00732899	0.106427	1	7172	0.295738	2.08085	0.00179462	0.0602176	0.9994	6839
ESTABLISHMENT OF PROTEIN LOCALIZATION TO ORGANELLE	GO:0072594	SRP19,SRP14,TSC2,FIS1,VPS36,GAK,H2AFY2,RPL29,RAB11A,CEP57,STAT3,NCOA4,BCL6,PEX2,SYK,CSE1L,RBM22,SEC63,PEX14,SRPRB,SEC62,VPS25,SMURF1,ZFAND2B,SLC25A6,PDIA3,SEC61A1,GDF5,RPL27A,IPO8,SEC61G,RAB3GAP1,RAB3GAP2,PMPCA,IFNG,RPL36A,SRP68,RPL35A,HGS,SRP54,GNPTAB,SRP72,RPS19,VTI1A,VPS41,VTI1B,NCKIPSD,RPL37A,SEC61B,HES1,GOSR2,AIP,ZFYVE9,FYB,SYS1-DBNDD2,NOP58,PHB2,BAD,SORL1,RPS13,RPS23,RPS24,FBXO7,TGFB1,RPS21…	303	0.0936097	1.89423	0.00747884	0.122772	1	6133	0.0430253	0.86224	0.629474	0.906633	1	5154
PROTEIN PROCESSING	GO:0016485	IFI16,MME,IMMP2L,AEBP1,BAK1,RHBDF2,HM13,PCSK5,CTSH,CYFIP2,PCSK6,BACE2,XPNPEP3,CPD,CLN5,HTRA2,CASP8,NCSTN,PCSK4,AZU1,FXN,ASPRV1,F12,TYSND1,IMMP1L,GAS6,SPCS1,PCSK7,SPCS2,PSEN1,ATG4B,ATG4A,PSEN2,KLKB1,CASP2,PLAT,CLN3,PMPCA,ATG4C,ATG4D,IDE,SPPL2B,SPPL2A,POMC,LHB,MMP14,CORIN,BGLAP,STOML2,ASPH,ECE2,CUZD1,METAP2,RHBDL1,TMEM208,PITRM1,RHBDL2,PARL,LGMN,TMPRSS2,FADD,UQCRC1,RCE1,UQCRC2,BAD,PROC,GGT1,APH1B,A…	94	0.168246	1.91671	0.00754717	0.11543	1	9551	0.169085	1.92626	0.00817384	0.123593	1	9909
PLATELET ACTIVATION	GO:0030168	GP6,FYN,MYH9,PIK3CB,GNG2,ILK,ACTG1,TYRO3,PIK3CG,SYK,PIK3CA,CD40LG,MAPK1,CD40,MAPK3,GAS6,RAC1,RAC2,PDPK1,TRPC6,CSRP1,FERMT3,CLIC1,RAP2B,GNAQ,GNAS,CLEC1B,GNB1,C6orf25,YWHAZ,PTPN11,DGKE,DGKD,DGKA,LYN,DGKB,FLNA,DGKQ,DGKG,AKT1,DGKH,DGKK,PLEK,ITPR2,ITPR1,ITPR3,PLSCR1,F2RL3,GNA13,FCER1G,GNA12,PIK3R1,GP9,VCL,GNA15,PDGFRA,GNA11,GP5,GATA1,IL6,HSPB1,ACTN1,ARRB1,BLOC1S3,PRKCD,MYL9,VAV3,FIBP,PRKCQ,P2RY12,VAV1…	106	-0.159219	-1.92048	0.00755167	0.226909	1	12099	-0.204356	-2.47433	0	0.0306954	0.3667	10322
AORTA DEVELOPMENT	GO:0035904	RBPJ,LRP1,PDGFRB,BMPR1A,HEY1,TGFB2,JAG1,PKD2,ENG,SOX4,ACVRL1,HES1,MYLK	13	-0.448431	-1.95107	0.00761828	0.200042	1	5625	-0.413802	-1.7967	0.0146709	0.177085	1	6231
HEART MORPHOGENESIS	GO:0003007	SETDB2,NDRG4,AHI1,GATA3,RYR1,BBS4,ACTC1,TNNT2,DCHS1,BMPR2,DLC1,MEF2C,SFRP2,TGFBR3,BMPR1A,TGFBR1,ENG,ACVRL1,NRG1,GSK3A,SMAD7,BAZ1B,SMAD4,RYR2,PKP2,MICAL2,INSR,HES1,TNNC1,EPHB4,NOTCH2,CCDC103,FGFR2,HEY1,TGFBR2,JAG1,DSP,MEGF8,DNAAF1,ACVR1,CHD7,S1PR1,TGFB1,CITED2,MYBPC3,EFNA1,NOG,VEGFA,FKBP1A,TPM1,BBS5,OLFM1,TTN,DVL2,TGFB2,CCDC39,MKKS,LEFTY1,CCDC40,NPHP3,NIPBL,NOTCH1,STIL,BBS7,ZFPM1,RBPJ,CLDN5,SRF,DL…	74	-0.186159	-1.87728	0.00769838	0.230378	1	9771	-0.202332	-2.03345	0.00475624	0.114919	0.9998	7359
NUCLEOBASE BIOSYNTHETIC PROCESS	GO:0046112	ADA,CAD,PAICS,DHODH,GMPS,SHMT1,HPRT1,CECR1,PRPS1,PRTFDC1,ADAL	11	-0.490619	-1.98341	0.00783447	0.200506	1	5743	-0.380679	-1.54374	0.0604549	0.292754	1	4483
ESTABLISHMENT OR MAINTENANCE OF CELL POLARITY	GO:0007163	NDEL1,SIPA1L3,RAP2A,SPN,CLASP1,LLGL2,DLG1,BRSK2,EPHB1,SNX27,DLG3,ZW10,KIF2C,ANK1,SYNE4,LIN7A,PDZD11,FGF13,LIN7C,LIN7B,RAB11FIP2,ERBB2IP,GOLPH3,RICTOR,DLG4,DYNLT1,CCR7,DLG2,AQP1,MTCL1,GBF1,STK11,CD3G,CKAP5,PARD3,DOCK7,FAT1,WDR81,SLC9A3R1,WDR43,MAP7,MAP4,ARHGAP35,CDK5RAP2,ARHGEF11,CLASP2,FBF1,RAB10,HTT,PARVB,CLIC4,SPAG5,LMNA,CDC42,SDCCAG8,MYO18A,WDR1,SCRIB,SFRP5,PAFAH1B1,MARK2,MSN,FSCN1,EZR,PARD6B,…	85	-0.176738	-1.90195	0.00798085	0.235147	1	9695	-0.206192	-2.21146	0.000800961	0.0805322	0.9525	5267
TRNA AMINOACYLATION FOR PROTEIN TRANSLATION	GO:0006418	AIMP2,VARS2,VARS,SARS2,POLG2,PARS2,YARS2,FARSA,EARS2,AARS,FDXACB1,EEF1E1,QARS,IARS,AIMP1,DARS2,FARSB,RARS,MARS,WARS,TARS,LRRC47,KARS,TARSL2,CARS2,PPA1,PPA2,SARS,EPRS,GARS,CARS,NARS,MARS2,FARS2,RARS2,TARS2,LARS,LARS2,HARS2,NARS2,DARS,WARS2,YARS,AARS2,IARS2,HARS,MRPL39	47	-0.244252	-1.98447	0.0079984	0.204798	1	2442	-0.239448	-1.93807	0.00931985	0.15154	1	4389
NUCLEOPHAGY	GO:0044804	ATG12,TRAPPC8,ATG3,ATG4B,WDR45,ATG4A,BECN1,ATG2A,ATG4C,WDR45B,WIPI1,ATG4D,ATG2B,ATG9B,WIPI2,ATG7,ATG9A,ATG5,	18	0.371331	1.90038	0.00806452	0.119359	1	3232	0.353437	1.80303	0.017748	0.193067	1	4518
POSITIVE REGULATION OF PROTEIN UBIQUITINATION	GO:0031398	PSMB7,PSMA6,CDC16,PSMB4,BRCA1,APITD1,PSMB1,PSMB6,PSMB3,PSMD10,TOPORS,PSMB2,PSMA3,PSMA4,FBXW7,PSMA7,BCL10,PSMB5,PSMA8,BUB3,STRA13,SPRTN,PSMD1,PSMD2,PSMD3,PAXIP1,PSMB8,PSMB9,ADRB2,CDC20,UBE2S,UBE3A,UBE2C,PSMA1,PSMA5,BTRC,SEPT4,TRIB3,UBE2E1,RNF40,SKP1,SPHK1,CDK9,SMURF1,MAD2L1,CDC14B,DCUN1D1,PSMD12,PSMD11,PARK2,PSMD13,DCUN1D5,CCDC22,DCUN1D4,NDFIP2,BIRC2,DCUN1D3,NDFIP1,RNF139,DCUN1D2,BIRC3,STUB1,TBC1D…	149	0.134408	1.91421	0.0081657	0.113955	1	8361	0.130227	1.8523	0.0134974	0.162247	1	6553
CALCIUM ION TRANSPORT INTO CYTOSOL	GO:0060402	PLCG2,CHERP,CCL3,RYR1,PTPRC,CCR7,CCR5,ATP2B4,IBTK,NOL3,CACNB3,TRPM2,CACNA1C,XCL1,RYR2,LCK,PKD2,ITPR1,SLC8A1,FGF2,ITPR3,ERO1L,F2R	23	-0.332252	-1.89681	0.00818363	0.228768	1	4850	-0.430278	-2.47268	0.000197122	0.0294237	0.3705	9227
CHROMATIN DISASSEMBLY	GO:0031498	SMARCD1,SUPT16H,SMARCC2,SMARCD3,SMARCD2,SMARCC1,HMGA1,NFE2,ARID1A,ARID2,SET,HIST3H2A,SMARCE1,SMARCB1,SMARCA4	15	-0.416154	-1.95831	0.00825614	0.195884	1	5562	-0.398872	-1.87814	0.00907075	0.164685	1	9367
VIRAL BUDDING VIA HOST ESCRT COMPLEX	GO:0039702	CHMP1A,VPS37C,CHMP7,MITD1,CHMP6,CHMP2B,PDCD6IP,VPS37A,VPS37B,TSG101,VPS28,CHMP4B,VPS4A,VPS4B,MVB12A,CHMP1B,CHMP3,CHMP4A,CHMP2A	19	0.380305	1.99739	0.00827586	0.0832155	1	7172	0.412289	2.15484	0.00158165	0.0439842	0.9887	4769
POSITIVE REGULATION OF B CELL DIFFERENTIATION	GO:0045579	SYK,NCKAP1L,CD27,XBP1,PPP2R3C,ZAP70,BTK,MMP14,	8	-0.540524	-1.87595	0.00839496	0.228372	1	5863	-0.504299	-1.75308	0.0238894	0.194052	1	4308
VIRAL LIFE CYCLE	GO:0019058	NEDD4L,RAB29,SUPT5H,PCBP1,NPC1,PCSK5,SSB,RPL29,VCP,AXL,PVRL2,ROCK2,SMARCB1,CHMP3,CHMP1A,GAS6,RPL27A,CCNT2,LRSAM1,RPL36A,RPL35A,RPS19,RAB5A,CHMP6,PDCD6IP,RPL37A,WWP2,HTATSF1,WWP1,PC,MITD1,UBP1,EEA1,APOE,CD4,RPS13,HYAL2,RPS23,RPS24,RPS21,RPS26,TBC1D20,PCBP2,PVRL1,CTBP2,CTBP1,RPS14,MON1B,RAB43,ITCH,PPIA,CCL2,RPL13A,CDC42,EIF3B,ZNF639,NUP188,RPS4X,CXCR4,RPS3A,IST1,CAV1,CXCR6,ITGB3,ITGAV,DDX6,EIF2AK4,…	227	0.10933	1.90365	0.00841852	0.11868	1	6287	0.0673887	1.18522	0.240689	0.716705	1	5469
PEPTIDYL-TYROSINE PHOSPHORYLATION	GO:0018108	EPHA1,YES1,PDGFRA,PDGFRB,FGFR2,ABI3,BTK,ABI1,ABI2,PDGFB,FYN,ITK,PTK2B,PRLR,IGF1R,FRK,TYK2,BMX,GHR,EPHA4,DDR1,BLK,KIT,SYK,PIBF1,TXK,CSF1R,TEC,MAPK3,FES,RELN,FLT1,HCK,STYK1,TNK2,EPHB2,ZAP70,JAK1,JAK2,JAK3,TNK1,FGR,FLT3,MATK,CSK,ABL1,FGFR1,FGFR4,LYN,FLT4,ABL2,DYRK1A,LCK,SRC,LEP,FER,PTK6,IL15,INSR,PTK2,TEK,PTPN6,F2R	63	-0.203856	-1.90515	0.00847291	0.233126	1	8953	-0.209537	-1.97323	0.00400481	0.139485	1	6352
CELLULAR RESPONSE TO FIBROBLAST GROWTH FACTOR STIMULUS	GO:0044344	TIA1,HNRNPA1,FGFR2,SPRED2,SHCBP1,DSTYK,NCBP2,SHOC2,CD44,HNRNPM,CEP57,EGR3,HYAL2,FGF22,ZFP36L1,FGF5,ITGB1BP1,ZFP36L2,POLR2D,FIBP,KLB,POLR2C,POLR2B,SPRED1,POLR2A,POLR2F,FGF7,POLR2G,POLR2L,CXCL8,POLR2E,POLR2K,RPS27A,HYAL1,POLR2I,FGF9,POLR2J,NOG,UBB,ESRP2,UBA52,MAPK1,POLR2H,UBC,MAPK3,GTF2F1,RBFOX2,CCL2,KL,CBL,TDGF1,SETX,NCBP1,FGFR1,NR4A1,HNRNPF,FGFR4,FGFRL1,PTPN11,GALNT3,GRB2,GTF2F2,TIAL1,FRS2,PTBP1,…	71	0.194459	1.91625	0.00847458	0.11494	1	9187	0.13363	1.32879	0.140086	0.573354	1	9508
REGULATION OF CALCIUM ION TRANSPORT INTO CYTOSOL	GO:0010522	CLIC2,CASQ1,DIAPH1,PRKACA,CAPN3,CEMIP,PTK2B,TRPC1,GSTO1,FKBP1B,AKAP6,SRI,CXCL9,P2RX3,GSTM2,P2RX7,PDE4D,P2RX4,CAMK2D,P2RX5,GPER1,PLCG1,FKBP1A,HTT,SEPN1,PDPK1,CXCL10,CAV1,JSRP1,XCL1,CACNA1C,RYR2,SNCA,PKD2,SLC8A1,PML,CALM1,CALM2,CALM3,F2RL3,DMD,F2R,	42	-0.251862	-1.92555	0.00851654	0.222609	1	8110	-0.20664	-1.5997	0.0457268	0.263936	1	10151
REGULATION OF PROTEIN UBIQUITINATION	GO:0031396	PSMB7,PSMA6,CDC16,BAG5,PSMB4,BRCA1,PSMB1,APITD1,PSMB6,SASH1,PSMB3,PSMD10,PSMB2,PSMA3,PSMA4,FBXW7,LIMK1,PSMA7,CRY1,PSMB5,PSMA8,BUB3,STRA13,PDCL3,SPRTN,PSMD1,PSMD2,PSMD3,PAXIP1,PSMB8,PSMB9,CDC20,UFL1,HDAC8,PSMA1,PSMA5,SEPT4,UBE2E1,SKP1,SPHK1,TNFAIP3,SMURF1,CDK9,DCUN1D1,FEM1A,DCUN1D5,CCDC22,NDFIP2,ZYG11B,DCUN1D4,USP4,NDFIP1,DCUN1D3,RNF139,TGFBR1,DCUN1D2,PRMT3,SPOPL,CDC23,SMAD7,ZER1,OTUB1,CDC27,CDC26…	197	0.117759	1.9282	0.00851754	0.110208	1	8361	0.112167	1.83916	0.0100442	0.169586	1	4813
REGULATION OF SEQUESTERING OF CALCIUM ION	GO:0051282	CLIC2,PTPRC,RYR1,CASQ1,DIAPH1,PRKACA,CCR7,CCR5,CAPN3,CEMIP,PTK2B,TRPC1,GSTO1,NOL3,FKBP1B,AKAP6,SRI,CXCL9,GSTM2,ERO1L,PDE4D,CAMK2D,PLCG2,GPER1,CHERP,PLCG1,HTT,FKBP1A,CCL3,SEPN1,PDPK1,CXCL10,IBTK,JSRP1,XCL1,CACNA1C,SNCA,RYR2,LCK,PKD2,ITPR1,SLC8A1,FGF2,CALM1,CALM2,CALM3,F2RL3,DMD,F2R	49	-0.231498	-1.9138	0.00861551	0.228658	1	8110	-0.260417	-2.1554	0.00200884	0.0858528	0.9875	9392
REGULATION OF ANGIOGENESIS	GO:0045765	HDAC5,BRCA1,EPHA1,CHI3L1,CIB1,SASH1,ANGPTL4,RUNX1,FASLG,HTATIP2,HDAC7,ALOX12,PDCD6,HDAC9,ADM2,ECSCR,PRKD2,PDCL3,PRKD1,PROK2,MAP2K5,SP100,WARS,CTSH,SERPINE1,HIPK2,NGFR,KRIT1,HIPK1,AQP1,GTF2I,STAT1,PGF,PTGS2,PDE3B,THBS4,THBS1,ROCK1,RAPGEF3,CHRNA7,MMRN2,FOXO4,RRAS,STARD13,ZNF304,ERBB2,VASH2,VASH1,SERPINF1,CXCL8,CCR3,PTPRM,KLF4,HYAL1,ROCK2,NODAL,SYNJ2BP,XBP1,PPP1R16B,AGGF1,ECM1,SPHK1,ZC3H12A,SFRP2,RG…	124	-0.146523	-1.90117	0.00861723	0.231702	1	2820	-0.177386	-2.30179	0.000601685	0.0520774	0.8014	5108
REGULATION OF DEFENSE RESPONSE TO VIRUS	GO:0050688	TRAF3IP1,EIF2AK4,IL12RB1,EIF2AK2,AP2M1,TARBP2,FYN,AP1G1,MICB,CD4,AP2B1,HERC5,MB21D1,ANKRD17,PAK2,ARF1,ATP6V1H,MUL1,APOBEC3G,APOBEC3F,PCBP2,AP2A2,IL23R,CD28,AP2A1,ZC3H12A,IL23A,SIN3A,TNFAIP3,AIM2,DHX58,HCK,AP1M1,RAC1,BIRC2,ITCH,DDX58,SEC14L1,MAVS,BIRC3,LILRB1,RNF216,C1QBP,PUM1,AP1M2,PUM2,CD247,ELMO1,AP1S2,TRAF3,TRAF3IP2,ELMOD2,AP2S1,PACS1,B2M,DOCK2,CD8B,LCK,TMEM173,DDX60,IFIT1,AP1S1,AP1S3,AP1B1,PP…	67	-0.196069	-1.88356	0.00867635	0.227954	1	9127	-0.215902	-2.08884	0.00324873	0.103695	0.9988	8781
HEART DEVELOPMENT	GO:0007507	MYLK3,NDRG4,TSC2,HDAC9,RYR1,PCSK5,TAB2,SORBS2,NCOA6,RBM20,ACTC1,TNNT2,OBSL1,PLCE1,SFRP2,MEF2C,TGFBR3,TGFBR1,ENG,NRG1,SMAD7,NDUFV2,BAZ1B,TCF25,SMAD4,BCOR,HES1,TNNC1,ERBB3,GATA2,NOTCH2,CCDC103,HEY1,MAML1,GALNT11,GATA1,TGFBR2,JAG1,STRA6,MEGF8,DNAAF1,MTHFD1,ALPK3,CBY1,TGFB1,MYBPC3,TAZ,CRELD1,NF1,TTN,TGFB2,CCDC39,TDGF1,CCDC40,NPHP3,SNAI1,LRP6,DAND5,ZFPM1,SRF,ECE1,SOX4,PTK2,TEK,NEXN,SETDB2,AHI1,GATA3,P…	138	-0.138875	-1.8996	0.00870445	0.231584	1	9771	-0.156181	-2.136	0.0017776	0.0916707	0.9925	7186
PEPTIDYL-TYROSINE MODIFICATION	GO:0018212	EPHA1,YES1,PDGFRA,PDGFRB,FGFR2,ABI3,BTK,ABI1,ABI2,PDGFB,FYN,ITK,PTK2B,PRLR,IGF1R,FRK,TYK2,BMX,GHR,EPHA4,DDR1,BLK,KIT,SYK,PIBF1,TXK,CSF1R,TEC,MAPK3,FES,RELN,FLT1,HCK,STYK1,TNK2,EPHB2,ZAP70,JAK1,JAK2,JAK3,TNK1,FGR,FLT3,MATK,CSK,ABL1,FGFR1,FGFR4,LYN,FLT4,ABL2,DYRK1A,LCK,SRC,LEP,FER,PTK6,IL15,INSR,PTK2,TEK,PTPN6,F2R	63	-0.203856	-1.90557	0.00871151	0.234887	1	8953	-0.209537	-1.95418	0.00805153	0.147578	1	6352
DIGESTION	GO:0007586	SLC46A1,SOAT2,SULT2A1,TLR9,TJP2,SLC15A1,GHRL,AQP1,ADRA2A,F11R,LMF1,SLC26A6,STRAP,LDLR,AMY2B,CD36,ACE,COPA,MGAM,PBLD,TLR4,VIPR1,AKR1C2,LIPN,LIPM,CTRL,CTSE,LIPH,LIPC,LEP,KCNQ1,AKR1C1,NOD2	33	-0.285993	-1.94969	0.00881144	0.199429	1	3493	-0.220723	-1.50034	0.0693837	0.314065	1	6226
REGULATION OF MRNA SPLICING, VIA SPLICEOSOME	GO:0048024	CELF6,TIA1,RBM15B,SRPK2,MAGOH,RBM7,DDX5,RBFOX3,SNW1,RBM11,RBFOX2,THRAP3,SF3A1,WTAP,NSRP1,SAP18,C1QBP,CWC22,HNRNPL,JMJD6,RNPS1,TRA2B,FMR1,UHMK1,YTHDC1,RBMX,RBM25,PTBP1,SON,SRSF9,SRSF6,SRSF7,SRSF4,RBM5,SRSF3,RBM4,U2AF2,SFSWAP,SRSF10,SRSF12,SRPK1,RBM8A,	42	0.252962	1.9307	0.00881316	0.109352	1	4336	0.254841	1.96246	0.00692932	0.104366	1	7222
MEMBRANE INVAGINATION	GO:0010324	SNX18,SNX3,AURKB,SNX33,FCHO2,FCGR1A,IGHA1,HGS,IGLL1,CHMP4A,CHMP2A,IGHE,MYH9,FNBP1L,DOCK1,AIF1,SNX9,IGLL5,THBS1,ELMO1,SPIRE1,SPIRE2,IGHG1,XKR8,IGHG4,GULP1,IGHG2,ALKBH4,VAMP7,GSN,RHOA,SMURF1,	32	0.29233	1.95923	0.00886382	0.0965573	1	3098	0.262256	1.77594	0.0159521	0.203988	1	4171
REGULATION OF INTRINSIC APOPTOTIC SIGNALING PATHWAY	GO:2001242	BAG5,URI1,BCL2,DFNA5,FBXW7,FIS1,EIF2AK3,NONO,DAPK2,PMAIP1,CDKN2D,SOD2,NOL3,TAF9,HTRA2,TRIM32,TRIAP1,TAF9B,SLC9A3R1,MIF,ZNF385A,SEPT4,CYLD,XBP1,AK6,SFRP2,PLAUR,DDX3X,NACC2,VNN1,PARK2,TMBIM6,PARK7,NOC2L,SIRT1,VIMP,FBXO18,DNM1L,AKT1,BID,NDUFA13,NME8,CCAR2,ARHGEF2,RPS3,SFPQ,CD74,BCL2L1,BCL2L2,KDM1A,YBX3,ACKR3,HSPB1,BAD,BCAP31,CD44,NDUFS3,P4HB,SIAH1,CREB3L1,SYVN1,CREB3,TPT1,HIF1A,UBQLN1,DDIT3,DNAJA1,S…	102	0.15862	1.87424	0.00887749	0.130785	1	9256	0.130562	1.52961	0.0636364	0.413486	1	10603
CELLULAR RESPONSE TO MECHANICAL STIMULUS	GO:0071260	MYD88,GADD45A,MAPK3,CHEK1,BAK1,CASP1,TLR4,TNFRSF8,BCL10,CASP2,MAP2K4,TNFRSF10A,FADD,TNFRSF10B,CRADD,HABP4,MAPK8,NFKB1,TNFSF14,MAP3K1,FAS,MAP3K14,BAD,AQP1,PTGER4,CASP8,TNFRSF1A,IL1B,TLR3,MAP3K2,PDE2A,TLR7,TLR8,IRF1,BNIP3,CNN2,CASP5,SLC9A1,TLR5,LTBR,CD40	41	-0.25177	-1.89838	0.00888171	0.230973	1	4145	-0.234068	-1.7752	0.0181131	0.183077	1	3600
TRNA AMINOACYLATION	GO:0043039	SARS2,POLG2,YARS2,EARS2,FDXACB1,EEF1E1,IARS,AIMP1,RARS,MARS,WARS,TARSL2,GARS,CARS,FARS2,TARS2,HARS2,GATC,DARS,WARS2,IARS2,MRPL39,VARS2,AIMP2,VARS,PARS2,FARSA,AARS,QARS,DARS2,QRSL1,FARSB,TARS,LRRC47,KARS,CARS2,PPA1,PPA2,SARS,EPRS,NARS,MARS2,RARS2,LARS,LARS2,NARS2,YARS,AARS2,HARS	49	-0.228604	-1.89315	0.00896861	0.229282	1	2442	-0.23991	-1.98266	0.00614957	0.137489	1	4389
REGULATION OF PROTEIN MODIFICATION BY SMALL PROTEIN CONJUGATION OR REMOVAL	GO:1903320	PSMB7,BAG5,CDC16,PSMA6,PSMB4,BRCA1,APITD1,PSMB1,PSMB6,SASH1,PSMB3,PSMD10,PSMB2,PSMA3,PSMA4,FBXW7,LIMK1,PSMA7,CRY1,PSMB5,PSMA8,BUB3,STRA13,PDCL3,SPRTN,PSMD1,PSMD2,PSMD3,PAXIP1,RNF4,PSMB8,PSMB9,VCP,CDC20,UFL1,HDAC8,PSMA1,SEPT4,PSMA5,UBE2E1,HDAC4,SKP1,SPHK1,TNFAIP3,SMURF1,CDK9,DCUN1D1,FEM1A,DCUN1D5,CCDC22,ZYG11B,NDFIP2,DCUN1D4,USP4,NDFIP1,DCUN1D3,RNF139,TGFBR1,DCUN1D2,PRMT3,SPOPL,CDC23,SMAD7,ZER1,PI…	215	0.1103	1.88478	0.00901804	0.125523	1	8273	0.0890018	1.51882	0.0651694	0.417144	1	4813
REGULATION OF MRNA PROCESSING	GO:0050684	CELF6,TIA1,RBM15B,SRPK2,MAGOH,PTCD2,DDX5,RBM11,NELFE,SUPT5H,SF3A1,WTAP,PAPOLA,CPSF4,PABPN1,NCBP2,CDC73,CWC22,AHCYL1,JMJD6,IWS1,FMR1,ZFP36L1,RBM25,SON,RBM5,RBM4,BARD1,U2AF2,RNF40,SFSWAP,CPEB3,SAFB,SRPK1,CDK9,RBM8A,CDK11A,RBM7,TMBIM6,RBFOX3,SNW1,RBFOX2,THRAP3,NCBP1,NSRP1,SAP18,C1QBP,CCNT1,HNRNPL,RNPS1,TRA2B,LEO1,SAFB2,CTR9,PAF1,ZC3H14,RNF20,UHMK1,YTHDC1,RBMX,PTBP1,SRSF9,SUPT6H,SRSF6,SRSF7,SRSF4,SRS…	70	0.192499	1.88972	0.00911485	0.122817	1	4397	0.161615	1.58376	0.0532297	0.352075	1	6687
CELLULAR RESPONSE TO TOPOLOGICALLY INCORRECT PROTEIN	GO:0035967	RNF121,RNF126,BAK1,KLHDC3,EIF2AK3,RNF175,EIF2S1,CXXC1,RNF5,SDF2,BHLHA15,CUL7,SULT1A3,VCP,PLA2G4B,DERL3,TBL2,DERL2,RNF185,VAPB,HDAC6,ATP6V0D1,ASNA1,MBTPS1,SEC61A2,SDF2L1,CXCL8,SEC63,SRPRB,ASNS,SEC62,XBP1,UBE2W,DNAJC3,SRPR,FKBP14,PARK2,PDIA5,PDIA6,ERN1,EXTL3,ARFGAP1,SEC61A1,LMNA,SEC61G,ACADVL,STUB1,VIMP,DCTN1,PPP2R5B,SSR1,DNAJB11,YIF1A,GSK3A,ANKZF1,ZBTB17,SEC31A,CALR,SEC61B,DNAJB9,GOSR2,WFS1,DERL1,…	111	0.155632	1.91754	0.00911794	0.115691	1	4075	0.11285	1.38696	0.116279	0.523708	1	7975
RESPONSE TO CORTICOSTEROID	GO:0031960	GPER1,GOT1,ANXA1,PDCD7,IL6,AKR1C3,IL1RN,AQP1,KLF9,ZFP36L1,ZFP36L2,IL10,UBE2L3,ADAM9,TNF,REST,	16	-0.391889	-1.89142	0.0091288	0.227401	1	8468	-0.335675	-1.62063	0.0396904	0.252844	1	8357
PROTEIN POLYUBIQUITINATION	GO:0000209	RNF125,PSMB7,NEDD4L,CDC16,PSMA6,PSMB4,BRCA1,BCL2,PSMB1,RNF213,PSMB6,SASH1,PSMB3,PSMD10,UBE2V1,RNF126,PSMB2,PSMA3,ARIH2,PSMA4,FBXW7,RNF122,RBCK1,RNF165,PSMA7,PSMB5,PSMA8,MYLIP,PSMD1,PSMD2,PSMD3,CDC34,RNF4,PSMB8,PSMB9,HERC5,RNF24,UBE2E3,UBOX5,TRIM32,RNF6,RNF114,PSMA1,RNF115,RNF168,PSMA5,UBE2E1,CUL3,UBE2E2,SKP1,SKP2,TNFAIP3,SMURF1,RNF217,HERC6,RNF139,PRPF19,MIB2,DDB2,NHLRC1,LRSAM1,RNF216,RNF145,RNF1…	225	0.107722	1.88433	0.00935696	0.125059	1	8411	0.109213	1.88865	0.0116677	0.143908	1	6595
SPHINGOID METABOLIC PROCESS	GO:0046519	SGPP2,ACER3,KDSR,SPHK2,GBA,ACER1,ACER2,SPTLC3,SPHK1	9	-0.521436	-1.91534	0.00937002	0.228973	1	4495	-0.516974	-1.89846	0.00840673	0.163189	1	6519
RESPONSE TO METAL ION	GO:0010038	NEDD4L,D2HGDH,BCL2,MT2A,ZNF658,AOC1,SLC30A5,PDCD6,HOMER1,AKR1C3,RYR3,CDH1,ATP7A,KCNMB1,AQP1,ECT2,TRPC1,AHCYL1,SLC11A2,THBS1,CDKN1B,TRPM2,PEF1,KCNMB4,KCNMB2,TNNT2,SLFN14,ADAM9,FXN,MEF2C,ANK3,CAMK2D,ALOX5AP,PARK2,RASA4,CACNA1H,PARK7,CLIC4,SLC41A1,SLC25A12,BMP6,MT1X,MT1F,ATP7B,MT1E,ALG2,ATP13A2,HFE,ACER1,SEC31A,RASGRP2,SLC25A13,SLC25A24,RYR2,B2M,SLC30A1,AQP3,KCNMA1,CRHBP,BNIP3,ITPR3,ALOX15,MTF1,NDRG…	109	-0.152659	-1.86899	0.00966573	0.233518	1	8109	-0.140632	-1.71811	0.0234563	0.210648	1	9443
RETINA VASCULATURE DEVELOPMENT IN CAMERA-TYPE EYE	GO:0061298	LRP5,BMPR2,CYP1B1,PDGFRA,PDGFRB,ACVRL1,NRP1,FZD4,ACVR2B	9	-0.526172	-1.92948	0.00971463	0.219789	1	6358	-0.574897	-2.1107	0.00282031	0.101712	0.9975	7451
RESPONSE TO MECHANICAL STIMULUS	GO:0009612	HPN,GADD45A,CHI3L1,TRPV4,BAK1,PKD1L3,BCL10,INHBB,NPPA,STRA6,MAP2K4,NRXN2,FADD,FAS,MAPK8,BAD,MAP3K14,AQP1,PKD1L2,DENND5A,CASP8,TNFRSF1A,LOXHD1,PKD2L2,IL1B,DENND5B,KIT,TLR3,MAP3K2,DNAH1,TLR7,TLR8,CNN2,CASP5,TLR5,JUN,CD40,MYD88,CHEK1,MAPK3,HTT,JUNB,CASP1,TLR4,TNFRSF8,TTN,NRXN1,CASP2,JUND,MKKS,CNTNAP2,TNFRSF10A,CRADD,TNFRSF10B,HABP4,MAP3K1,TNFSF14,NFKB1,JUP,PTGER4,RYR2,PKD1,PKD2,PDE2A,IRF1,SLC8A1,BNI…	71	-0.186668	-1.84635	0.00976404	0.241855	1	4145	-0.178221	-1.77926	0.0159077	0.180441	1	3799
NEGATIVE REGULATION OF TRANSFERASE ACTIVITY	GO:0051348	PSMB7,BAG5,CDC16,PSMA6,PSMB4,EPHA1,PSMB1,PSMB6,PODNL1,PSMB3,TSC2,PSMD10,PSMB2,PSMA3,PSMA4,LIMK1,PSMA7,PSMB5,BUB3,PSMD1,PSMD2,PSMD3,PSMB8,PSMB9,PAQR3,CDC20,PPM1F,CDKN1B,IGF1R,FGFR1OP,RTN4R,PSMA1,PSMA5,UBE2E1,CDKN1C,PHPT1,ZGPAT,CBL,SH3BP5,GNAQ,PPP1R1A,CDC23,SMAD7,DBNDD2,PRKRIP1,LRRC4,LRRC19,DEPTOR,LYN,LRRTM4,CDC27,CDC26,CRIPAK,CEACAM1,CISH,MAD2L2,SOCS2,SOCS7,CHAD,CEP85,AKT1S1,PODN,APC,SH3BP5L,MVP,S…	240	0.106346	1.89087	0.00981374	0.123588	1	8378	0.105364	1.8895	0.0115059	0.144359	1	8322
REGULATION OF VASCULAR ENDOTHELIAL GROWTH FACTOR PRODUCTION	GO:0010574	BRCA1,ARNT,EIF2AK3,IL6ST,IL6,RORA,HPSE,C3,CYP1B1,ATF4,CCR2,PTGS2,SULF2,TGFB1,SULF1,FLT4,IL1B,HIF1A,C5,NODAL,	20	-0.353784	-1.89351	0.00983343	0.2309	1	6947	-0.276748	-1.49262	0.0711987	0.318368	1	4792
MULTIVESICULAR BODY ASSEMBLY	GO:0036258	CHMP1A,VPS36,CHMP4B,VPS4B,VPS4A,HGS,STAM,CHMP4A,CHMP2A,VPS37C,RAB11A,IST1,CHMP7,STAM2,VTA1,CHMP6,CHMP2B,PDCD6IP,VPS37A,VPS37B,TSG101,VPS28,MVB12A,SNF8,VPS25,CHMP3,CHMP1B,CHMP5,	28	0.305192	1.91503	0.00983541	0.114958	1	7172	0.324237	2.03376	0.00426309	0.0758116	1	6839
PROTEIN MATURATION	GO:0051604	IFI16,MME,IMMP2L,AEBP1,BAK1,RHBDF2,HM13,PCSK5,CTSH,CYFIP2,PCSK6,BACE2,XPNPEP3,CPD,CLN5,HTRA2,CASP8,NCSTN,PCSK4,AZU1,LMF1,LMF2,FXN,ASPRV1,F12,TSPAN15,TSPAN14,TYSND1,TSPAN33,IMMP1L,GAS6,HSPD1,SPCS1,PCSK7,PSEN1,SPCS2,ATG4B,PSEN2,ATG4A,KLKB1,CASP2,PLAT,CLN3,PMPCA,ATG4C,STUB1,ATG4D,TSPAN5,IDE,SPPL2B,SPPL2A,POMC,LHB,MMP14,CALR,CORIN,BGLAP,STOML2,ASPH,ECE2,CUZD1,AIP,WFS1,METAP2,RHBDL1,TMEM208,PITRM1,RHB…	113	0.15469	1.91486	0.00988142	0.114283	1	9551	0.151929	1.89476	0.00966962	0.142312	1	9909
REGULATION OF CALCIUM ION IMPORT	GO:0090279	CLIC2,PDGFRB,CASQ1,DIAPH1,SEMG1,TRIM27,PDGFB,PRKACA,EPPIN,CAPN3,PTK2B,CEMIP,TRPC1,GSTO1,CTNNB1,FKBP1B,AKAP6,SRI,CXCL9,GSTM2,PDE4D,CAMK2D,GPER1,PLCG1,HTT,FKBP1A,CCL2,CCL3,SEPN1,PDPK1,CXCL10,EGF,JSRP1,XCL1,CACNA1C,SNCA,RYR2,SLC30A1,LGALS3,PKD2,SLC8A1,CALM1,CALM2,ZP3,CALM3,DMD,F2RL3,F2R,	48	-0.225089	-1.84515	0.0100791	0.241721	1	8110	-0.219985	-1.80865	0.0167164	0.174829	1	8564
PROTEOGLYCAN METABOLIC PROCESS	GO:0006029	HEXB,HEXA,PXYLP1,IDUA,EXT2,CHST12,CHST11,CHST14,CHST13,HPSE,CHST7,GPC1,CHST8,DSE,SULF2,GLCE,HYAL1,BMPR2,UST,EXT1,XYLT2,B3GAT1,B3GAT3,B3GAT2,GAL3ST4,IDS,VCAN,DSEL,HS3ST3B1,CHPF2,CHSY1,ARSB,CANT1,IGF1,CHPF,SULF1,SGSH,CHST15,B4GALT7,CSGALNACT1,CSGALNACT2,DCN,	42	-0.243282	-1.86011	0.0102	0.232308	1	6592	-0.177925	-1.36171	0.129187	0.408301	1	5232
REGULATION OF EXTRACELLULAR MATRIX ASSEMBLY	GO:1901201	PHLDB2,DAG1,PHLDB1,CLASP1,TGFB1,NOTCH1,CLASP2,RGCC,SMAD3	9	-0.510518	-1.89006	0.0102041	0.227224	1	6632	-0.517901	-1.89419	0.00945484	0.161167	1	2611
IRON ION TRANSPORT	GO:0006826	TTYH1,MFI2,CLTC,RAB11B,ATP6V0A2,ATP6V0A1,LMTK2,ATP6V1E2,MCOLN1,ATP6V1A,ATP6V1C2,PICALM,ATP6V1E1,IREB2,ATP6V1G1,SLC11A1,ATP6V1G2,ATP6V0C,ATP6V0E2,SLC11A2,HFE,TFR2,TCIRG1,ATP6V0B,STEAP1B,ATP6V1B2,ATP6V1D,ATP6V1H,ATP6V1C1,TF,ATP6V1F,STEAP3,ATP6V0E1,ATP6V0D2,STEAP4,ATP6V0D1,SLC40A1,TFRC,ATP6AP1,DNM2,STEAP2	41	0.252465	1.90499	0.0102595	0.118574	1	4558	0.260562	1.96791	0.00661853	0.101919	1	8688
EXTRACELLULAR MATRIX ORGANIZATION	GO:0030198	HPN,EXOC8,SERPINH1,CDH1,HPSE,SPP1,KLK2,FLOT1,BSG,SULF2,A2M,ICAM4,ADAM8,MATN1,ADAM10,LOX,CD36,GSN,KIF9,ADAM15,GAS6,MFAP5,KLKB1,TGFBR1,MADCAM1,CYP1B1,FBN2,TGFBI,BMP1,AGRN,HAS3,MMP14,PLG,FGF2,CAPNS2,COL6A3,COL6A2,TIMP2,FBLN5,ITGA10,ELN,COL13A1,MMP8,COL6A1,ITGAD,ITGB6,LTBP2,ITGA9,GPM6B,ADAMTS4,TGFB1,DDR1,COL8A2,COL8A1,ITGA2B,ITGA4,COL18A1,COL1A1,ITGA3,ITGA2,ITGA6,NF1,ITGA5,APP,TGFB2,CAPG,TNXB,VCAN,IT…	165	-0.126513	-1.8794	0.0104691	0.229515	1	9800	-0.130319	-1.93192	0.0106468	0.151656	1	4427
NEGATIVE REGULATION OF CELLULAR RESPONSE TO OXIDATIVE STRESS	GO:1900408	BAG5,NME8,VNN1,PARK2,LRRK2,PYCR1,PARK7,NONO,HGF,SIRT1,NUP93,TRAP1,ATF4,HSPB1,SOD2,NOL3,HTRA2,FBXO7,AKT1,PINK1,TXN,HIF1A,GNB2L1,MAPK7,NFE2L2	25	0.324586	1.93512	0.0105662	0.108925	1	6932	0.29823	1.78199	0.0186878	0.203761	1	10195
CELL MORPHOGENESIS INVOLVED IN NEURON DIFFERENTIATION	GO:0048667	KIF5C,KIF5A,KIF5B,CLIC5,RNF165,TLR9,NTRK1,BTBD3,NGFR,OMG,LINGO3,LINGO2,APBB1,PTPRA,NTNG2,RTN4R,PLA2G10,NEFH,EPHA4,MAPK8IP2,PTPRM,L1CAM,HRAS,MEF2C,MAPK1,SPTAN1,MAPK3,PTPRO,CELSR2,USP33,EFNA5,SOS1,GP5,WNT7A,PRKCQ,NRAS,ARHGAP35,USP9X,RELN,APP,NRCAM,STXBP1,EZR,SOD1,BAIAP2,GRB2,PTK2,PLXND1,SCN1B,OPHN1,PLXNB1,VASP,PLXNB3,BRSK2,ROBO1,ATL1,SPTA1,S100B,FYN,GPC1,DLG4,SPTB,NCAM1,TMEM106B,DOCK7,SHANK1,LRRC70…	148	-0.129004	-1.82102	0.0106149	0.259105	1	7109	-0.136103	-1.93496	0.00595948	0.151071	1	9944
CELLULAR RESPONSE TO METAL ION	GO:0071248	MT2A,ZNF658,AOC1,FBP1,ITPKB,AKR1C3,RYR3,CDH1,MEF2A,DMTN,AQP1,CAPN3,ECT2,TFR2,CDKN1B,TRPM2,SLFN14,CPNE7,MEF2C,ANK3,CAMK2D,ALOX5AP,PPIF,PARK2,RASA4,LRRK2,CACNA1H,CLIC4,BRAF,CPNE3,SLC41A1,CHP2,BMP6,MT1X,MT1F,MT1E,CARF,CPNE1,ATP13A2,ACER1,HFE,PRNP,RASGRP2,TF,SLC25A24,B2M,SNCA,IQGAP1,CRHBP,BNIP3,ALOX15,HVCN1,GPLD1	53	-0.221112	-1.8973	0.0106941	0.230255	1	8036	-0.21164	-1.82067	0.0125673	0.170756	1	10184
MISFOLDED OR INCOMPLETELY SYNTHESIZED PROTEIN CATABOLIC PROCESS	GO:0006515	OMA1,VCP,YME1L1,ANKZF1,DERL1,NGLY1,RNF126,RNF185,ATXN3,HDAC6,UFD1L,RNF5,POMT2,SDF2L1,STUB1,POMT1,SDF2,UBE2W,TOR1A,UGGT1,LONP1,UGGT2,LONP2	23	0.327148	1.88014	0.0107015	0.127198	1	7983	0.308338	1.77503	0.0168986	0.202493	1	8312
CELL SEPARATION AFTER CYTOKINESIS	GO:0000920	CHMP1A,CHMP7,MITD1,CHMP6,CEP55,CHMP2B,PDCD6IP,CHMP4B,KIF20A,VPS4A,VPS4B,CHMP3,CHMP1B,CHMP5,CHMP4A,CHMP2A,	16	0.398447	1.92759	0.010772	0.109827	1	3973	0.435971	2.10545	0.00374901	0.0544974	0.9986	4411
CELLULAR RESPONSE TO MISFOLDED PROTEIN	GO:0071218	VCP,ANKZF1,DERL1,RNF126,RNF185,ATXN3,UFD1L,RNF5,POMT2,SDF2L1,STUB1,POMT1,SDF2,TOR1A,UBE2W,UGGT1,UGGT2	17	0.367997	1.82847	0.0107978	0.156894	1	7983	0.368454	1.83553	0.0130874	0.171891	1	7975
SPINAL CORD DEVELOPMENT	GO:0021510	SOX12,RELN,DRAXIN,NF1,ZC4H2,ZPR1,PKD1,MDGA1,DLL1,PKD2,SOX4	11	-0.461433	-1.86418	0.0109955	0.236119	1	9438	-0.476273	-1.91079	0.00904791	0.15704	1	4402
PEPTIDYL-LYSINE DIMETHYLATION	GO:0018027	SUV39H1,SMYD2,SETD7,SETD3,SUV39H2,EHMT2,SETMAR,SETD2,ASH1L,EHMT1,	10	-0.485711	-1.87995	0.0110022	0.230689	1	5510	-0.463046	-1.78861	0.0150784	0.180826	1	7658
REGULATION OF CYTOKINE PRODUCTION	GO:0001817	IL33,LGR4,HPSE,HAVCR2,CD274,SLAMF1,LGALS9,HERC5,FLOT1,ANKRD17,SULF2,HHLA2,SLAMF6,ADAM8,CD40LG,TLR5,MYD88,HSPD1,GAS6,TIGIT,RAC1,DDX41,ALOX15B,CYP1B1,RNF216,POLR3GL,AGER,IL12A,LYN,IL6R,AFAP1L2,CEBPG,CEACAM1,TSPAN6,XRCC6,IL6,FFAR2,PTPN22,IRF5,HSPB1,IRF4,XRCC5,SLC11A1,ARRB1,HYAL2,IL10,TGFB1,IL1B,SIGIRR,NFAM1,GBA,PYCARD,MRE11A,IRAK3,P2RX7,GSTP1,CLU,APOA1,HMGB1,ADIPOQ,ITCH,TGFB3,CCL3,FGR,TGFB2,PDE4B,CA…	363	-0.0849872	-1.8603	0.011011	0.233832	1	5732	-0.0859488	-1.88605	0.0107741	0.161943	1	5812
ESCRT COMPLEX DISASSEMBLY	GO:1904896	CHMP1A,VPS4A,VPS4B,IST1,CHMP7,VTA1,CHMP2B,CHMP1B,CHMP5,CHMP2A,	10	0.481352	1.86397	0.0110265	0.135973	1	3833	0.448329	1.73571	0.0221431	0.22442	1	4411
ESCRT III COMPLEX DISASSEMBLY	GO:1904903	CHMP1A,VPS4A,VPS4B,IST1,CHMP7,VTA1,CHMP2B,CHMP1B,CHMP5,CHMP2A,	10	0.481352	1.86174	0.0110694	0.136915	1	3833	0.448329	1.72881	0.0230507	0.227469	1	4411
REGULATION OF MRNA METABOLIC PROCESS	GO:1903311	CELF6,TIA1,MAGOH,RBM11,NELFE,SUPT5H,SF3A1,NCBP2,CWC22,AHCYL1,JMJD6,IWS1,RBM25,SON,RBM5,RBM4,RNF40,ZC3H12A,SAFB,CDK9,CDK11A,PRR5L,TMBIM6,THRAP3,NSRP1,CCNT1,LEO1,ZC3H14,UHMK1,YTHDC1,PABPC1,PTBP1,SUPT6H,SRSF9,SRSF6,SRSF7,SRSF4,SRSF3,SRSF10,SRSF12,GTPBP1,RBM15B,SRPK2,PTCD2,DDX5,DHX34,TOB1,WTAP,PAPOLA,CPSF4,PABPN1,CDC73,37469,FMR1,ZFP36L1,ZFP36L2,CNOT1,POLR2G,UPF1,CNOT7,CNOT8,U2AF2,BARD1,SFSWAP,CPEB3,…	91	0.165368	1.85143	0.0111313	0.143275	1	8665	0.157392	1.7687	0.0200629	0.20825	1	6687
ANTIGEN PROCESSING AND PRESENTATION OF EXOGENOUS PEPTIDE ANTIGEN VIA MHC CLASS I	GO:0042590	PSMB7,PSMA6,PSMB4,PSMB1,PSMB6,PSMB3,PSMD10,PSMB2,PSMA3,PSMA4,HLA-G,PSMA7,FCGR1A,PSMB5,PSMA8,CYBB,PSMD1,PSMD2,IFI30,PSMD3,PSMB8,PSMB9,PSMA1,PSMA5,CD36,PSME4,NCF4,PSMD12,PSMD9,PSMD11,PSMD13,CD207,NCF1,PSMC1,PSMC2,PSMA2,CYBA,PSME1,PSMD7,PSMD8,PSMD5,PSMD6,ITGB5,PSMD4,PSMF1,PSMC6,PSMC5,PSME3,PSMC4,PSMB10,B2M,PSME2,PSMC3,PSMD14,HLA-B,HLA-C,HLA-A,ITGAV,HLA-E,NCF2,FCGR1B,HLA-F,LNPEP,FCER1G,	64	0.198147	1.86567	0.0111607	0.136354	1	9129	0.205664	1.93345	0.008846	0.120596	1	7356
CHROMOSOME LOCALIZATION	GO:0050000	NDEL1,NUP98,MAD1L1,CHMP4B,ZW10,KIF2C,VPS4A,C15orf43,PSRC1,C11orf85,KIF22,KPNB1,CCDC79,SEH1L,RAB11A,CEP55,KIF18A,CENPF,BECN1,PIBF1,CUL3,ANKRD53,CHMP3,RRS1,CHMP1A,CDCA8,KIFC1,CCNB1,FAM83D,TRAPPC12,VPS4B,CENPE,CHMP4A,CHMP2A,CDC23,CHMP7,CHMP6,CHMP2B,SPICE1,PDCD6IP,CDCA5,CENPQ,DLGAP5,NDE1,NDC80,MIS12,CHAMP1,CHMP1B,SPDL1,CHMP5,	50	0.220029	1.83524	0.011171	0.154769	1	8766	0.27115	2.25865	0.000201167	0.0291032	0.89	7523
GLIAL CELL DEVELOPMENT	GO:0021782	CLU,PICK1,NF1,EIF2B1,CNTF,SIRT2,PRDM8,PTEN,MYRF,SOD1,PARD3,CDK6,DICER1,DLL1,MXRA8,SOX4,SKI,ARHGEF10,EIF2B5,EIF2B4,EIF2B3,NCMAP,EIF2B2	23	-0.328682	-1.88725	0.0113478	0.225004	1	4151	-0.362809	-2.07915	0.00321285	0.101272	0.9991	5077
CELLULAR METAL ION HOMEOSTASIS	GO:0006875	NEDD4L,SLC39A14,BCL2,TRPV4,MT2A,SLC39A13,SLC39A7,SLC39A8,SLC39A6,SLC30A5,FIS1,BAK1,TMEM165,SLC39A4,RYR1,TPCN2,PROK2,EPHX2,CALB1,CIB2,TRPC1,SLC11A2,PTGFR,TRPM2,CHRNA7,CD55,LPAR3,LETM2,FXN,CCR3,PTGER2,SLC39A10,PLCE1,CD36,ESR1,CDH23,CD40,GPER1,SLC35G1,PSEN1,RAP1GDS1,S1PR4,CCDC22,NDFIP1,TMCO1,SLC41A1,CLN3,TRPC6,BMP6,ATP2C1,ATP7B,ADCY5,IBTK,CACNB3,CCR9,CCR4,SMAD4,ATP2C2,SMAD3,KCNMA1,LPAR2,CALR,ITPR1,C…	213	-0.110376	-1.86403	0.0113971	0.234464	1	6478	-0.118754	-2.01215	0.00498008	0.121478	1	9293
SEMAPHORIN-PLEXIN SIGNALING PATHWAY INVOLVED IN AXON GUIDANCE	GO:1902287	PLXNA2,PLXNA4,PLXNA1,PLXNB1,PLXNA3,PLXNB3,PLXNB2,PLXNC1,PLXND1	9	-0.511375	-1.87015	0.0114715	0.23391	1	6617	-0.448583	-1.64262	0.0351859	0.23925	1	9662
POSITIVE REGULATION OF GTPASE ACTIVITY	GO:0043547	NDEL1,RALBP1,CDKL5,EPHA1,PLXNB1,TIAM1,ARAP1,EVI5L,ADPRH,TBC1D5,NTRK1,TBCK,RUNDC1,ALS2,ECT2,USP6NL,ADRB1,RASGRF1,TBC1D9B,RAPGEF3,DOCK7,RTN4R,TBC1D15,ERBB2,TBC1D13,TBC1D14,TBC1D22A,BCAS3,TBC1D22B,TBC1D16,ZNF286A,TBC1D2B,TBC1D30,SEMA4D,TBC1D10C,ARHGEF10,HRAS,TBC1D10B,CD40,ARHGAP27,GNB5,TAX1BP3,TBC1D9,SGSM1,RAP1GDS1,TBC1D8,ADPRHL1,CCL3L3,RABGAP1,TBC1D8B,TBC1D12,EVI5,TBC1D3C,RAPGEF1,TBC1D2,RAB3GAP1,TB…	129	-0.143554	-1.89236	0.0115315	0.228219	1	8502	-0.131075	-1.74167	0.0230924	0.197362	1	13199
FIBROBLAST GROWTH FACTOR RECEPTOR SIGNALING PATHWAY	GO:0008543	TIA1,HNRNPA1,FGFR2,SPRED2,SHCBP1,NCBP2,SHOC2,HNRNPM,CEP57,FGF22,FGF5,POLR2D,FIBP,KLB,POLR2C,POLR2B,SPRED1,POLR2A,FGF7,POLR2F,POLR2G,POLR2L,POLR2E,POLR2K,RPS27A,POLR2I,FGF9,POLR2J,NOG,UBB,ESRP2,UBA52,MAPK1,UBC,POLR2H,MAPK3,GTF2F1,RBFOX2,KL,CBL,SETX,NCBP1,FGFR1,HNRNPF,FGFR4,FGFRL1,PTPN11,GALNT3,GRB2,GTF2F2,TIAL1,FRS2,PTBP1,FRS3,HNRNPH1,FGF2,RAB14,KIF16B,	58	0.202794	1.81703	0.0116186	0.163404	1	9443	0.152035	1.3614	0.123892	0.547285	1	10329
REGULATION OF IMMUNE EFFECTOR PROCESS	GO:0002697	CD226,PAXIP1,HAVCR2,LGALS9,HERC5,ANKRD17,ATP6V1H,SLAMF6,C4BPA,CD55,A2M,SERPING1,SYK,PVRL2,TNFAIP3,HSPD1,FES,RAC1,GAB2,ZAP70,CFB,C2,CD59,CFP,C3,IFNG,RNF216,KLRK1,WAS,RPS19,AGER,IL12A,ZNF683,LYN,SH2D1B,AP2S1,PVR,NCR3,NCR1,SUPT6H,CFH,CEACAM1,TNFSF13,TSPAN6,IL27,RARA,HLA-E,TRAF3IP1,SOCS5,IL12RB1,AP2M1,PTPRC,IL6,FFAR2,CD46,CADM1,C5AR2,PHB2,IRF4,AP1G1,MICB,CD4,AP2B1,GPRC5B,ARF1,IL10,CD244,TGFB1,STX7,PR…	204	-0.110697	-1.83196	0.0116417	0.247285	1	4266	-0.142007	-2.34932	0.000406504	0.0414283	0.6849	4325
RNA SPLICING	GO:0008380	MAGOH,DCPS,NONO,PCBP1,GEMIN2,PPWD1,GEMIN5,GEMIN7,GEMIN4,FIP1L1,GEMIN6,GEMIN8,ZCCHC8,GPATCH1,C2orf49,CDC40,RBM15,SNRPC,SNRPA,PPIG,SNRPB,PPIH,SNRPG,RTCB,SNRPE,SNRPF,RBM22,WDR83,PRPF18,SNRPN,WDR77,LUC7L3,SNRNP48,SPEN,SNRNP40,RBM41,ERN1,FAM98B,SLU7,USP4,PRPF40A,PRPF19,SCAF11,DDX41,SNRPD2,SNRPD3,SNRPD1,PRPF31,PRPF4B,PRMT7,PRMT5,SF1,SART1,PRPF39,CD2BP2,HNRNPUL1,ELAVL1,DHX9,MPHOSPH10,SNRNP35,WBP4,SNRNP2…	277	0.0968638	1.85786	0.0117195	0.139061	1	6675	0.0978145	1.88307	0.00941318	0.143913	1	8745
NEGATIVE REGULATION OF ADHERENS JUNCTION ORGANIZATION	GO:1903392	THBS1,CORO1C,ITGB1BP1,PHLDB2,SRC,BCAS3,DLC1,ACVRL1,CLASP2,DMTN,RCC2,PTEN,ARHGAP6,RDX,	14	-0.401594	-1.80955	0.0117361	0.270365	1	1730	-0.380789	-1.72291	0.0278381	0.209377	1	3345
CELLULAR RESPONSE TO HORMONE STIMULUS	GO:0032870	HDAC5,PMEPA1,BRCA1,CYP11A1,PPARG,HDAC9,ADCY6,NR3C1,CALCOCO1,CAPN10,THRA,CTSH,RNF4,RBM14,ESR2,ATP6V0C,PADI2,PXN,ABHD2,AHCYL1,ATP6V0E2,PDE3B,CDK7,PTGFR,SOGA1,PRLR,IGF1R,NCOA1,ATP6V0B,ATP6V1B2,STAT3,NCOA3,ATP6V1D,NCOA2,ATP6V1H,SLC25A33,GNG2,NCOA6,ATP6V1C1,NCOA4,ATP6V1F,SLC5A5,CPEB2,ATP6V0E1,YWHAH,FOXO4,ATP6V0D2,ATP6V0D1,PHIP,RHOXF1,PIK3CA,PTGER2,ZNF106,MEF2C,MAPK1,ESR1,MAPK3,GPER1,CACNA1H,PARP1,MED4…	261	-0.099487	-1.84841	0.0117882	0.240863	1	7276	-0.0879359	-1.64563	0.0324519	0.238608	1	3919
REGULATION OF ENDOPLASMIC RETICULUM STRESS-INDUCED INTRINSIC APOPTOTIC SIGNALING PATHWAY	GO:1902235	PARK2,LRRK2,OPA1,TMBIM6,TXNDC12,BCL2L11,PARK7,EIF2AK3,CREB3L1,SYVN1,CREB3,DDIT3,PMAIP1,HERPUD1,VIMP,XBP1,NCK1	17	0.377169	1.86533	0.011893	0.135795	1	4732	0.319212	1.58965	0.0465957	0.345217	1	5746
GLIOGENESIS	GO:0042063	ERBB3,PICK1,SRGAP2C,MMP24,GPC1,LEF1,MYRF,STAT3,PARD3,AZU1,CDH2,MXRA8,NFIB,ARHGEF10,EIF2B5,EIF2B4,NCMAP,EIF2B3,EIF2B2,CLU,RELN,NF1,PTPRZ1,CCL2,CCL3,EIF2B1,TGFB2,NF2,CNTF,SIRT2,PAFAH1B1,PTEN,PRDM8,SOD1,CDK6,CDK5,GCM1,DICER1,SOX8,DLL1,SOX4,SKI,RTN4,HES1,SLC8A3,LAMB1,	46	-0.231445	-1.86275	0.0119385	0.234219	1	5857	-0.23183	-1.85444	0.0135647	0.170884	1	6231
NEGATIVE REGULATION OF CELL-MATRIX ADHESION	GO:0001953	ADAM15,CASK,CORO1C,CDKN2A,RASA1,NF2,ACVRL1,SERPINE1,DMTN,PTEN,THBS1,ACER2,ITGB1BP1,PHLDB2,SRC,BCAS3,DLC1,CLASP2,RCC2,ARHGAP6,	20	-0.356034	-1.91294	0.0122825	0.2275	1	6032	-0.346659	-1.84296	0.013245	0.167427	1	6196
CELL MIGRATION	GO:0016477	MYH9,SIRPA,SCYL3,PIK3CB,PIK3CD,ROCK1,BSG,PTPRF,PTPRK,TYRO3,PIK3CG,SYK,ADAM9,ADAM8,PIK3CA,CUL3,L1CAM,HRAS,MEF2C,GAS6,PARP9,ARF4,CDC42BPA,TGFBR3,TNK2,PROCR,CKLF,ZAP70,PRPF40A,TAOK2,TGFBR1,HGF,MYO18A,MADCAM1,GRB14,CYP1B1,SCRIB,PTPRO,MARK2,SIRPG,JUP,RPS19,DOK2,ELMO2,USP24,IL12A,SLC3A2,FMNL3,LYN,FLNA,IL6R,ANGPT2,ANGPT1,CEACAM6,CEACAM1,DPP4,FGF2,RTN4,SLC9A1,CDC42BPB,CEACAM8,POMGNT2,CUZD1,GPLD1,PLEKHG5,…	397	-0.0805207	-1.83405	0.0125253	0.2462	1	11151	-0.122514	-2.81072	0	0.0039709	0.0261	8006
EXTRACELLULAR STRUCTURE ORGANIZATION	GO:0043062	HPN,EXOC8,TEX14,SERPINH1,CDH1,HPSE,SPP1,KLK2,FLOT1,BSG,SULF2,A2M,ICAM4,ADAM8,MATN1,ADAM10,LOX,CD36,GSN,KIF9,ADAM15,GAS6,MFAP5,KLKB1,TGFBR1,MADCAM1,CYP1B1,FBN2,TGFBI,BMP1,AGRN,HAS3,MMP14,PLG,FGF2,CAPNS2,COL6A3,COL6A2,TIMP2,FBLN5,ITGA10,ELN,COL13A1,MMP8,COL6A1,ITGAD,ITGB6,LTBP2,ITGA9,GPM6B,ADAMTS4,TGFB1,DDR1,COL8A2,COL8A1,ITGA2B,ITGA4,COL18A1,COL1A1,ITGA3,ITGA2,ITGA6,NF1,ITGA5,APP,TGFB2,CAPG,TNXB,V…	166	-0.122355	-1.83495	0.0125723	0.248452	1	9800	-0.128005	-1.91845	0.0101092	0.155234	1	4427
AMINO ACID ACTIVATION	GO:0043038	SARS2,POLG2,YARS2,EARS2,FDXACB1,EEF1E1,IARS,AIMP1,RARS,MARS,WARS,TARSL2,GARS,CARS,FARS2,TARS2,HARS2,GATC,DARS,WARS2,IARS2,MRPL39,VARS2,AIMP2,VARS,PARS2,FARSA,AARS,QARS,DARS2,QRSL1,FARSB,TARS,LRRC47,KARS,CARS2,PPA1,PPA2,SARS,EPRS,NARS,MARS2,RARS2,LARS,LARS2,NARS2,YARS,AARS2,HARS	49	-0.228604	-1.88746	0.0126812	0.226711	1	2442	-0.23991	-1.988	0.00547445	0.135535	1	4389
ENDONUCLEOLYTIC CLEAVAGE INVOLVED IN RRNA PROCESSING	GO:0000478	NOL9,UTP20,NOP14,LAS1L,BMS1,RCL1,RPS21,RRS1,TSR1,RPSA,ABT1	11	-0.460851	-1.85702	0.0127042	0.234696	1	6264	-0.475021	-1.91188	0.00914695	0.157097	1	6016
POSITIVE REGULATION OF LOCOMOTION	GO:0040017	EPHA1,CIB1,SASH1,CLASP1,DAPK2,HDAC7,PDCD6,ALOX12,HDAC9,PRKD2,PRKD1,TIRAP,CTSH,PGF,PTGS2,LGALS9,RAB11A,PPM1F,PIK3CD,IGF1R,FGFR1OP,GCNT2,TRIM32,RUFY3,HDAC6,ZNF304,ADAM9,ADAM8,ROCK2,HYAL1,ADAM10,MYADM,SPHK1,CHMP3,PHPT1,HRAS,STX3,GAS6,GPER1,RAC1,RAC2,TGFBR1,NUMB,HGF,MADCAM1,IFNG,FERMT3,PFN1,IL12A,IL6R,MMP14,CALR,STAT5A,ANGPT1,CEACAM6,CSF1,FGF2,PC,GPLD1,APC,PPAP2B,ENPP2,CCL20,SRGAP2C,LRRC16A,PTPRC,CBL…	264	-0.0975575	-1.83526	0.0129173	0.249769	1	5947	-0.0988498	-1.85643	0.010464	0.17164	1	5195
POSITIVE REGULATION OF PROTEIN EXPORT FROM NUCLEUS	GO:0046827	GAS6,XPO4,GSK3B,CAMK1,TPR,RAPGEF3,RANBP3,IL1B,GTSE1,TP53,EMD,ANP32B,TCF7L2	13	-0.433868	-1.89	0.0129715	0.225324	1	7227	-0.325925	-1.43505	0.0947008	0.358384	1	9116
RESPONSE TO WOUNDING	GO:0009611	AHNAK2,HPSE,CYP4F2,MYH9,HDAC2,MACF1,PIK3CB,GNG2,SERPINE2,ILK,RAD51B,ACTG1,RAD51C,ERBB2,TYRO3,A2M,PIK3CG,HMG20B,SYK,SERPING1,VASH1,F8,VPS45,PIK3CA,F12,CD40LG,FUT10,F5,CD36,MAPK1,PLAUR,CD40,C6orf89,GAS6,MAPK3,MCAM,TFPI,GGCX,PABPC4,AKAP10,CAPZB,PROCR,RAC1,RAC2,KLKB1,TGFBR1,PLAT,PAX6,TRPC6,CD59,CSRP1,H3F3B,H3F3A,FERMT3,DOCK11,VKORC1,CLIC1,RAP2B,NRG1,GNAQ,WAS,GNAS,AGER,CLEC1B,GNB1,RAB5A,C6orf25,YWHAZ,…	277	-0.0937101	-1.81315	0.0130391	0.268648	1	5783	-0.115688	-2.22893	0.000994036	0.0748665	0.933	6479
MITOTIC NUCLEAR DIVISION	GO:0007067	NDEL1,WRAP73,PRC1,ENSA,SETDB2,CLASP1,FAM175B,CIT,TEX14,NAA50,MAD1L1,TUBGCP2,ZW10,KIF2C,VPS4A,KLHL22,KIF22,SMARCA4,KIF23,MZT1,ZNF268,TUBGCP6,TUBGCP5,NLRC4,TUBGCP4,TUBGCP3,PPP2R2D,RAB11A,CEP57,UBE2S,MASTL,KIF11,KIF2A,KIF15,BECN1,SMC3,UBE2C,CUL3,GSG2,ARHGEF10,CHMP3,REC8,CLASP2,RRS1,CTDP1,CHMP1A,WAPAL,SMC4,CDK11A,SMC2,AURKB,BIRC2,SPAG5,PBK,CDCA8,KIFC1,HGF,BIRC3,SUGT1,BIRC5,DCTN1,XIAP,CDC23,CENPA,EPS8…	164	0.127176	1.89382	0.0132385	0.122286	1	9112	0.149157	2.21974	0.00119856	0.0344324	0.9428	7556
CALCIUM ION TRANSPORT	GO:0006816	TRPV4,CACNB2,NALCN,TMEM165,RYR1,CATSPER3,RYR3,FYN,GRIN3A,TRPC1,NOL3,KCNN4,TRPM2,CHRNA7,CCR1,ORAI3,ORAI2,CDH23,GAS6,CACNA2D4,SLC8B1,SLC35G1,CACNA1H,STIM2,CACNA2D3,PSEN2,TMCO1,ORAI1,TRPC6,ATP2C1,IBTK,CACNB3,CACNG8,CALCRL,SLC3A2,CACNA1D,CACNA1C,RYR2,CACNA1G,CACNG6,STOML2,ITPR1,SLC8A1,ITPR3,FGF2,SLC24A1,PTPRC,MCOLN2,MCOLN1,MCOLN3,RAMP1,CCR7,CCR5,TRPV5,ATP2B4,TRPV6,TRPV1,TPT1,ATP2A2,ATP2A3,ATP2A1,ERO1…	94	-0.161666	-1.83944	0.0132952	0.24587	1	11717	-0.159276	-1.81289	0.0130365	0.17373	1	6542
REGULATION OF TYPE 2 IMMUNE RESPONSE	GO:0002828	CD86,NLRP3,RSAD2,TNFSF4,PRKCZ,ANXA1,SOCS5,IFNL1,XCL1,IL6,IL18,CCR2,RARA,NOD2,	14	-0.412795	-1.87721	0.0132984	0.228579	1	1534	-0.447479	-2.03502	0.00459816	0.116129	0.9998	2178
POSITIVE REGULATION OF DEFENSE RESPONSE TO VIRUS BY HOST	GO:0002230	AIM2,MB21D1,EIF2AK4,TRAF3IP2,IL12RB1,DDX58,TMEM173,MAVS,APOBEC3G,APOBEC3F,LILRB1,IL23R,ZC3H12A,IL23A,SIN3A	15	-0.398552	-1.84982	0.0134511	0.240793	1	5870	-0.395748	-1.86062	0.0124673	0.169437	1	3584
IMMUNE SYSTEM DEVELOPMENT	GO:0002520	HDAC5,CIB1,RUNX1,ARIH2,PPARG,HDAC9,ATM,PGM3,IL31RA,GFI1,KLF1,TIRAP,HIPK2,HAVCR2,HIPK1,MYH9,LGALS9,FLCN,PIK3CD,NCOA6,TNFRSF13B,ETV6,BCL6,AXL,SLAMF6,NBEAL2,RRAS,RNF168,ACIN1,ZNF385A,ZBTB16,RHOH,HDAC4,CD40LG,FUT10,SFRP2,MEF2C,TNFAIP3,HSPD1,GAS6,ASH2L,CASP10,TGFBR3,CR2,PARP1,MFNG,MFAP5,GAB2,ZAP70,TPD52,LRRC8A,PDE1B,SNRK,TGFBR1,FLT3,MLF1,NOTCH4,CD79B,CD79A,HSPA9,RPS19,RNF8,KLF6,CAMK4,C6orf25,PRTN3,CD1…	246	-0.102606	-1.85038	0.0135539	0.241794	1	7057	-0.115561	-2.08756	0.00419664	0.103254	0.9988	5979
REGULATION OF OXIDATIVE STRESS-INDUCED CELL DEATH	GO:1903201	MCL1,BAG5,NME8,VNN1,PARK2,LRRK2,PYCR1,SFPQ,PARK7,FBXW7,NONO,HGF,SIRT1,NUP93,TRAP1,ATF4,HSPB1,SOD2,SOD1,NOL3,HTRA2,FBXO7,P4HB,HDAC6,AKT1,PINK1,TXN,RIPK1,HIF1A,UBQLN1,GNB2L1,MAPK7,NFE2L2	33	0.271301	1.84605	0.0135647	0.146721	1	6932	0.266792	1.81383	0.0137013	0.184535	1	10195
REGULATION OF RELEASE OF SEQUESTERED CALCIUM ION INTO CYTOSOL	GO:0051279	CLIC2,CASQ1,DIAPH1,PRKACA,CAPN3,CEMIP,PTK2B,TRPC1,GSTO1,FKBP1B,AKAP6,SRI,CXCL9,GSTM2,PDE4D,CAMK2D,GPER1,PLCG1,FKBP1A,HTT,SEPN1,PDPK1,CXCL10,JSRP1,XCL1,CACNA1C,RYR2,SNCA,PKD2,SLC8A1,CALM1,CALM2,F2RL3,DMD,CALM3,F2R,	36	-0.259729	-1.84153	0.013658	0.244767	1	8110	-0.21421	-1.52318	0.0580454	0.300048	1	9392
VACUOLAR ACIDIFICATION	GO:0007035	ATP6V0C,ATP6V0E2,TCIRG1,ATP6V0B,CLN5,ATP6V1H,ATP6V0A2,ATP6V0E1,ATP6V0A1,CLN3,CLN6,SLC11A1,PPT1	13	0.411042	1.78978	0.0137313	0.181272	1	3583	0.432413	1.87986	0.0111421	0.145443	1	3209
REGULATION OF HOMOTYPIC CELL-CELL ADHESION	GO:0034110	PRKCD,ZNF703,TNFSF11,SERPINE2,ZAP70,LYN,ALOX12,PRKCQ,SYK,PRKCA,CCL5,CEACAM1,DMTN,ANK3,RDX	15	-0.398952	-1.86096	0.013754	0.234762	1	5863	-0.468591	-2.19971	0.00141901	0.0801408	0.9629	5812
LIPOPROTEIN BIOSYNTHETIC PROCESS	GO:0042158	NMT1,MPPE1,CLIP3,WDR45B,GOLGA7B,PIK3C3,ATG7,ATG5,ALOX12B,P4HB,PPM1A,ZDHHC7,DBI,PGAP2,ZDHHC1,ZDHHC2,PGAP1,ZDHHC8,ZDHHC5,PLAUR,ZDHHC6,ZDHHC3,ZDHHC14,ATG12,ZDHHC15,PYURF,ZDHHC12,ZDHHC16,ZDHHC17,APOA1,GPAA1,ATG4B,WDR45,ATG4A,ATG10,PIGL,PIGK,PIGH,ATG4C,PIGG,PIGF,ATG4D,PIGM,OAS2,ZDHHC18,ZDHHC21,ZDHHC20,PIGZ,APOA2,PIGY,PIGX,PIGW,PIGV,ALG5,PIGU,PIGT,MBOAT4,PIGB,PIGC,PORCN,ZDHHC9,PIGA,DPM1,DPM2,DPM3,NMT2,…	75	0.178937	1.81707	0.0139052	0.164293	1	7620	0.161477	1.64405	0.0395662	0.302858	1	9092
VACUOLE ORGANIZATION	GO:0007033	MAP1LC3B2,EXOC8,TFEB,ATG3,CLVS1,TMEM165,VPS36,SNAP29,TPCN2,VPS4A,ABCA1,KIAA1324,WDR45B,ARFGEF2,MAP1LC3B,ALS2,ATG5,MAP1LC3A,ATP6V0C,VCP,RAB11A,GABARAPL1,GABARAPL2,CLN5,TMEM106B,ATG101,ZKSCAN4,BECN1,ATG2A,MBTPS1,ATG14,MVB12A,ATG2B,VPS25,CHMP3,CLCN3,SMURF1,CHMP1A,USP8,SNX3,TRAPPC8,ATG4B,WDR45,ATG4A,RAB23,FAM160A2,CLN3,ATG4C,CLN6,ATG4D,HOOK3,VIPAS39,LIX1L,HGS,VPS16,STAM,EPG5,GNPTAB,LIX1,PACS2,SNX14,D…	141	0.132319	1.82982	0.0143222	0.156646	1	2917	0.136262	1.87692	0.010012	0.146702	1	4960
NEGATIVE REGULATION OF SECRETION	GO:0051048	RAB33B,SERGEF,RHBDF2,INHBB,F2RL1,LGR4,TRIM27,CYP4F2,PIM3,VAMP3,LGALS9,TNFRSF21,ADRA2A,NLRP12,OSM,SPX,ZC3H12A,REST,RGCC,GAS6,PARK2,ERP29,LILRB1,C1QTNF3,NRG1,FOXP3,NLRP3,FAM3D,RSAD2,OPRM1,IRS1,SLC30A1,CRHBP,CEACAM1,BMP8A,UCN,ERBB3,DRD4,CD74,SIRT4,C5AR2,NR1H3,PTPN22,CCR2,CD34,RAB11FIP5,RAB11FIP3,NOV,RAB11FIP1,FMR1,IL10,CD84,IL1B,ANXA4,TNF,GBP1,PSMD9,CD300A,ANXA1,APOA1,DPH3,VPS4B,STXBP3,BTN2A2,EGF,SR…	76	-0.175435	-1.79747	0.0144126	0.273702	1	5468	-0.191887	-1.97643	0.00763973	0.139106	1	5642
LYMPHOCYTE COSTIMULATION	GO:0031294	PIK3R1,YES1,PRR5,PDCD1LG2,ICOSLG,PDCD1,ICOS,FYN,HLA-DQB2,BTLA,RICTOR,MAP3K14,HLA-DRB5,HLA-DRB1,CD274,CD4,CD86,HLA-DQA2,CD80,CD3E,HLA-DRA,HLA-DQA1,CD3G,PAK2,HHLA2,VAV1,PIK3CA,GRAP2,CD40LG,CD28,TMIGD2,MTOR,TNFRSF14,HLA-DQB1,RAC1,PAK1,CDC42,PDPK1,MAP3K8,KLRK1,HLA-DPB1,CARD11,HLA-DPA1,CSK,CTLA4,CD247,CAV1,PTPN11,GRB2,LYN,AKT1,MLST8,LCK,MAPKAP1,SRC,DPP4,CD3D,PTPN6,	58	-0.200738	-1.80773	0.014464	0.269355	1	8877	-0.208017	-1.85988	0.0140358	0.169237	1	8448
PLASMA MEMBRANE INVAGINATION	GO:0099024	SNX18,AURKB,SNX33,FCGR1A,IGHA1,IGLL1,MYH9,IGHE,DOCK1,AIF1,SNX9,IGLL5,THBS1,ELMO1,SPIRE1,SPIRE2,IGHG1,XKR8,IGHG4,GULP1,IGHG2,ALKBH4,VAMP7,GSN,RHOA	25	0.303479	1.81661	0.0145447	0.162892	1	3098	0.256425	1.53242	0.0645871	0.412713	1	8124
METAL ION HOMEOSTASIS	GO:0055065	NEDD4L,SLC39A14,BCL2,TRPV4,MT2A,SLC39A13,BDH2,SLC39A7,SLC39A8,SLC39A6,SLC30A5,FIS1,BAK1,TMEM165,SLC39A4,RYR1,TPCN2,PROK2,CYP4F2,EPHX2,CALB1,CIB2,TRPC1,SLC11A2,PTGFR,TRPM2,CHRNA7,CD55,LPAR3,LETM2,FXN,CCR3,PTGER2,SLC39A10,PLCE1,CD36,ESR1,CDH23,CD40,GPER1,SLC35G1,PSEN1,RAP1GDS1,S1PR4,CCDC22,NDFIP1,TMCO1,SLC41A1,CLN3,TRPC6,BMP6,ATP2C1,ATP7B,ADCY5,IBTK,CACNB3,CCR9,SCNN1A,CCR4,SMAD4,ATP2C2,SMAD3,KCNMA1…	238	-0.100123	-1.80767	0.0145778	0.267678	1	11075	-0.101048	-1.80397	0.0133069	0.1778	1	9293
POSITIVE REGULATION OF CELL ADHESION	GO:0045785	EPHA1,CIB1,PRR5,ALOX12,PRKD2,TFE3,MAP3K14,CD274,LGALS9,PPM1F,FLCN,FLOT1,ROCK1,GCNT2,HHLA2,CD55,ERBB2,SYK,ADAM9,ADAM8,PIK3CA,HYAL1,GRAP2,NODAL,CD40LG,MYADM,CD36,SFRP2,STX3,TMIGD2,HSPD1,RAC1,ZAP70,ARL2,PTPN23,IFNG,KLRK1,RSU1,SART1,SIRPG,AGER,CTLA4,SMAD7,IL12A,LYN,FLNA,S100A10,CALR,MAPKAP1,CSF1,DPP4,RARA,HLA-E,CD3D,PIEZO1,PIK3R1,PPAP2B,FSTL3,YES1,SOCS5,FLOT2,HLA-G,LRRC16A,IL12RB1,PTPRC,IL6ST,IL6,TGF…	214	-0.105936	-1.80167	0.0146227	0.272815	1	4879	-0.12418	-2.10882	0.00239617	0.0987105	0.9976	7264
POSITIVE REGULATION OF IMMUNE EFFECTOR PROCESS	GO:0002699	BCL10,F2RL1,CD226,IL18,PAXIP1,CRTAM,VAMP3,CD86,CD80,LGALS9,ANKRD17,SLAMF6,SYK,PVRL2,TNFRSF4,XBP1,ZBTB1,LAMP1,HSPD1,FES,DHX58,GAB2,ZAP70,LILRB1,KLRK1,IFNG,RPS19,MYB,NLRP3,FZD5,MALT1,RSAD2,TNFSF4,IL12A,PRKCZ,TRAF6,LYN,SH2D1B,MAP3K7,PVR,B2M,PHB,NCR3,DDX60,TNFSF13,TRAF2,HLA-E,RARA,ZP3,SOCS5,CD74,IL12RB1,IL6,CD46,FFAR2,CADM1,FADD,SNX4,CCR2,AP1G1,GPRC5B,STX7,TGFB1,CD244,CD84,SEMA7A,IL1B,CLCF1,STX4,IL23…	90	-0.168443	-1.86505	0.0148594	0.236821	1	4266	-0.162917	-1.81175	0.0136821	0.173375	1	5919
ESTABLISHMENT OF CHROMOSOME LOCALIZATION	GO:0051303	NDEL1,MAD1L1,CHMP4B,ZW10,KIF2C,VPS4A,C15orf43,PSRC1,C11orf85,KIF22,KPNB1,CCDC79,SEH1L,RAB11A,CEP55,KIF18A,CENPF,BECN1,PIBF1,CUL3,ANKRD53,CHMP3,RRS1,CHMP1A,CDCA8,KIFC1,CCNB1,FAM83D,TRAPPC12,VPS4B,CENPE,CHMP4A,CHMP2A,CDC23,CHMP7,CHMP6,CHMP2B,SPICE1,PDCD6IP,CDCA5,CENPQ,DLGAP5,NDE1,NDC80,MIS12,CHAMP1,CHMP1B,CHMP5,SPDL1	49	0.214286	1.77524	0.0149489	0.191708	1	8766	0.264995	2.18621	0.00203169	0.0407211	0.9736	7523
CIRCULATORY SYSTEM DEVELOPMENT	GO:0072359	RNF213,MYLK3,TSC2,NDRG4,FBXW7,HDAC9,ADM2,RYR1,ESM1,PROK2,HPSE,PCSK5,TAB2,PGF,MYH9,JMJD6,SORBS2,NCOA6,HPGD,FZD4,RBM20,ACTC1,TNNT2,SYK,VASH1,ADAM8,PIK3CA,OBSL1,PLCE1,PLXDC1,AGGF1,MEF2C,SFRP2,MCAM,TGFBR3,CLIC4,TGFBR1,C1GALT1,E2F7,E2F8,NOTCH4,PAX6,CYP1B1,ENG,NRG1,TGFBI,SMAD7,PTPN14,NDUFV2,BAZ1B,TCF25,SMAD4,BCOR,ANGPT2,ANGPT1,CEACAM1,FGF2,HES1,CCM2,TNNC1,GPLD1,ERBB3,GATA2,NOTCH2,CCDC103,HEY1,GATA1,MAM…	253	-0.097892	-1.79653	0.015027	0.273361	1	2257	-0.131485	-2.41182	0	0.032739	0.5201	7561
CELL-CELL JUNCTION ORGANIZATION	GO:0045216	TRPV4,CTNNA1,CDH1,INADL,STRN,CDH8,ECT2,MARVELD2,MARVELD3,FLCN,EPB41L3,PARD6A,PTPRK,CDH2,CDH4,CRB3,PVRL2,DLC1,MYADM,RCC2,TAOK2,KIFC3,ARL2,WHAMM,PTPRO,JUP,PKP4,LAMA5,MPP7,SMAD7,SORBS1,MPP5,TBCD,TESK2,PVR,PARD6G,CTNND1,SMAD3,PKP2,CDH3,CADM2,GJD3,GJC1,APC,RAB13,VCL,DLG1,DSP,CADM1,PLEKHA7,ACTN1,TJP1,MLLT4,MICALL2,ZNF703,CTNNB1,PARD3,F11R,TGFB1,NLGN2,CDH13,TRIP6,PVRL1,ARHGEF7,FERMT2,PVRL3,CSF1R,FBF1,PE…	95	-0.15693	-1.79833	0.0150421	0.275937	1	11278	-0.187987	-2.15555	0.00160546	0.0871559	0.9875	10184
CATECHOLAMINE METABOLIC PROCESS	GO:0006584	DRD4,LRTOMT,PARK2,DBH,GCH1,GATA3,SNCA,TGFB2,MAOA,ATP7A,PNMT	11	-0.442407	-1.78877	0.0151848	0.279778	1	9771	-0.389317	-1.56425	0.0542977	0.277039	1	7516
REGULATION OF NUCLEASE ACTIVITY	GO:0032069	PRKCD,RPS3,NEIL1,ERN1,TMBIM6,BAK1,HMGB1,BAX,HMGB2,VAPB,GZMA,AKT1,ABCE1,PARP16,SIRT1,PCNA,NPM1,OAS3,PTPN1	19	0.350298	1.83307	0.0152549	0.1557	1	4010	0.403257	2.10268	0.0040201	0.0548784	0.9988	4927
VIRAL GENE EXPRESSION	GO:0019080	EIF2AK4,RPSA,RPS9,RPL18A,RPS5,RPS6,RPS8,RPS7,SSB,RPL29,RPL27A,USF1,USF2,CCNT2,RPL36A,RPL35A,RPS19,RPS10,RPS11,RPS15A,RPS28,RPS25,RPS27,RPS20,RPS29,RPL37A,RPL10A,PTBP1,RPS16,RPS18,RPS12,RPS15,RPL7A,RPL21,RPS2,RPL22,RPS3,NUP98,RPL23,NUP160,NUP107,NUP43,RPL27,RPL24,NUPL1,NUP205,RPL26,AAAS,RPL34,RPLP2,RPL28,NUP133,RPLP0,NUP88,RPLP1,NUPL2,NUP85,SEH1L,RPL36,RAE1,RPL38,RPL37,RPS13,NUP35,TPR,NUP37,RPL35,…	123	0.140753	1.81617	0.0153543	0.161478	1	6379	0.0651435	0.844113	0.655897	0.91052	1	3280
REGULATION OF RESPONSE TO BIOTIC STIMULUS	GO:0002831	SASH1,FOXP1,EIF2AK4,EIF2AK2,F2RL1,CD226,FYN,CRTAM,HERC5,ANKRD17,PAK2,ATP6V1H,MUL1,CD55,TRIB1,PVRL2,ZC3H12A,TNFAIP3,HSPD1,AIM2,DHX58,RAC1,BIRC2,DDX58,SEC14L1,MAVS,BIRC3,BMP6,LILRB1,LRSAM1,RNF216,IL12A,PVR,AP2S1,B2M,NCR3,TMEM173,TRIM5,DDX60,AP1S1,CEACAM1,PPM1B,TSPAN6,IFNLR1,TRAF3IP1,IL12RB1,AP2M1,TARBP2,AP1G1,MICB,CD4,AP2B1,MB21D1,ARF1,SIGIRR,APOBEC3G,APOBEC3F,PCBP2,AP2A2,IL23R,CD28,AP2A1,IL23A,SIN…	94	-0.15822	-1.79416	0.0153785	0.273466	1	4511	-0.180478	-2.0361	0.00315023	0.11656	0.9998	8781
PERK-MEDIATED UNFOLDED PROTEIN RESPONSE	GO:0036499	DDIT3,CXCL8,HERPUD1,ASNS,ATF4,EIF2AK3,NFE2L2,CCL2,HSPA5,EIF2S1,ATF3	11	0.444214	1.81641	0.0154185	0.16215	1	3369	0.342221	1.39568	0.115055	0.521147	1	3562
RIBONUCLEOPROTEIN COMPLEX SUBUNIT ORGANIZATION	GO:0071826	KIF5B,MDN1,RUVBL2,MTIF3,RUVBL1,RPSA,AAR2,SF3A1,GEMIN2,GEMIN5,OGFOD1,GEMIN7,RPS5,GEMIN4,RSL24D1,GEMIN6,GEMIN8,MRRF,CDC40,PWP2,TSR1,CRNKL1,DENR,PIH1D1,SNRPC,FAM103A1,SNRPB,NOL3,TAF9,PATL1,ERAL1,SNRNP200,ZRSR2,MPV17L2,SNRPG,FASTKD2,SNRPE,SNRPF,RBM22,PRPF18,STRAP,RBM5,CLNS1A,EDC3,EIF2S3,AK6,WDR77,RRP7A,LUC7L3,ABT1,DDX3X,ISY1,MRPS11,SF3A2,BICD1,SF3A3,TXNL4A,SLU7,SHQ1,USP4,MRPS7,SCAF11,PRPF19,38200,378…	172	0.118644	1.80757	0.015419	0.168208	1	6189	0.0695787	1.0643	0.36269	0.790276	1	5818
REGULATION OF MRNA STABILITY	GO:0043488	PSMB7,PSMB4,PSMA6,PSMB1,PSMB6,PCBP4,PSMB3,PSMD10,PSMB2,PSMA3,EXOSC4,PSMA4,PSMA7,DIS3,PSMB5,PSMA8,EXOSC2,CARHSP1,PCID2,PSMD1,PSMD2,TIRAP,HNRNPA0,PSMD3,MAPK14,PSMB8,PSMB9,HSPA8,EXOSC7,E2F1,EXOSC1,EXOSC8,PSMA1,PSMA5,EXOSC9,YTHDF2,ZC3H12A,MYD88,PSMD12,PSMD11,PSMD13,THRAP3,PSMA2,SAMD4B,SAMD4A,YBX1,ELAVL1,DCP1A,IGF2BP1,DHX9,YWHAZ,EXOSC5,ZC3H14,SERBP1,PABPC1,AKT1,DCP2,TNFSF13,PSMD14,TARDBP,PARN,YBX3,HSP…	122	0.140367	1.80751	0.0154854	0.167348	1	9616	0.126563	1.63515	0.0357865	0.307764	1	6698
ORGANELLE FISSION	GO:0048285	APITD1,PRC1,PTTG2,RNF212,CLASP1,DPEP3,FIS1,TEX14,ATM,MAD1L1,STRA13,TUBGCP2,ZW10,KIF2C,PEX11G,KLHL22,KIF22,KIF23,SMARCA4,MZT1,TUBGCP6,TUBGCP5,TUBGCP4,TUBGCP3,PPP2R2D,PEX11A,RAB11A,CEP57,C11orf80,KIF11,RAD51B,KIF2A,KIF15,RAD51C,TRIP13,ACOT8,CUL3,GSG2,CHMP3,ARHGEF10,PEX11B,RRS1,CTDP1,RAD51,CHMP1A,RAD50,SMC4,CDK11A,SMC2,AURKB,PBK,HGF,SUGT1,DCTN1,MEI1,CDC23,CENPA,CHMP6,CHEK2,MTFP1,SPICE1,RAD54L,FLNA,P…	261	0.0979619	1.82512	0.0154885	0.158937	1	9112	0.118145	2.20212	0.00139944	0.037162	0.9602	7556
POSITIVE REGULATION OF APOPTOTIC SIGNALING PATHWAY	GO:2001235	BCL2,DEDD2,DFNA5,FBXW7,FIS1,BAK1,FASLG,NMT1,BCL10,TNFRSF12A,PMAIP1,CTSH,MAPK8,PDCD5,YWHAQ,LGALS9,THBS1,PPP3R1,PAK2,HTRA2,CASP8,YWHAH,E2F1,SLC9A3R1,TFDP1,RIPK1,SEPT4,CYLD,GSN,PLAUR,PPP2R1B,NACC2,GPER1,TP63,YWHAE,TGFBR1,TPD52L1,SFN,FBXO18,PTEN,GSK3A,GSK3B,YWHAZ,APOPT1,BIK,PPP1R13B,MFF,FAM162A,DNM1L,HRK,TRAF7,BID,BNIP3,MLLT11,TRAF2,WWOX,RPS3,SFPQ,BCL2L1,FADD,FAS,BAD,BCAP31,HYAL2,SIAH1,YWHAG,TNFSF12,…	107	0.149902	1.82044	0.0157163	0.162196	1	2300	0.126183	1.5211	0.0627632	0.415845	1	6641
C-TERMINAL PROTEIN AMINO ACID MODIFICATION	GO:0018410	AGBL4,ATG12,ATG4C,ATG4D,AGTPBP1,FOLH1,ATG4B,ATG4A,ATG7,ATG5,LCMT1	11	0.444676	1.79685	0.0157417	0.176382	1	4953	0.48142	1.9412	0.00733981	0.11717	1	5902
POSITIVE REGULATION OF CYTOSOLIC CALCIUM ION CONCENTRATION	GO:0007204	TRPV4,FIS1,RYR1,F2RL1,PROK2,CACNA1A,DLG4,CIB2,PTGFR,NOL3,TRPM2,CD55,LPAR3,CCR1,CCR3,PTGER2,PLCE1,CD36,ESR1,GPER1,S1PR4,CYSLTR1,ADCY5,IBTK,CACNB3,CCR9,S1PR3,CCR4,CACNA1C,PTGIR,RYR2,LPAR2,ITPR1,SLC8A1,ITPR3,CD52,FGF2,TAC4,TBXA2R,GNA15,PDGFRA,PTPRC,CHRNA10,FPR1,C5AR2,GHRL,CCR2,FPR3,CCR7,FPR2,CCR5,BCAP31,PTGDR,ATP2B4,SPPL3,P2RY1,ERO1L,LPAR1,EDN1,PLCG2,CHERP,C3AR1,HMGB1,CCL3,NPTN,XCR1,CXCR4,ABL1,TRPM4…	78	-0.17613	-1.81206	0.0161838	0.268472	1	4115	-0.197747	-2.04476	0.00528066	0.115127	0.9998	2840
EMBRYONIC MORPHOGENESIS	GO:0048598	HPN,MYH3,NDRG4,TSC2,CLIC5,HDAC2,NODAL,DACT1,MEF2C,AFF3,TGFBR1,ID2,ENG,SCRIB,FBN2,LMO4,SMAD2,MMP14,FGF2,CEP290,HES1,FBXW4,RARG,ZNF358,CCDC103,TGFBR2,STRA6,MEGF8,DNAAF1,MTHFD1,MMP8,COL6A1,DEAF1,LEF1,WNT7A,FUZ,TGFB1,COL8A1,HDAC1,DUSP2,ITGA4,ITGA3,ITGA2,DUSP1,ATOH8,ITGA5,MTHFD1L,DUSP4,TGFB2,CCDC39,CCDC40,POU5F1,NPHP3,SNAI1,LRP6,PTCH1,SOD1,ITGB5,CTR9,PAF1,ITGB4,ITGB2,PRICKLE1,ITGB3,SRF,SOX8,NANOG,ITGB…	135	-0.133569	-1.80952	0.0163011	0.268625	1	8966	-0.178689	-2.42306	0.000800961	0.0323747	0.4891	7663
REGULATION OF VASCULATURE DEVELOPMENT	GO:1901342	HDAC5,BRCA1,EPHA1,CHI3L1,CIB1,SASH1,ANGPTL4,RUNX1,FASLG,HTATIP2,HDAC7,ALOX12,PDCD6,HDAC9,ADM2,ECSCR,PRKD2,PDCL3,PRKD1,PROK2,MAP2K5,SP100,WARS,PDGFB,CTSH,SERPINE1,HIPK2,NGFR,KRIT1,HIPK1,AQP1,GTF2I,STAT1,PGF,PTGS2,PDE3B,THBS4,THBS1,ROCK1,RAPGEF3,CHRNA7,MMRN2,FOXO4,RRAS,STARD13,ZNF304,ERBB2,KIT,VASH2,VASH1,SERPINF1,CXCL8,CCR3,KLF4,PTPRM,HYAL1,ROCK2,NODAL,SYNJ2BP,XBP1,PPP1R16B,AGGF1,ECM1,SPHK1,ZC3H12…	136	-0.134194	-1.82179	0.016499	0.259735	1	2820	-0.158146	-2.16444	0.0026215	0.087754	0.9841	5108
REGULATION OF SPINDLE ASSEMBLY	GO:0090169	CHMP1A,PLK1,TPR,CHMP2B,SENP6,PDCD6IP,CCSAP,CHMP4B,VPS4B,CEP97,CHMP3,CHMP1B,RNF4,CHMP5,CHMP2A	15	0.381404	1.79323	0.0165438	0.178898	1	3833	0.348371	1.63834	0.0398406	0.305745	1	4411
POSITIVE REGULATION OF PROTEIN MODIFICATION BY SMALL PROTEIN CONJUGATION OR REMOVAL	GO:1903322	PSMB7,PSMA6,CDC16,PSMB4,BRCA1,APITD1,PSMB1,PSMB6,PSMB3,PSMD10,TOPORS,PSMB2,PSMA3,PSMA4,FBXW7,PSMA7,BCL10,PSMB5,PSMA8,BUB3,STRA13,SPRTN,PSMD1,PSMD2,PSMD3,PAXIP1,PSMB8,PSMB9,ADRB2,VCP,CDC20,UBE2S,MUL1,UBE3A,UBE2C,PSMA1,PSMA5,BTRC,SEPT4,TRIB3,UBE2E1,HDAC4,RNF40,SKP1,SPHK1,ZC3H12A,CDK9,SMURF1,MAD2L1,CDC14B,DCUN1D1,PSMD12,PSMD11,PARK2,PSMD13,DCUN1D5,CCDC22,DCUN1D4,NDFIP2,BIRC2,DCUN1D3,NDFIP1,RNF139,DC…	161	0.119902	1.76242	0.0165657	0.201862	1	8361	0.113241	1.66842	0.0312191	0.281726	1	10217
AORTA MORPHOGENESIS	GO:0035909	RBPJ,LRP1,PDGFRB,BMPR1A,HEY1,TGFB2,JAG1,ENG,SOX4,ACVRL1,HES1,MYLK,	12	-0.429161	-1.8026	0.0165934	0.273241	1	5625	-0.409405	-1.73068	0.0229376	0.204347	1	10349
CELL-SUBSTRATE ADHESION	GO:0031589	EPHA1,MKLN1,TIAM1,PPFIA1,HPSE,VTN,VAMP3,ILK,PTPRK,TYRO3,ADAM9,DLC1,RCC2,COL17A1,ADAM15,SGCE,RAC1,TAOK2,ITGA7,MADCAM1,WHAMM,FERMT3,LAMA5,SORBS1,FGFRL1,TESK2,CD63,LAMB1,CUZD1,LAMC1,VCL,EPHB3,FBLN5,EPHB1,ITGA1,ITGA10,COL13A1,CD34,ACTN1,TIMM10B,CD44,MICALL2,CD96,BCAM,ITGB1BP1,TMEM8B,CORO1A,DDR1,EFNA1,TRIP6,ARHGEF7,THBS3,FERMT2,PRKX,ITGA4,ITGA3,ITGA2,ITGA6,LYPD5,ITGA5,BVES,LYVE1,CTTN,LYPD3,ITGB8,SIGLE…	86	-0.170234	-1.83478	0.0166436	0.246928	1	4569	-0.190855	-2.08549	0.0034588	0.103285	0.9991	4006
MACROAUTOPHAGY	GO:0016236	MAP1LC3B2,ZFYVE1,ATG3,SNAP29,WDR45B,KIAA1324,PIK3C3,MAP1LC3B,ATG7,ATG5,MAP1LC3A,VCP,GABARAPL1,GABARAPL2,PRKAA1,ATG101,PIK3R4,HDAC6,BECN1,RRAGD,ATG2A,RRAGB,ATG14,RRAGA,ATG2B,CHMP3,RRAGC,MTMR3,CALCOCO2,LAMTOR5,SMURF1,PARK2,MTMR14,TRAPPC8,ATG4B,WDR45,ATG4A,RAB23,CLN3,ATG4C,ATG4D,RHEB,VIPAS39,LIX1L,VPS16,EPG5,LIX1,PACS2,SNX14,TECPR1,RPTOR,ATG13,VTI1B,ATP13A2,VPS33B,VPS33A,TOMM7,STX17,STX12,RAB7A,PRKA…	119	0.143836	1.83233	0.0167204	0.155407	1	2648	0.128592	1.64851	0.0356642	0.299133	1	3649
REGULATION OF NON-CANONICAL WNT SIGNALING PATHWAY	GO:2000050	RNF213,TIAM1,ZNRF3,DAB2,MLLT3,NPHP3,DACT1,CSNK1E,CSNK1D,NKD1,	10	-0.466423	-1.79619	0.0167866	0.272121	1	2345	-0.375296	-1.43801	0.0907057	0.357878	1	3940
MEMBRANE LIPID CATABOLIC PROCESS	GO:0046466	ACER1,NEU3,NAGA,NEU1,SGPL1,SMPDL3A,GBA,SMPD4,GALC,CYP1B1,SMPDL3B,SMPD3,SPHK1,GLA,SMPD1,PPT1,	16	-0.362348	-1.75158	0.0168363	0.287058	1	11174	-0.355114	-1.70976	0.02573	0.215912	1	10206
T CELL COSTIMULATION	GO:0031295	PIK3R1,YES1,PRR5,PDCD1LG2,ICOSLG,PDCD1,ICOS,FYN,HLA-DQB2,BTLA,RICTOR,MAP3K14,HLA-DRB5,HLA-DRB1,CD274,CD4,CD86,HLA-DQA2,CD80,CD3E,HLA-DRA,HLA-DQA1,CD3G,PAK2,HHLA2,VAV1,PIK3CA,GRAP2,CD40LG,CD28,TMIGD2,MTOR,TNFRSF14,HLA-DQB1,RAC1,PAK1,CDC42,PDPK1,MAP3K8,KLRK1,HLA-DPB1,CARD11,HLA-DPA1,CSK,CTLA4,CD247,CAV1,PTPN11,GRB2,LYN,AKT1,MLST8,LCK,MAPKAP1,SRC,DPP4,CD3D,PTPN6,	58	-0.200738	-1.79756	0.0168562	0.275315	1	8877	-0.208017	-1.86286	0.0115972	0.168213	1	8448
CELLULAR DIVALENT INORGANIC CATION HOMEOSTASIS	GO:0072503	SLC39A14,BCL2,TRPV4,SLC39A13,SLC39A7,SLC39A8,SLC39A6,BAK1,FIS1,SLC30A5,TMEM165,SLC39A4,RYR1,TPCN2,PROK2,CALB1,EPHX2,CIB2,TRPC1,PTGFR,TRPM2,CHRNA7,CD55,LPAR3,CCR3,PTGER2,SLC39A10,PLCE1,CD36,ESR1,CDH23,CD40,GPER1,SLC35G1,PSEN1,RAP1GDS1,S1PR4,TMCO1,SLC41A1,CLN3,TRPC6,ATP2C1,ATP7B,ADCY5,IBTK,CACNB3,CCR9,CCR4,ATP2C2,SMAD3,LPAR2,CALR,ITPR1,FGF2,CD52,ITPR3,SLC24A3,SLC24A1,TBXA2R,WFS1,GNA15,CCL23,PTPRC,C…	159	-0.121087	-1.77305	0.0170102	0.284709	1	10346	-0.119967	-1.75634	0.0234893	0.19397	1	9264
CYTOSKELETAL ANCHORING AT PLASMA MEMBRANE	GO:0007016	EZR,DAG1,EPB41L3,SHANK1,FLNB,ANK3,TLN1,JUP,	8	-0.511218	-1.77874	0.0171336	0.284434	1	6376	-0.66004	-2.3091	0.000588235	0.050735	0.7849	5960
TAXIS	GO:0042330	RALBP1,KIF5C,TSC2,KIF5A,KIF5B,RNF165,PROK2,NGFR,PIK3CB,PIK3CD,PTPRA,RNASE2,PLA2G10,EPHA4,PIK3CG,SYK,ADAM8,PTPRM,L1CAM,HRAS,MAPK1,PLAUR,SPTAN1,GAS6,MAPK3,FES,CKLF,HGF,PTGDR2,SCRIB,PTPRO,RPS19,ELMO2,IL6R,ANGPT1,FGF2,PLEKHG5,USP33,ENPP2,EFNA5,CCL20,CCL23,SOS1,AIMP1,IL6,HSD3B7,FFAR2,FPR1,CCL22,FPR3,FPR2,CCL28,LEF1,PRKCD,EGR3,PTPRJ,IL10,CORO1A,PLAU,PRKCQ,FGF7,NRAS,CXCL9,ARHGAP35,CXCL2,CCL16,CXCL1,CCL1…	227	-0.101731	-1.78618	0.0171464	0.280107	1	10355	-0.123414	-2.16249	0.0012109	0.0859453	0.9849	6277
DNA RECOMBINASE ASSEMBLY	GO:0000730	RAD51,RAD51D,XRCC3,XRCC2,RAD51B,SWI5,RAD51C,DMC1,	8	0.507498	1.77288	0.0173307	0.192073	1	4250	0.445059	1.54074	0.061835	0.403316	1	5343
CHEMOTAXIS	GO:0006935	RALBP1,KIF5C,TSC2,KIF5A,KIF5B,RNF165,PROK2,NGFR,PIK3CB,PIK3CD,PTPRA,RNASE2,PLA2G10,EPHA4,PIK3CG,SYK,ADAM8,PTPRM,L1CAM,HRAS,MAPK1,PLAUR,SPTAN1,GAS6,MAPK3,FES,CKLF,HGF,PTGDR2,SCRIB,PTPRO,RPS19,ELMO2,IL6R,ANGPT1,FGF2,PLEKHG5,USP33,ENPP2,EFNA5,CCL20,CCL23,SOS1,AIMP1,IL6,HSD3B7,FFAR2,FPR1,CCL22,FPR3,FPR2,CCL28,LEF1,PRKCD,EGR3,PTPRJ,IL10,CORO1A,PLAU,PRKCQ,FGF7,NRAS,CXCL9,ARHGAP35,CXCL2,CCL16,CXCL1,CCL1…	227	-0.101731	-1.78677	0.0173965	0.280913	1	10355	-0.123414	-2.14849	0.00120434	0.0885119	0.99	6277
CYTOKINESIS	GO:0000910	APC,ARL3,PRC1,MITD1,DCTN3,CIT,BCL2L1,NUSAP1,RACGAP1,CHMP4B,SEPT7,RASA1,PIK3C3,RALB,RAB35,KIF23,CUL7,MYH9,MYH10,ECT2,RAB11A,BBS4,DAPK3,SNX9,RAB11FIP3,CEP55,SEPT6,RAB11FIP4,BECN1,SON,ROCK2,JTB,ARHGEF11,ALKBH4,KLHL13,KLHL9,ANK3,SEPT5,PLK1,RALA,SNX18,USP8,AURKB,NEK6,SNX33,NEK7,CNTROB,SPAST,RHOB,STMN1,DIAPH2,INCENP,ZFYVE26,CKAP2,SPTBN1,TTC19,CENPA,BIN3,IST1,KIF13A,BRCA2,SPIRE1,SPIRE2,STAMBP,ANLN,KIF20…	70	0.181401	1.78509	0.0176471	0.18482	1	7843	0.221323	2.17111	0.00204541	0.0420521	0.983	7647
COENZYME METABOLIC PROCESS	GO:0006732	SHPK,DGAT2,PANK1,MTHFS,MTHFR,PIPOX,TYMS,PNPO,ENO3,NUDT7,ENO2,MTHFD2L,NDUFA9,GAPDH,ENO1,GPI,OXSM,PDZD11,CYP4F2,SLC5A6,VCP,AHCYL1,AHCYL2,SLC25A16,FPGS,ACOT2,ACSF3,ACSF2,ACOT4,ACOT9,TP53I3,ACOT7,ACOT11,ACOT8,ACOT13,PFKL,SUCLA2,NADSYN1,PFKP,PFKM,COQ9,COQ4,COQ6,PANK2,COQ3,DGAT1,COQ2,RPE,ACACB,TKT,GGH,SLC46A1,QPRT,MLYCD,DHFR,BHMT2,DCAKD,MOCS1,IDH1,ACACA,SCD,MOCS2,MOCS3,SLC25A1,ADCK3,AASDHPPT,MCEE,THEM4…	181	0.113596	1.75939	0.0179049	0.201952	1	2868	0.0819345	1.28034	0.171171	0.622788	1	3320
SKELETAL MUSCLE FIBER DEVELOPMENT	GO:0048741	CAV2,SKI,GVQW1,C16orf89,BEND2,KLHL41,SEPN1,RYR1,ACTA1	9	-0.479573	-1.76147	0.018065	0.281431	1	1336	-0.480258	-1.75353	0.0198755	0.194247	1	1324
REGULATION OF SPINDLE ORGANIZATION	GO:0090224	CHMP1A,PLK1,TPR,CHMP2B,SENP6,PDCD6IP,CCSAP,CHMP4B,VPS4B,CEP97,CHMP3,CHMP1B,RNF4,CHMP5,CHMP2A	15	0.381404	1.77477	0.0184776	0.191201	1	3833	0.348371	1.62455	0.0411204	0.315458	1	4411
REGULATION OF GRANULOCYTE MACROPHAGE COLONY-STIMULATING FACTOR PRODUCTION	GO:0032645	CD80,RASGRP1,CD84,TLR9,DDX58,IL1B,PAEP,IL23R,IL18,IL23A,	10	-0.45947	-1.77525	0.0185771	0.288107	1	4218	-0.421419	-1.62183	0.0397271	0.25311	1	4884
NEURON DEVELOPMENT	GO:0048666	CLIC5,RNF165,NTRK1,SKOR1,NGFR,HDAC2,OMG,LINGO3,CCDC64,APBB1,LINGO2,PTPRA,RTN4R,PLA2G10,HS6ST1,EPHA4,NEFH,NTM,MAPK8IP2,ATP8A2,TDP2,L1CAM,HRAS,MEF2C,MAPK1,SPTAN1,MAPK3,ARF4,PRMT1,PTPRO,AGER,CELSR2,RTN4,CEP290,USP33,SOS1,GP5,IL6,APOE,MEGF8,NBL1,BLOC1S3,WNT7A,NRAS,GBA,RELN,LRRK2,APOA1,HMGB1,APP,TGFB2,NRCAM,STXBP1,SOD1,EHD1,PTK2,ARL3,VASP,PICK1,TOPORS,BRSK2,EIF2AK4,FRYL,ATL1,SPTA1,S100B,ATP7A,GPC1,DLG…	271	-0.0922233	-1.75777	0.0189092	0.283903	1	4744	-0.0732437	-1.39166	0.109833	0.387618	1	4942
REGULATION OF CARDIAC MUSCLE CELL ACTION POTENTIAL	GO:0098901	TRPM4,CAV1,CACNA1C,RNF207,DSG2,RYR2,ATP2A2,PKP2,DSP,RANGRF,DSC2,JUP,ANK3,CAMK2D,	14	-0.396312	-1.78117	0.018981	0.282423	1	9328	-0.329566	-1.49025	0.0721629	0.318678	1	10496
CELLULAR POTASSIUM ION HOMEOSTASIS	GO:0030007	ATP1B2,ATP1A4,ATP1A1,ATP1B3,ATP1B1,KCNJ2,ATP1A3,KCNMA1,	8	-0.517609	-1.77524	0.0189899	0.286425	1	4075	-0.459055	-1.58385	0.0516327	0.26876	1	5100
RESOLUTION OF MEIOTIC RECOMBINATION INTERMEDIATES	GO:0000712	TOP2B,EME1,STRA13,TOP2A,EME2,APITD1,SLX4,ERCC4,FANCM	9	-0.483953	-1.78617	0.0193322	0.27842	1	7097	-0.487552	-1.79234	0.0163705	0.17852	1	7034
RESPONSE TO TRANSITION METAL NANOPARTICLE	GO:1990267	D2HGDH,BCL2,MT2A,ZACN,ZNF658,SLC30A6,AOC1,SLC30A5,SLC30A7,ATP7A,AQP1,ADIRF,SLC11A2,TFR2,ATP5D,ACO1,SLFN14,ADAM9,FXN,SLC30A2,SLC30A4,HAMP,PARK2,LRRK2,PARK7,BMP6,MT1X,ATP7B,MT1F,MT1E,LOXL2,ATP13A2,HFE,PRNP,HAAO,TF,AQP9,SNCA,B2M,SLC30A1,HVCN1,CRIP1,	42	-0.230795	-1.76885	0.0195726	0.286091	1	9729	-0.192054	-1.46502	0.0821863	0.336721	1	7487
AXON DEVELOPMENT	GO:0061564	KIF5C,KIF5A,KIF5B,RNF165,TLR9,NTRK1,NGFR,OMG,LINGO3,LINGO2,APBB1,PTPRA,NTNG2,RTN4R,PLA2G10,NEFH,EPHA4,PTPRM,L1CAM,HRAS,MAPK1,SPTAN1,MAPK3,PTPRO,RTN4,USP33,EFNA5,SOS1,DHFR,GP5,MEGF8,WNT7A,PRKCQ,NRAS,ARHGAP35,USP9X,RELN,APP,NRCAM,STXBP1,EZR,BAIAP2,GRB2,PTK2,PLXND1,SCN1B,OPHN1,PLXNB1,VASP,PLXNB3,BRSK2,ROBO1,ATL1,SPTA1,S100B,FYN,GPC1,SPTB,NCAM1,DOCK7,LRRC70,RAB8A,NTN4,ENAH,UNC5A,NFIB,SPON2,SEMA4F,ANK…	139	-0.127103	-1.74327	0.0196001	0.292106	1	10266	-0.139075	-1.90829	0.00745667	0.157346	1	9932
SULFUR COMPOUND CATABOLIC PROCESS	GO:0044273	HEXB,HEXA,IDUA,MLYCD,ADO,GLB1,NUDT7,GNS,IDS,HPSE,VCAN,MTRR,GPC1,BLMH,PRELP,GGT1,ARSB,CTH,GALNS,CBS,SGSH,ACOT7,ACAT1,HYAL1,DCN	25	-0.295823	-1.76542	0.019659	0.283249	1	7437	-0.304085	-1.80585	0.0163249	0.176734	1	6592
CYTOSKELETON-DEPENDENT CYTOKINESIS	GO:0061640	APC,PLK1,SNX18,MITD1,USP8,AURKB,SNX33,CNTROB,NUSAP1,SPAST,RACGAP1,CHMP4B,RASA1,STMN1,KIF23,CKAP2,SPTBN1,CUL7,MYH10,BBS4,CENPA,SNX9,CEP55,SPIRE1,SPIRE2,STAMBP,ANLN,KIF20A,SON,ALKBH4,ANK3,RHOA,	32	0.261371	1.75817	0.0196874	0.202244	1	9112	0.313869	2.09732	0.00321092	0.0555101	0.9988	7647
REGULATION OF TRANSMEMBRANE TRANSPORT	GO:0034762	NEDD4L,BCL2,TLR9,NPPA,DIAPH1,GLRX,PDCD5,TRPC1,AHCYL1,AKAP6,YWHAH,MAPK8IP2,CFTR,MEF2C,GPER1,GNB5,TRPC6,RANGRF,AHNAK,CACNB1,CACNB4,CACNB3,CACNG8,FXYD5,CNIH2,CRHBP,WWP2,SLC9A1,F2RL3,CNIH3,STK39,PRKACA,KCNAB2,PTK2B,CEMIP,RNF207,SUMO1,CXCL9,GPD1L,P2RX7,RELN,PLCG1,PTPN3,ACTN4,ANO6,CXCL10,CHP1,PDE4B,PRKCE,CA2,CAB39,CAV1,CTTNBP2NL,XCL1,WNK4,TESC,CALM1,WNK2,CALM2,DAPK1,COMMD1,CALM3,F2R,CLIC2,SCN1B,SCN3B,K…	148	-0.125874	-1.77506	0.0199758	0.285026	1	8110	-0.090458	-1.2778	0.167994	0.466525	1	8725
PHAGOCYTOSIS, ENGULFMENT	GO:0006911	MYH9,IGHE,IGLL5,AIF1,DOCK1,THBS1,ELMO1,FCGR1A,IGHA1,IGHG1,XKR8,IGHG4,IGHG2,GULP1,IGLL1,VAMP7,GSN	17	0.358287	1.78017	0.020078	0.188761	1	3002	0.339473	1.70113	0.0261569	0.252613	1	2301
REGULATION OF PROTEIN LOCALIZATION TO CAJAL BODY	GO:1904869	TCP1,CCT4,CCT7,CCT8,CCT2,CCT3,CCT6A,CCT5,	8	-0.502813	-1.73647	0.0201223	0.292179	1	4334	-0.530584	-1.83538	0.0149043	0.16674	1	6037
DIGESTIVE SYSTEM PROCESS	GO:0022600	SLC46A1,SOAT2,COPA,PBLD,TLR4,TLR9,TJP2,GHRL,AQP1,ADRA2A,F11R,SLC26A6,LEP,STRAP,LDLR,KCNQ1,CD36,AKR1C1,NOD2	19	-0.330992	-1.73524	0.0202876	0.292641	1	3428	-0.32409	-1.69476	0.0280667	0.222852	1	2627
BLOOD VESSEL REMODELING	GO:0001974	BMPR2,ATP7A,ACVRL1,NOS3,CCR2,ACVR2B,MEF2C,ACE,	8	-0.512247	-1.78159	0.0203335	0.283477	1	6358	-0.539267	-1.88685	0.0105263	0.162127	1	5885
CELLULAR CALCIUM ION HOMEOSTASIS	GO:0006874	BCL2,TRPV4,BAK1,FIS1,TMEM165,RYR1,TPCN2,PROK2,CALB1,EPHX2,CIB2,TRPC1,PTGFR,TRPM2,CHRNA7,CD55,LPAR3,CCR3,PTGER2,PLCE1,CD36,ESR1,CDH23,CD40,GPER1,SLC35G1,PSEN1,RAP1GDS1,S1PR4,TMCO1,CLN3,TRPC6,ATP2C1,ATP7B,ADCY5,IBTK,CACNB3,CCR9,CCR4,ATP2C2,SMAD3,LPAR2,CALR,ITPR1,FGF2,CD52,ITPR3,SLC24A3,SLC24A1,TBXA2R,WFS1,GNA15,CCL23,PTPRC,CHRNA10,FPR1,SLC24A4,C5AR2,PRKACA,FPR3,FPR2,PDE6A,PDE6B,PTGDR,RMDN3,CCL15,PL…	147	-0.125135	-1.76436	0.0203796	0.283244	1	11052	-0.125191	-1.76582	0.0181419	0.188427	1	9264
MRNA SPLICING, VIA SPLICEOSOME	GO:0000398	MAGOH,DCPS,NONO,PCBP1,GEMIN2,PPWD1,GEMIN5,GEMIN7,GEMIN4,FIP1L1,GEMIN6,GEMIN8,ZCCHC8,GPATCH1,CDC40,RBM15,SNRPC,SNRPA,SNRPB,PPIH,SNRPG,SNRPE,SNRPF,RBM22,WDR83,PRPF18,SNRPN,WDR77,LUC7L3,SNRNP48,SPEN,SNRNP40,RBM41,SLU7,USP4,PRPF40A,PRPF19,SCAF11,DDX41,SNRPD2,SNRPD3,SNRPD1,PRPF31,PRPF4B,PRMT7,PRMT5,SF1,SART1,PRPF39,CD2BP2,HNRNPUL1,ELAVL1,DHX9,SNRNP35,WBP4,SNRNP25,YTHDC1,SNRNP27,PPIL1,RAVER2,RAVER1,PPI…	249	0.0961152	1.75988	0.020486	0.202463	1	8749	0.0969261	1.78133	0.016446	0.203206	1	8946
REGULATION OF ALTERNATIVE MRNA SPLICING, VIA SPLICEOSOME	GO:0000381	CELF6,RBM15B,MAGOH,RBM7,RBFOX3,DDX5,RBM11,RBFOX2,THRAP3,SF3A1,WTAP,NSRP1,SAP18,HNRNPL,RNPS1,TRA2B,FMR1,UHMK1,RBMX,RBM25,PTBP1,SRSF6,RBM5,RBM4,SRSF12,RBM8A,	26	0.291249	1.77625	0.0206022	0.191693	1	4336	0.290695	1.78211	0.0191532	0.20492	1	7040
NUCLEAR DIVISION	GO:0000280	APITD1,PRC1,PTTG2,RNF212,CLASP1,DPEP3,TEX14,ATM,MAD1L1,STRA13,TUBGCP2,ZW10,KIF2C,KLHL22,KIF22,SMARCA4,KIF23,MZT1,TUBGCP6,TUBGCP5,TUBGCP4,TUBGCP3,PPP2R2D,RAB11A,CEP57,C11orf80,KIF11,RAD51B,KIF2A,KIF15,RAD51C,TRIP13,CUL3,GSG2,CHMP3,ARHGEF10,RRS1,CTDP1,RAD51,CHMP1A,RAD50,SMC4,CDK11A,SMC2,AURKB,PBK,HGF,SUGT1,DCTN1,MEI1,CDC23,CENPA,CHMP6,CHEK2,SPICE1,RAD54L,FLNA,PDCD6IP,CDC27,POGZ,MLH3,WEE2,SYCP1,NCAP…	237	0.0971859	1.73963	0.0206144	0.217198	1	3936	0.122898	2.17482	0.00141271	0.0415895	0.9811	7556
RNA SPLICING, VIA TRANSESTERIFICATION REACTIONS WITH BULGED ADENOSINE AS NUCLEOPHILE	GO:0000377	MAGOH,DCPS,NONO,PCBP1,GEMIN2,PPWD1,GEMIN5,GEMIN7,GEMIN4,FIP1L1,GEMIN6,GEMIN8,ZCCHC8,GPATCH1,CDC40,RBM15,SNRPC,SNRPA,SNRPB,PPIH,SNRPG,SNRPE,SNRPF,RBM22,WDR83,PRPF18,SNRPN,WDR77,LUC7L3,SNRNP48,SPEN,SNRNP40,RBM41,SLU7,USP4,PRPF40A,PRPF19,SCAF11,DDX41,SNRPD2,SNRPD3,SNRPD1,PRPF31,PRPF4B,PRMT7,PRMT5,SF1,SART1,PRPF39,CD2BP2,HNRNPUL1,ELAVL1,DHX9,SNRNP35,WBP4,SNRNP25,YTHDC1,SNRNP27,PPIL1,RAVER2,RAVER1,PPI…	249	0.0961152	1.7603	0.0206371	0.203059	1	8749	0.0969261	1.76852	0.0182768	0.207215	1	8946
CELL ACTIVATION	GO:0001775	RAB29,TOLLIP,MYH9,SLAMF1,PIK3CB,PIK3CD,PRLR,GNG2,ILK,SLAMF6,ACTG1,TYRO3,PIK3CG,SYK,RNF168,ADAM9,PIK3CA,HDAC4,CD40LG,MEF2C,MAPK1,CD40,HSPD1,GAS6,MAPK3,SLA2,CR2,RAC1,MFNG,WBP2NL,RAC2,MS4A1,ZAP70,TPD52,LRRC8A,TGFBR1,KIF13B,TRPC6,CD59,CSRP1,CD79B,CD79A,FERMT3,TNFSF14,PRMT5,CLIC1,RAP2B,GNAQ,GNAS,RNF8,CLEC1B,GNB1,C6orf25,CAMK4,KLF6,YWHAZ,DGKE,DGKD,DGKA,LYN,DGKB,FLNA,SH2D1B,DGKQ,DGKG,NCR1,DGKH,DGKK,CEBP…	317	-0.0859671	-1.77041	0.020652	0.287028	1	8467	-0.118599	-2.42322	0.000404694	0.0336832	0.4888	5917
POSITIVE REGULATION OF ANGIOGENESIS	GO:0045766	BRCA1,EPHA1,CHI3L1,SASH1,CIB1,ANGPTL4,RUNX1,GATA2,HDAC7,PDCD6,ALOX12,HDAC9,ADM2,PRKD2,PDCL3,PRKD1,SERPINE1,HSPB1,CTSH,HIPK2,CD34,VEGFC,AQP1,HIPK1,PGF,PTGS2,THBS1,RAPGEF3,CHRNA7,BTG1,RRAS,IL1B,TNFSF12,ZNF304,VASH2,HIF1A,CXCL8,CCR3,HYAL1,NODAL,XBP1,PPP1R16B,ECM1,AGGF1,SPHK1,ZC3H12A,SFRP2,TMIGD2,VEGFA,FLT1,PLCG1,ITGA5,NOS3,JAK1,RHOB,SIRT1,PRKCA,CYP1B1,PRKCB,PIK3R6,DLL1,ANXA3,FGF2,PTGIS,RLN2,MTDH,TEK	67	-0.184976	-1.77337	0.0206603	0.285845	1	3570	-0.246645	-2.3796	0	0.0375977	0.6042	5108
POSITIVE REGULATION OF MONOCYTE CHEMOTAXIS	GO:0090026	AIF1,HMGB1,CREB3,ANO6,CXCL10,CCR1,CCL5,PLA2G7,SERPINE1,CCR2,	10	-0.458841	-1.76828	0.0207709	0.285326	1	4229	-0.432869	-1.66603	0.0315495	0.233859	1	1181
POSITIVE REGULATION OF PROTEIN LOCALIZATION TO CAJAL BODY	GO:1904871	TCP1,CCT4,CCT7,CCT8,CCT2,CCT3,CCT6A,CCT5,	8	-0.502813	-1.75015	0.0209569	0.286231	1	4334	-0.530584	-1.84868	0.0112448	0.169497	1	6037
POSITIVE REGULATION OF CELL DIFFERENTIATION	GO:0045597	CIB1,NDRG4,CTNNA1,PPARG,SOX5,ZEB1,CBFA2T2,NTRK1,ARHGDIA,TCF12,VDR,NGFR,LGALS9,VLDLR,FLOT1,GCNT2,SERPINE2,SUCO,PLA2G10,RUFY3,SYK,ACIN1,NUMBL,ADAM8,ZBTB16,L1CAM,FZD3,CD36,MEF2C,ANKRD54,GAS6,FES,LTBP3,RAC1,GDF5,ZAP70,TGFBR1,NUMB,HGF,ALOX15B,PRMT1,FBN2,MARK2,NRG1,AGER,CAMK1,TGFB1I1,LYN,FLNA,IL6R,MMP14,S100A10,CALR,CEACAM1,STAT5B,FGF2,PPARD,ATP6AP1,AAMDC,HES1,SRGAP2C,GATA1,MAML1,IL6,APOE,MEGF8,NBL1,TA…	374	-0.0788651	-1.7548	0.0210337	0.285332	1	5205	-0.0738521	-1.65617	0.0310808	0.235149	1	3652
PROTEIN TARGETING	GO:0006605	SRP19,SRP14,TSC2,FIS1,VPS36,TRAK1,RPL29,CEP57,STAT3,BSG,AKAP6,NCOA4,BCL6,ARL6,PEX2,SYK,CSE1L,RBM22,SEC63,PEX14,SRPRB,SEC62,FUT10,MYADM,VPS25,SMURF1,SRPR,GAS6,ZFAND2B,SLC25A6,PDIA3,SEC61A1,GDF5,RPL27A,IPO8,TAOK2,SEC61G,KIF13B,PMPCA,IFNG,RPL36A,RPL35A,SRP68,HGS,SRP54,GNPTAB,SSR1,SRP72,TRAM1,RPS19,VTI1A,ICMT,VPS41,VTI1B,NCKIPSD,RPL37A,SEC61B,HES1,GOSR2,SSR2,AIP,ZFYVE9,FYB,SYS1-DBNDD2,ANK1,MYO1C,NOP5…	325	0.0830531	1.72786	0.0210694	0.22741	1	5900	0.0329076	0.687792	0.855139	0.977743	1	4822
RESPONSE TO INORGANIC SUBSTANCE	GO:0010035	D2HGDH,NEDD4L,BCL2,MT2A,SLC30A5,PDCD6,PLEKHA1,CDH1,CAT,TRPC1,AHCYL1,SOD2,SLC11A2,CDKN1B,TRPM2,KCNMB4,PEF1,KCNMB2,HDAC6,TNNT2,ADAM9,FXN,MEF2C,TNFAIP3,ALOX5AP,RASA4,CACNA1H,CLIC4,SLC25A12,SLC41A1,CYP1B1,BMP6,MT1X,MT1F,ATP7B,MT1E,ACER1,SEC31A,SLC25A13,RASGRP2,SLC25A24,KCNMA1,HP,CRHBP,STK24,ITPR3,MTF1,HVCN1,NDRG1,GPLD1,STK25,ANXA11,ZACN,FBP1,ITPKB,IL6,DMTN,TRPV6,PRKCD,TFR2,ATP5D,HAMP,LRRK2,TTN,RHOB,C…	156	-0.121417	-1.76568	0.0211039	0.284407	1	8334	-0.130472	-1.8874	0.0117148	0.163547	1	9524
CELL MOTILITY	GO:0048870	MYH9,SIRPA,SCYL3,PIK3CB,PIK3CD,ROCK1,BSG,PTPRF,LRRC6,PTPRK,TYRO3,PIK3CG,SYK,ADAM9,ADAM8,PIK3CA,CUL3,L1CAM,HRAS,MEF2C,GAS8,GAS6,PARP9,ARF4,CDC42BPA,TGFBR3,TNK2,PROCR,RAC1,CKLF,ZAP70,PRPF40A,TAOK2,TGFBR1,HGF,MYO18A,MADCAM1,DNAH11,GRB14,CYP1B1,SCRIB,DNAH17,PTPRO,MARK2,SIRPG,JUP,RPS19,JMY,DOK2,ELMO2,USP24,IL12A,SLC3A2,FMNL3,LYN,FLNA,IL6R,MMP14,ANGPT2,ANGPT1,CEACAM6,CEACAM1,DPP4,FGF2,RTN4,SLC9A1,CDC42…	436	-0.071648	-1.72843	0.021231	0.300228	1	9221	-0.116923	-2.80062	0	0.00385347	0.0284	8006
REGULATION OF RESPIRATORY BURST	GO:0060263	NOXO1,NOXA1,INSR,RAC1,RAC2,CAMK1D,IGHA1,RPS19,	8	0.501207	1.72869	0.0212422	0.227565	1	2171	0.50572	1.75676	0.0191159	0.211692	1	2092
REGULATION OF GTPASE ACTIVITY	GO:0043087	RALBP1,EPHA1,TBC1D5,NTRK1,NGEF,RUNDC1,TBCK,ALS2,RAPGEF3,RTN4R,CPEB2,ERBB2,EPHA4,TBC1D16,ZNF286A,ARHGEF10,HRAS,CD40,ARHGAP27,GNB5,ADAP1,RASA4,TAX1BP3,TBC1D9,RAP1GDS1,SGSM1,ADPRHL1,TBC1D8B,CTAGE5,TBC1D12,TBC1D3C,ARL2,RAB3GAP1,RAB3GAP2,SGSM3,TBC1D25,SCRIB,KLRK1,RSU1,RALGAPB,RGS10,RGS16,SIPA1L1,RANGRF,PKP4,RGS1,RGS7,RGS6,AGRN,RASGRP2,ALS2CR12,RGP1,S100A10,SNX13,RAP1GAP,RALGAPA2,RALGAPA1,GMIP,ARHGAP21…	169	-0.114538	-1.74238	0.0212937	0.289061	1	11486	-0.122074	-1.83113	0.0148624	0.166895	1	9490
MYOTUBE DIFFERENTIATION	GO:0014902	MYEF2,CAV2,CACNA1H,IGF1,C16orf89,KLHL41,SORT1,RYR1,SEPN1,SKI,GVQW1,ADAM12,BEND2,MEF2C,ACTA1	15	-0.378199	-1.7657	0.0212937	0.285969	1	1556	-0.296788	-1.38743	0.117576	0.388993	1	1813
RESPONSE TO STEROID HORMONE	GO:0048545	CATSPERG,BRCA1,PMEPA1,URI1,MED12,CATSPER3,MED13,AKR1C3,PAQR6,MED14,NR3C1,PAQR7,PAQR8,PAQR9,PAQR5,MED16,CALCOCO1,MED17,RNF4,RBM14,AQP1,ESR2,PADI2,ABHD2,CDK7,THBS1,NRIP1,NCOA1,NCOA3,NCOA6,NCOA4,YWHAH,UBE3A,ADAM9,RHOXF1,REST,SAFB,ESR1,MED24,GPER1,CATSPERB,PDCD7,DAXX,MED4,ATP1A3,THRAP3,MED30,GRIP1,KLF9,TADA3,PIAS1,TGFB1I1,PIAS2,UBE2L3,PHB,CALR,ATP1A1,CCNE1,PPARGC1B,GOT1,PPAP2A,CATSPER1,RB1,IL6,FHL2,N…	95	-0.15385	-1.75589	0.0214644	0.285198	1	7276	-0.123836	-1.40972	0.103693	0.375636	1	6324
REGULATION OF INTERLEUKIN-2 BIOSYNTHETIC PROCESS	GO:0045076	FOXP3,CD86,CD80,GLMN,CD28,SFTPD,IRF4,IL1B,CD4	9	-0.480874	-1.76404	0.0214946	0.280637	1	5205	-0.418101	-1.52473	0.0645928	0.298982	1	2412
DOUBLE-STRAND BREAK REPAIR VIA SYNTHESIS-DEPENDENT STRAND ANNEALING	GO:0045003	RAD51,RAD51D,XRCC3,XRCC2,RAD51B,SWI5,RAD51C,DMC1,	8	0.507498	1.75132	0.0215741	0.208596	1	4250	0.445059	1.553	0.0545677	0.388797	1	5343
REGULATION OF ADHERENS JUNCTION ORGANIZATION	GO:1903391	EFNA5,CLASP1,CORO1C,LDB1,RAC1,SLK,PTPN23,ACVRL1,DMTN,PTEN,MACF1,DAPK3,PPM1F,GPM6B,HRG,THBS1,ROCK1,ITGB1BP1,PTPRJ,LIMS1,S100A10,PHLDB2,TSC1,SRC,BCAS3,ROCK2,DLC1,SLC9A1,PTK2,CLASP2,RCC2,ARHGAP6,TEK,VEGFA,RDX	35	-0.249502	-1.75358	0.0216086	0.285623	1	6148	-0.236559	-1.67354	0.0305633	0.230117	1	3372
REGULATION OF NERVOUS SYSTEM DEVELOPMENT	GO:0051960	KANK1,NEDD4L,BAG5,RAB29,TRPV4,CIB1,NDRG4,ARHGEF1,STX1B,LIMK1,ZFYVE27,ZEB1,ADCY6,CBFA2T2,GORASP1,CERS2,NTRK1,INPP5F,PRKD1,CRMP1,ARHGDIA,ASCL2,TCF12,GFI1,GDI1,NGEF,C3orf17,GAK,NGFR,ITM2C,FKBP4,PAQR3,RIMS1,HDAC2,MACF1,OMG,CDC20,VLDLR,CPNE9,SERPINE2,TRIM32,BCL6,RTN4R,RNF6,YWHAH,RUFY3,EPHA4,SYT17,SERPINF1,NUMBL,MAPT,CDK5RAP2,GOLGA4,OBSL1,CPNE5,L1CAM,FZD3,ZNF335,MEF2C,NCMAP,SMURF1,GPER1,FES,SPEN,SNX3,P…	267	-0.0905179	-1.71754	0.0218427	0.308453	1	7426	-0.0887023	-1.67375	0.0297993	0.230488	1	11524
LAMELLIPODIUM ASSEMBLY	GO:0030032	S1PR1,CYFIP1,VCL,SPATA13,ARFIP2,ABLIM3,CCDC88A,RAC1,PARVB,LRRC16A,ABLIM1,KIT,CDH13,ARHGEF6,ARHGEF4,ARHGEF7,WHAMM,GOLPH3,PTPRO	19	-0.338053	-1.76126	0.0218919	0.280248	1	1461	-0.309056	-1.62768	0.0387597	0.250632	1	2890
CELLULAR RESPONSE TO PROSTAGLANDIN STIMULUS	GO:0071379	AKR1C3,GNB1,PTGFR,PTGDR,TNFSF4,PTGER2,PTGER4,GNG2,PTGIR,ADCY6,AKR1C2	11	-0.437244	-1.77028	0.0218978	0.285586	1	3493	-0.512378	-2.05794	0.00351357	0.108323	0.9996	2178
POSITIVE REGULATION OF CELL PROLIFERATION	GO:0008284	DYNAP,GLI1,PRC1,CIB1,HPSE,DHPS,CD274,HDAC2,SLAMF1,LGALS9,PTGFR,IGF1R,GCNT2,HHLA2,TIPIN,E2F1,SYK,PHIP,HDAC4,CUL3,CD40LG,FZD3,HRAS,MEF2C,SLC25A5,GAS6,GDF9,TGFBR3,HMGN5,LTBP3,ERN1,GAB2,ZAP70,TGFBR1,HGF,ID2,SIRPG,NRG1,CD38,AGER,IL12A,PRTN3,LYN,IL6R,STAT5A,CALR,CEACAM6,TNFSF13,DPP4,FGF2,HES1,AREG,IL6,PDGFC,PDGFD,WNT7A,IL10,VAV3,TGFB1,DBF4B,IL1B,TNFSF12,CDH13,PYCARD,HBEGF,HDAC1,MCTS1,MLXIPL,HMGB1,HMGB2…	387	-0.0780129	-1.76726	0.022022	0.285247	1	6358	-0.0905972	-2.03406	0.00396904	0.115636	0.9998	6414
REGULATION OF IRE1-MEDIATED UNFOLDED PROTEIN RESPONSE	GO:1903894	COPS5,TMEM33,TMBIM6,BCL2L11,BAK1,BAX,BFAR,PTPN1,HSPA5	9	0.475104	1.74197	0.0223026	0.216762	1	5304	0.385474	1.41303	0.104442	0.527782	1	4927
POSITIVE REGULATION OF EARLY ENDOSOME TO LATE ENDOSOME TRANSPORT	GO:2000643	EZR,PTPN23,VPS11,MSN,RAB21,MTMR2,RDX,DAB2,	8	-0.498586	-1.74281	0.0224101	0.291328	1	4408	-0.533669	-1.836	0.0129071	0.16842	1	5983
SUBSTRATE ADHESION-DEPENDENT CELL SPREADING	GO:0034446	LAMC1,ITGA4,EPHA1,EPHB3,RAC1,BVES,FERMT3,VAMP3,LAMA5,MICALL2,FGFRL1,PEAK1,ILK,ITGB3,TYRO3,EFNA1,FER,FERMT2,ITGB7,ITGAV,LAMB1,FN1,TEK	23	-0.303445	-1.74328	0.0224145	0.29358	1	9161	-0.327581	-1.87732	0.0090036	0.164551	1	7216
REGULATION OF GASTRULATION	GO:0010470	CLASP1,APOA1,ADIPOQ,DUSP6,MAP2K5,IL1RN,DAG1,IL10,PHLDB2,KLF4,PHLDB1,GNB2L1,MYADM,MAPK7,CLASP2	15	-0.373357	-1.75086	0.0224515	0.286648	1	10981	-0.411582	-1.9217	0.00756068	0.154412	1	5642
CATECHOL-CONTAINING COMPOUND METABOLIC PROCESS	GO:0009712	DRD4,LRTOMT,PARK2,DBH,GCH1,GATA3,SNCA,TGFB2,MAOA,ATP7A,PNMT	11	-0.442407	-1.76428	0.0224563	0.281819	1	9771	-0.389317	-1.56513	0.0537698	0.278531	1	7516
PROTEASOME ASSEMBLY	GO:0043248	PSMD9,PSMD8,PSMD11,PSMD5,PSMD13,PSMD10,PSMD4,ADRM1,PSMG1,PSMG2,POMP	11	0.431888	1.73448	0.0228842	0.221994	1	8361	0.449995	1.80673	0.0183876	0.19049	1	6452
RESPONSE TO ABIOTIC STIMULUS	GO:0009628	TRPV4,BAK1,ATF2,NPPA,TIMELESS,ASCL2,PAXIP1,PRIMPOL,MAP3K14,AEN,PKD1L2,DENND5A,HP1BP3,LOXHD1,RAD51B,CPEB2,PKD2L2,PDE6G,PTPRK,RAD51C,DENND5B,RNF168,ADAM8,TLR5,CD40,CACNA1F,MYD88,RAD51,MAPK3,HSPD1,SAG,XPC,CNGA1,XPA,CACNA2D4,GTF2H2,AURKB,SLU7,ZRANB3,LRRC8A,OPN3,CUL4B,DDB2,FUNDC1,ACTR5,ID2,CRADD,AJUBA,TNFSF14,JUP,GNAQ,RNF8,RBBP7,HSPA6,GNB1,IL12A,ITPR2,ITPR1,DPP4,SLC9A1,NDRG1,GPLD1,RAB11B,XRCC6,LIMD1,G…	464	0.0693879	1.70906	0.023097	0.244397	1	3232	0.0528893	1.3036	0.158223	0.600093	1	5174
METANEPHRIC NEPHRON DEVELOPMENT	GO:0072210	PDGFRA,PDGFRB,PKD1,SOX8,PAX8,PKD2,PDGFB,CD34,	8	-0.500414	-1.73907	0.0231621	0.289656	1	4376	-0.467566	-1.62667	0.0458476	0.250689	1	4951
HISTONE H3-K4 TRIMETHYLATION	GO:0080182	OGT,TET3,TET2,CTR9,WDR61,KMT2A,ZNF335,BEND3,	8	-0.493566	-1.71162	0.0232651	0.307769	1	6685	-0.56441	-1.95186	0.00795229	0.146104	1	7634
CELLULAR RESPONSE TO KETONE	GO:1901655	GAS6,GNB1,KLF9,TNFSF4,DCPS,PTGER4,GNG2,ADCY6,SRC,ROCK2,NDOR1,PTGER2,ADCY3,ADCY2,MSN,GNAI1,AQP1,ADCY5,	18	-0.342053	-1.74255	0.0232975	0.290249	1	7638	-0.27586	-1.40589	0.10732	0.378233	1	9769
FRUCTOSE METABOLIC PROCESS	GO:0006000	ALDH1A1,ALDOA,SORD,AKR1B1,ALDOC,KHK,FBP1,GLYCTK,	8	-0.496879	-1.72609	0.023506	0.300912	1	6627	-0.467516	-1.62078	0.0412919	0.253238	1	7141
NEURAL TUBE DEVELOPMENT	GO:0021915	ZNF358,IFT122,TSC2,CELSR1,PLXNB2,ARL13B,MTHFD1L,DVL2,BCL10,TGFB2,KDM2B,SCRIB,MTHFD1,LRP6,STIL,LMO4,DEAF1,PTCH1,BBS4,ALDH1A2,FUZ,DVL3,TGFB1,PRICKLE1,PKD1,PKD2,DVL1,SKI,SOX4,DLC1,DACT1,SEMA4C,PHACTR4	33	-0.2553	-1.74562	0.0235623	0.291486	1	6683	-0.251335	-1.71971	0.0286065	0.209569	1	7283
CELLULAR RESPONSE TO OXYGEN LEVELS	GO:0071453	PICK1,PDK3,RORA,FOXO1,PMAIP1,CPEB4,HIPK2,FAS,ATG7,BAD,ACAA2,BNIP3L,AQP1,PTGS2,NPEPPS,BACH1,STOX1,MDM2,ZFP36L1,HIF1AN,HMOX1,HP1BP3,P4HB,TBL2,CPEB2,MDM4,CITED2,CUL2,UBQLN1,HIF1A,ADAM8,EP300,RPS27A,TP53,UBB,CPEB1,UBA52,RGCC,UBC,VEGFA,EGLN2,MTOR,EGLN3,ARNT,EGLN1,UBE2D2,RBX1,UBE2D3,LMNA,UBE2D1,EPAS1,SIRT1,SIRT2,CREBBP,VHL,NOTCH1,TCEB2,HIF3A,SUV39H1,TCEB1,RBPJ,PDK1,SUV39H2,CAV1,HYOU1,FAM162A,PINK1,TSC1…	74	0.1699	1.71728	0.0235737	0.237767	1	3426	0.0931758	0.943194	0.513774	0.872431	1	4054
REGULATION OF VASOCONSTRICTION	GO:0019229	TBXA2R,AVPR2,PER2,AVPR1A,ADM,TRPM4,CAV1,SMTNL1,KCNMB4,DOCK4,KCNMB2,OXTR,ECE1,BMPR2,DOCK5,CHRM3,ACE,F2R,	18	-0.345769	-1.76223	0.023583	0.281838	1	7573	-0.38773	-1.97662	0.00701122	0.14014	1	4893
REGULATION OF INTERLEUKIN-17 PRODUCTION	GO:0032660	MYD88,FOXP3,PRNP,IL12A,TNFSF4,LY9,TLR4,TGFB1,SLAMF6,PRKCQ,NCKAP1L,IFNG,IL23R,IL18,IL15,IL23A,NOD2	17	-0.349391	-1.73947	0.0235858	0.290456	1	5220	-0.325136	-1.60908	0.04066	0.257915	1	3584
FATTY ACID DERIVATIVE METABOLIC PROCESS	GO:1901568	ALOX5AP,CYP4F12,ABHD16A,LTC4S,CYP4F2,ALOX15,ALOX5,HPGD,ALOX12	9	0.474761	1.74429	0.0236816	0.215339	1	5310	0.445054	1.63082	0.0391129	0.310075	1	5830
SMOOTH MUSCLE CONTRACTION	GO:0006939	PIK3C2A,SMTN,TPCN2,MYH11,NMUR1,ROCK1,PTGER3,SULF2,SULF1,KCNMA1,ROCK2,SLC8A1,MYLK,EDN1,	14	-0.375989	-1.69661	0.0237515	0.31105	1	3429	-0.296723	-1.3458	0.134715	0.417475	1	6067
REGULATION OF THE FORCE OF HEART CONTRACTION	GO:0002026	GLRX3,ATP2B4,RYR2,MYL4,SLC8A1,SLC9A1,CAMK2D,ADRBK1,	8	-0.494637	-1.72394	0.0239837	0.302803	1	2288	-0.427913	-1.47122	0.0832668	0.332725	1	3456
RRNA TRANSCRIPTION	GO:0009303	NIFK,BRF1,GTF3C4,GTF3C3,TAF1B,GTF3A,SPIN1,SIRT7,POLR1E,ANG,RNASEK,GTF3C1,GTF3C2,GTF3C5,GTF3C6	15	-0.36781	-1.72822	0.0240674	0.299097	1	8743	-0.31729	-1.47946	0.0770908	0.327366	1	9627
NEGATIVE REGULATION OF ORGANELLE ASSEMBLY	GO:1902116	BRCA1,CCP110,LRRK2,EVI5L,SMAD4,TCHP,SCFD1,PINK1,CHMP4B,PHF23,MAP4,CDK5RAP2,CEP97,MDM1,TBC1D7,TBC1D30,TRIM37,RBM14,CHMP4A,FEZ1,FEZ2,CHMP2A,	22	0.309216	1.74002	0.0245819	0.217854	1	3347	0.283434	1.58793	0.047705	0.346601	1	4594
JAK-STAT CASCADE	GO:0007259	NMI,MAPK3,CCL2,JAK2,JAK3,IL31RA,STAT2,CCR2,EGF,PTPN1,STAT1,IFNAR1,IFNAR2,PRLR,STAT3,CTR9,PIAS1,LYN,GHR,PKD1,STAMBP,STAT5A,SOCS6,CLCF1,PKD2,LEP,FER,STAT5B,PTK6,SOCS2,IL15,HES1,PRL,MAPK1,STAT4,F2R,	36	-0.244021	-1.7418	0.0245852	0.288437	1	8871	-0.292057	-2.0725	0.00359784	0.103246	0.9992	7545
ERAD PATHWAY	GO:0036503	UBE2J1,WFS1,UBE2J2,MAN1B1,RNF121,DERL1,MARCH6,TMUB1,BRSK2,RNF175,ATXN3,OS9,SEL1L,UBXN8,RNF5,RNF103,HM13,TRIM25,SDF2,TMEM67,ERLIN1,UBXN4,ERLIN2,VCP,FOXRED2,RHBDD1,TRIM13,DERL3,UBE2G2,RNF185,DERL2,SYVN1,ERLEC1,GET4,UBQLN1,SDF2L1,TMEM129,STT3B,UBQLN2,PARK2,AMFR,EDEM3,NPLOC4,EDEM1,EDEM2,USP13,RNF139,FBXO6,HSPA5,UFD1L,PSMC1,POMT2,PSMC2,POMT1,VIMP,TOR1A,YOD1,ANKZF1,FAF2,PSMC6,PSMC5,JKAMP,PSMC4,AUP1,PSM…	75	0.167988	1.71665	0.024689	0.237378	1	10146	0.136592	1.40343	0.1032	0.522457	1	11394
BETA-AMYLOID METABOLIC PROCESS	GO:0050435	IDE,NAT8,MME,APEH,PSEN2,ACE,BACE2,BACE1,	8	-0.49608	-1.72053	0.0247739	0.306627	1	6641	-0.466774	-1.6153	0.0397693	0.25479	1	7154
ADENYLATE CYCLASE-ACTIVATING G-PROTEIN COUPLED RECEPTOR SIGNALING PATHWAY	GO:0007189	TBXA2R,ADCY6,TSHR,GNAL,ADORA2A,ADRB2,PTGFR,PTGDR,ADRA2A,ADCY9,ADRB1,GNG2,RAPGEF2,PTGER2,ADCY3,PDE4D,GPER1,HTR7,ADCY2,GNAQ,ADCY5,GNAS,GNB1,LHCGR,ADCY7,ADCY4,PTGER4,PTGER3,PTGIR,NPR3,GNA13	31	-0.258478	-1.71578	0.0249509	0.309807	1	6781	-0.279901	-1.83198	0.0154609	0.166849	1	1887
LOCALIZATION OF CELL	GO:0051674	MYH9,SIRPA,SCYL3,PIK3CB,PIK3CD,ROCK1,BSG,PTPRF,LRRC6,PTPRK,TYRO3,PIK3CG,SYK,ADAM9,ADAM8,PIK3CA,CUL3,L1CAM,HRAS,MEF2C,GAS8,GAS6,PARP9,ARF4,CDC42BPA,TGFBR3,TNK2,PROCR,RAC1,CKLF,ZAP70,PRPF40A,TAOK2,TGFBR1,HGF,MYO18A,MADCAM1,DNAH11,GRB14,CYP1B1,SCRIB,DNAH17,PTPRO,MARK2,SIRPG,JUP,RPS19,JMY,DOK2,ELMO2,USP24,IL12A,SLC3A2,FMNL3,LYN,FLNA,IL6R,MMP14,ANGPT2,ANGPT1,CEACAM6,CEACAM1,DPP4,FGF2,RTN4,SLC9A1,CDC42…	436	-0.071648	-1.71224	0.0250996	0.308211	1	9221	-0.116923	-2.78217	0	0.00385418	0.0343	8006
REGULATION OF DEFENSE RESPONSE TO VIRUS BY HOST	GO:0050691	AIM2,EIF2AK4,IL12RB1,DDX58,MAVS,LILRB1,RNF216,TARBP2,MICB,MB21D1,MUL1,TRAF3IP2,TMEM173,APOBEC3G,APOBEC3F,IFIT1,IL23R,IFNLR1,ZC3H12A,IL23A,SIN3A,TNFAIP3,	22	-0.302712	-1.69279	0.0251899	0.310571	1	7443	-0.329744	-1.85539	0.0102041	0.170846	1	3786
POSITIVE REGULATION OF NEURON DEATH	GO:1901216	MCL1,CLU,SRPK2,DAXX,NF1,FBXW7,CDK5R1,CCL3,EIF2S1,TGFB2,FOXO3,ATF4,PICALM,MAP3K5,DDIT4,GSK3B,CTNNB1,CDK5,BAX,DDIT3,TP53,ZNF746,	22	0.307844	1.72779	0.0251984	0.226382	1	3371	0.298748	1.67247	0.0314992	0.277532	1	1938
REGULATION OF CALCIUM ION TRANSPORT	GO:0051924	CLIC2,BCL2,CACNB2,TLR9,HOMER1,NPPA,CASQ1,TSPAN13,DIAPH1,TRIM27,PDGFB,EPPIN,TRPC1,ADRA2A,GSTO1,AKAP6,SRI,CCR1,GSTM2,PDE4D,CAMK2D,GPER1,GNB5,CACNA2D4,STIM2,CACNA2D3,GRIN3B,ORAI1,SEPN1,PDPK1,TRPC6,LILRB1,AHNAK,INPP5K,CACNB1,FFAR1,CACNB4,LILRB2,CACNB3,JSRP1,CACNA1D,CACNA1C,RYR2,SLC30A1,LGALS3,SLC8A1,SLC9A1,ZP3,F2RL3,DMD,DRD4,WFS1,PDGFRB,SEMG1,PRKACA,CAPN3,PTK2B,CEMIP,CTNNB1,FMR1,FKBP1B,CD84,UBQLN1,CX…	92	-0.151493	-1.70466	0.0252708	0.305061	1	8593	-0.154843	-1.74422	0.0219411	0.197299	1	8725
REGULATION OF MACROPHAGE ACTIVATION	GO:0043030	HSPD1,SHPK,IL33,THBS1,CD74,STAP1,BPI,PLA2G10,MIF,IL31RA,NR1H3,ZC3H12A,TNIP2	13	0.388936	1.70498	0.0254494	0.248335	1	5317	0.186853	0.816412	0.679984	0.922845	1	4812
STAT CASCADE	GO:0097696	NMI,MAPK3,CCL2,JAK2,JAK3,IL31RA,STAT2,CCR2,EGF,PTPN1,STAT1,IFNAR1,IFNAR2,PRLR,STAT3,CTR9,PIAS1,LYN,GHR,PKD1,STAMBP,STAT5A,SOCS6,CLCF1,PKD2,LEP,FER,STAT5B,PTK6,SOCS2,IL15,HES1,PRL,MAPK1,STAT4,F2R,	36	-0.244021	-1.73238	0.0254726	0.295534	1	8871	-0.292057	-2.07986	0.00298745	0.102001	0.9991	7545
REGULATION OF NUCLEOTIDE BIOSYNTHETIC PROCESS	GO:0030808	AKAP12,DRD4,GPR65,MC1R,APLP1,P2RY11,GNAI3,AVPR2,ADORA2B,GNAI2,ADCY6,GIPR,AKAP5,APOE,TSHR,ABCA1,PALM,RAMP1,CCR2,GNAL,ADORA2A,GRM2,ADM,ADRB2,VCP,FLCN,ADRA2A,ADCY9,ADRB1,AKAP6,ACMSD,ADCY3,LTB4R2,GPER1,NF1,NOS3,PRKCA,ADCY2,ADCY5,GABBR1,GSK3A,LHCGR,ADCY7,OPRM1,ADCY4,CALCRL,PDZD3,CAP1,OXER1,PTGIR,PINK1,RAF1,PDE2A,PID1,RLN2	55	-0.193295	-1.70248	0.0254751	0.307091	1	6179	-0.172485	-1.50113	0.06852	0.314491	1	11637
POSITIVE REGULATION OF TRANSMEMBRANE RECEPTOR PROTEIN SERINE/THREONINE KINASE SIGNALING PATHWAY	GO:0090100	CDKN2B,FBXL15,RNF165,TTK,INHBB,MEN1,HIPK2,ACVR1,FLCN,INHBE,THBS1,STK11,TGFB1,CITED2,RBPMS,ING2,BMPR2,NODAL,CDKN1C,ADAM17,GDF9,GDF7,SNW1,GDF5,TGFB3,ACVR2B,BMPR1A,TGFBR1,DAB2,ACVR2A,TGFB2,ACVR1B,BMP6,LEFTY1,NUP93,ENG,ACVRL1,NOTCH1,BMP1,SDCBP,RBPJ,HFE,SMAD2,SULF1,TGFB1I1,SMAD4,GIPC1,RNF111,BMP8B,BMP8A,GDF11,GDF15,CSNK2B,FOXD1,BMP2,UBE2O,	56	-0.193414	-1.70834	0.0255082	0.308779	1	6632	-0.216843	-1.9162	0.00756821	0.156267	1	6223
PTERIDINE-CONTAINING COMPOUND METABOLIC PROCESS	GO:0042558	GGH,SLC46A1,MTHFS,FPGS,SPR,MTHFR,DHFR,TYMS,GCH1,MTHFD2L,MTHFD1L,ATPIF1,SLC19A1,QDPR,ALDH1L1,MTRR,SHMT1,MTHFD1,SHMT2,DHFRL1,SLC25A32,MTHFD2,	22	-0.304879	-1.70893	0.0257961	0.309248	1	5813	-0.172572	-0.975841	0.477282	0.704608	1	4943
REGULATION OF CAMP BIOSYNTHETIC PROCESS	GO:0030817	AKAP12,DRD4,GPR65,MC1R,APLP1,P2RY11,GNAI3,AVPR2,ADORA2B,GNAI2,ADCY6,GIPR,AKAP5,TSHR,ABCA1,PALM,RAMP1,GNAL,CCR2,ADORA2A,GRM2,ADM,ADRB2,ADRA2A,ADCY9,ADRB1,AKAP6,ADCY3,LTB4R2,GPER1,NF1,PRKCA,ADCY2,ADCY5,GABBR1,GSK3A,LHCGR,ADCY7,OPRM1,ADCY4,CALCRL,CAP1,OXER1,PTGIR,RAF1,PDE2A,RLN2	47	-0.209769	-1.70698	0.0259714	0.304057	1	10124	-0.208479	-1.69243	0.0285321	0.224207	1	11637
DEMETHYLATION	GO:0070988	KDM5C,TET3,CYP3A5,TET1,PHF2,AICDA,CYP1A2,C14orf169,KDM8,TDG,PPME1,PHF8,KDM1A,FTO,JMJD1C,JMJD6,TET2,KDM1B,APOBEC2,KDM3A,APOBEC3A,KDM3B,APOBEC3F,ALKBH1,CYP2D6,ALKBH3,KDM4C,ALKBH2,KDM4A,ALKBH5,MMACHC,ALKBH4,KDM5B,APOBEC3C,KDM2A,APEX1,KDM7A,KDM5D,	38	-0.233494	-1.70766	0.0260334	0.308434	1	8825	-0.237931	-1.75034	0.0210987	0.195572	1	6904
POSITIVE REGULATION OF CELL MORPHOGENESIS INVOLVED IN DIFFERENTIATION	GO:0010770	CDKL5,PLXNB1,CIB1,PLXNB3,OLFM4,PLXNB2,ROBO1,RREB1,LIMK1,LRRC16A,ZFYVE27,FBXW8,ARHGDIA,MEGF8,NGFR,CAPRIN2,DMTN,LRP8,CUL7,MACF1,DOCK1,LIMS1,AMIGO1,RUFY3,SEMA7A,MAPT,ARHGEF7,GOLGA4,OBSL1,SEMA4D,L1CAM,MYADM,CRK,VEGFA,BHLHB9,RELN,TRIOBP,CAPRIN1,APOA1,RAC1,CDC42,RAC3,TWF2,NRP1,C1QBP,ISLR2,FLNA,S100A10,CALR,DOCK5,CUX1,CUX2,RHOA,CRKL,	54	-0.194638	-1.69476	0.0260852	0.311389	1	5035	-0.173241	-1.50489	0.0741188	0.3118	1	3787
REGULATION OF ACTIN FILAMENT BUNDLE ASSEMBLY	GO:0032231	EPHA1,GPR65,CLASP1,ARAP1,LIMK1,LRRC16A,PPFIA1,ASAP3,ARHGEF5,PPM1F,ROCK1,ITGB1BP1,RAPGEF3,SHANK1,PHLDB2,SYNPO2L,ROCK2,SYNPO2,DLC1,ARHGEF10,SYNPO,LPAR1,CLASP2,WASF2,RGCC,ARHGAP6,RDX,VIL1,PARK2,TPM1,APOA1,RAC1,PAK1,TGFB3,TGFBR1,SORBS3,NF2,FHOD1,SERPINF2,PFN2,INPP5K,PFN1,EVL,TACSTD2,PTGER4,S100A10,ARHGEF15,TSC1,PLEK,WNT11,SLC9A1,RHOA,	52	-0.201829	-1.71768	0.0261502	0.309683	1	4223	-0.226642	-1.91585	0.00797766	0.155554	1	1769
RESPONSE TO UNFOLDED PROTEIN	GO:0006986	RNF121,BAK1,KLHDC3,EIF2AK3,RNF175,EIF2S1,CXXC1,SERPINH1,BHLHA15,CUL7,SULT1A3,VCP,TOR1B,HSPA8,PLA2G4B,DERL3,DERL2,TBL2,VAPB,ATP6V0D1,ASNA1,MBTPS1,DNAJC4,SEC61A2,CXCL8,SEC63,HSPA4L,DNAJB5,SRPRB,SEC62,ASNS,DNAJB4,XBP1,DNAJC3,SRPR,HSPD1,FKBP14,PARK2,PDIA5,PDIA6,ERN1,EXTL3,ARFGAP1,SEC61A1,LMNA,SEC61G,ACADVL,HSPE1,VIMP,DCTN1,PPP2R5B,SSR1,DNAJB11,YIF1A,HSPA6,GSK3A,ZBTB17,SEC31A,DNAJB1,CALR,SEC61B,DNAJB9…	119	0.133786	1.69181	0.0263635	0.261778	1	4736	0.0828283	1.0542	0.37771	0.799717	1	3562
DNA-DEPENDENT DNA REPLICATION MAINTENANCE OF FIDELITY	GO:0045005	RAD51,THOC1,APITD1,POLD1,ZRANB3,SETMAR,MMS22L,STRA13,ATRX,PCNA,PRIMPOL,FBXO18,EME1,EME2,SMARCAL1,ZNF830,BOD1L1,BRCA2,NUCKS1,WRN,TIPIN,BLM,TONSL,FANCM,RTEL1,CDK9,	26	-0.278114	-1.69313	0.0265734	0.312656	1	7262	-0.252634	-1.53999	0.0614334	0.295087	1	7034
REGULATION OF RNA STABILITY	GO:0043487	PSMB7,PSMB4,PSMA6,PSMB1,PSMB6,PCBP4,PSMB3,PSMD10,PSMB2,PSMA3,EXOSC4,PSMA4,PSMA7,DIS3,PSMB5,PSMA8,EXOSC2,CARHSP1,PCID2,PSMD1,PSMD2,TIRAP,HNRNPA0,PSMD3,MAPK14,PSMB8,PSMB9,HSPA8,EXOSC7,E2F1,EXOSC1,EXOSC8,PSMA1,PSMA5,EXOSC9,YTHDF2,ZC3H12A,MYD88,PSMD12,PSMD11,PSMD13,THRAP3,PSMA2,SAMD4B,SAMD4A,YBX1,ELAVL1,DCP1A,IGF2BP1,DHX9,YWHAZ,EXOSC5,ZC3H14,SMG6,SMG5,SMG7,SERBP1,PABPC1,AKT1,DCP2,TNFSF13,PSMD14,DKC1,…	127	0.128966	1.68683	0.0265748	0.265961	1	9616	0.122308	1.61156	0.0427572	0.329985	1	6698
REGULATION OF NEUROGENESIS	GO:0050767	KANK1,NEDD4L,BAG5,RAB29,TRPV4,CIB1,NDRG4,ARHGEF1,STX1B,LIMK1,ZFYVE27,ZEB1,ADCY6,CBFA2T2,GORASP1,CERS2,NTRK1,INPP5F,PRKD1,CRMP1,ARHGDIA,ASCL2,TCF12,GFI1,GDI1,NGEF,C3orf17,GAK,NGFR,ITM2C,FKBP4,PAQR3,RIMS1,HDAC2,MACF1,OMG,VLDLR,CPNE9,SERPINE2,TRIM32,BCL6,RTN4R,RNF6,YWHAH,RUFY3,EPHA4,SYT17,SERPINF1,NUMBL,MAPT,CDK5RAP2,GOLGA4,OBSL1,CPNE5,L1CAM,FZD3,ZNF335,MEF2C,SMURF1,GPER1,FES,SPEN,SNX3,PSEN1,NUMB,KI…	248	-0.0940293	-1.70993	0.0266106	0.309083	1	6781	-0.0892634	-1.62512	0.0387366	0.25083	1	11524
POSITIVE REGULATION OF DENDRITE MORPHOGENESIS	GO:0050775	CDKL5,BHLHB9,RELN,CAPRIN1,FBXW8,OBSL1,CUX1,CUX2,CAPRIN2,CUL7,LRP8	11	-0.425494	-1.71315	0.0266721	0.308179	1	10067	-0.446463	-1.80323	0.0153411	0.177094	1	9700
CELLULAR CARBOHYDRATE BIOSYNTHETIC PROCESS	GO:0034637	PGP,GOT1,EXT2,FBP1,NHLRC1,PGM5,PER2,GYS1,SLC2A1,NANS,ALG1,NR1D1,HAS3,PGM2,UGP2,PGM1,B3GNT4,CSGALNACT1,B3GNT8,RPS27A,B4GALT1,GYG1,CSGALNACT2,UBB,HAS1,UBA52,EXT1,GBE1,B3GNT2,UBC,	30	0.261536	1.70381	0.0267963	0.248657	1	1848	0.228634	1.47829	0.0784588	0.45841	1	3007
PROTEIN LOCALIZATION TO MEMBRANE	GO:0072657	RAB29,SRP19,SRP14,RILPL2,RILPL1,ZFYVE27,NPC1,PDZD11,CDH1,GAK,RPL29,MACF1,RAB11A,FLOT1,EPB41L3,ROCK1,BSG,ARL6,VPS35,SEC63,GOLGA4,ROCK2,SRPRB,SEC62,MYADM,SMURF1,SRPR,GAS6,ZFAND2B,SEC61A1,FCHO2,RPL27A,BLZF1,TAOK2,MADCAM1,RAB3GAP1,RAB3GAP2,RPL36A,RPL35A,SRP68,TULP3,HGS,SRP54,SSR1,JUP,SRP72,TRAM1,RPS19,TSPAN5,ICMT,KIF13A,AGRN,CACNB3,FLNA,RPL37A,S100A10,BAG6,RAB11B,SSR2,AMN,SYS1-DBNDD2,FLOT2,DLG3,ANK1,…	297	0.0847712	1.68639	0.0268268	0.264104	1	6559	-0.0606088	-1.21062	0.221891	0.519535	1	3439
REGULATION OF PHOSPHOLIPID METABOLIC PROCESS	GO:1903725	FABP3,PIK3R1,PDGFA,FLT1,PDGFRA,PDGFRB,SLC27A1,AMBRA1,FGR,PIK3R2,FLT3,KIAA0226,TNFAIP8L3,PDGFB,PIK3R3,CCR7,CD81,PTK2B,PRKCD,PIK3R4,PIK3IP1,TGFB1,IRS1,KIT,STOML2,ATG14,FGF2,PTK2,ZP3,TEK,NOD2	31	-0.256839	-1.7071	0.0269672	0.305213	1	12459	-0.23077	-1.53237	0.0614957	0.296902	1	10655
HEMOPOIESIS	GO:0030097	HDAC5,CIB1,RUNX1,ARIH2,PPARG,HDAC9,ATM,PGM3,IL31RA,GFI1,KLF1,TIRAP,HIPK2,HIPK1,MYH9,LGALS9,FLCN,PIK3CD,NCOA6,ETV6,TNFRSF13B,BCL6,AXL,SLAMF6,NBEAL2,RRAS,ACIN1,ZNF385A,ZBTB16,RHOH,HDAC4,FUT10,SFRP2,MEF2C,GAS6,ASH2L,CASP10,TGFBR3,CR2,PARP1,MFNG,MFAP5,GAB2,ZAP70,TPD52,LRRC8A,PDE1B,SNRK,FLT3,MLF1,NOTCH4,CD79B,CD79A,HSPA9,RPS19,KLF6,CAMK4,C6orf25,PRTN3,CD164,LYN,CEBPG,CSF1,PLEK,SLC25A38,CD3D,FSTL3,GATA…	217	-0.100651	-1.70721	0.0269672	0.306396	1	7057	-0.120982	-2.0678	0.00424328	0.104067	0.9995	5979
ENDONUCLEOLYTIC CLEAVAGE OF TRICISTRONIC RRNA TRANSCRIPT (SSU-RRNA, 5.8S RRNA, LSU-RRNA)	GO:0000479	NOL9,UTP20,NOP14,BMS1,RCL1,RPS21,RRS1,TSR1,RPSA,ABT1,	10	-0.442633	-1.69722	0.0271411	0.311385	1	6264	-0.456802	-1.75489	0.0191485	0.194155	1	6016
RESPONSE TO MISFOLDED PROTEIN	GO:0051788	VCP,CLU,ANKZF1,DERL1,RNF126,RNF185,ATXN3,HDAC6,UFD1L,RNF5,POMT2,SDF2L1,STUB1,F12,POMT1,SDF2,UBE2W,TOR1A,UGGT1,UGGT2,	20	0.31175	1.68561	0.0271493	0.263937	1	5929	0.294904	1.57878	0.0472488	0.356073	1	7975
RNA STABILIZATION	GO:0043489	MYD88,TARDBP,AXIN2,THRAP3,YBX3,HNRNPA0,TIRAP,MAPK14,SYNCRIP,SLC11A1,YBX1,ELAVL1,IGF2BP1,DHX9,MAPKAPK2,HNRNPC,E2F1,PABPC1,HNRNPU,PAIP1,ANGEL2,CIRBP,CCRN4L,DKC1,	24	0.292196	1.70195	0.0271794	0.249869	1	4375	0.233301	1.35973	0.129703	0.548367	1	5405
NEGATIVE REGULATION OF CELL-SUBSTRATE ADHESION	GO:0010812	KANK1,ADAM15,MFI2,EFNA5,CASK,CORO1C,ACTN4,CDKN2A,RASA1,NF2,WNT1,ACVRL1,PTPRO,SERPINE1,NOTCH1,DMTN,PTEN,ACER2,THBS1,TACSTD2,TBCD,ITGB1BP1,GCNT2,FZD4,AP1AR,PHLDB2,SRC,BCAS3,PLG,DLC1,FBLN1,SPOCK1,CLASP2,RCC2,GBP1,ARHGAP6,	36	-0.239453	-1.7136	0.0272	0.308877	1	6032	-0.257904	-1.85347	0.0124673	0.170954	1	6196
RESPONSE TO PROSTAGLANDIN	GO:0034694	GNB1,PTGDR,PTGFR,TGFBR3,TNFSF4,PTGER4,GNG2,PTGIR,ADCY6,AKR1C2,AKR1C3,PTGER2,CCR7	13	-0.389213	-1.69629	0.0277099	0.310242	1	3967	-0.414462	-1.79291	0.0165724	0.178666	1	2178
NEGATIVE REGULATION OF GENE SILENCING	GO:0060969	ELAVL1,ATAD2,HMGA1,BCDIN3D,TET1,PHF2,AICDA,TGFB1,PHF8,ASF1A,DND1,NCOR1,NCOR2,ATAD2B,POU5F1,ZC3H12A,ESR1	17	-0.33839	-1.69062	0.0278718	0.311437	1	8503	-0.390422	-1.93389	0.00927232	0.150966	1	9653
NEGATIVE REGULATION OF INTRACELLULAR SIGNAL TRANSDUCTION	GO:1902532	KANK1,BAG5,BCL2,PODNL1,CIB1,TSC2,SPRY1,PSMD10,G3BP2,SPRY2,NONO,HDAC7,PDCD6,ATM,PLEKHA1,INPP5F,NCOR1,CDC34,PAQR3,PDE3B,SOD2,FLCN,IGF1R,TAF9,TRIM32,RTN4R,UBR1,TAF9B,PPM1A,WWC3,ZNF385A,RHOH,SYNJ2BP,CUL3,CYLD,HDAC3,MYADM,DACT1,AK6,SFRP2,ESR1,PLAUR,WTIP,TNFAIP3,TNIP3,GPER1,SLA2,RASA4,RASA3,CCDC22,NOC2L,NF2,HGS,AJUBA,SFRP5,C1QTNF3,UBR2,LRRC4,LRRC19,DEPTOR,CNKSR3,LYN,SMAD4,LRRTM4,MAPKAPK5,DYRK1A,MAPKAP1…	312	0.0820894	1.68647	0.0279033	0.265219	1	9701	0.058997	1.20196	0.22759	0.701153	1	10435
MYELINATION	GO:0042552	CLU,NF1,ZNF396,CNTNAP1,SIRT2,MAL,GPC1,CXCR4,PTEN,MYRF,CD9,SOD1,TNFRSF21,FAM126A,EPB41L3,PARD3,ZNF24,AMIGO1,DICER1,ACSBG1,SKI,MBP,ARHGEF10,EIF2B5,SLC8A3,EIF2B4,NCMAP,SBF2,EIF2B2	29	-0.26362	-1.68771	0.0280073	0.313409	1	6262	-0.255962	-1.6383	0.0371411	0.242583	1	5792
ALPHA-BETA T CELL DIFFERENTIATION	GO:0046632	FOXP3,LEF1,ZFPM1,FOXP1,RSAD2,ANXA1,PTGER4,LY9,HMGB1,SLAMF6,BMX,IL6,RORA,RORC,GPR183,ATP7A,EOMES,ITK,BATF,IRF4,	20	-0.319162	-1.71456	0.0280431	0.308824	1	6677	-0.232599	-1.24891	0.200201	0.488005	1	3813
DNA DEMETHYLATION	GO:0080111	TET3,TET2,TET1,APOBEC2,AICDA,APOBEC3A,TDG,APOBEC3F,ALKBH1,ALKBH3,ALKBH2,FTO,APOBEC3C,APEX1,	14	-0.375189	-1.69999	0.0280876	0.309663	1	3443	-0.347236	-1.56463	0.0517378	0.278123	1	6434
REGULATION OF CELL ADHESION MEDIATED BY INTEGRIN	GO:0033628	CIB1,ZAP70,TGFB2,RAC3,ADA,MUC1,CYP1B1,RET,SERPINE1,FERMT3,PDE3B,HRG,ACER2,ITGB1BP1,PTPN11,LYN,PLAU,TESC,PIK3CG,NCKAP1L,EFNA1,SYK,ADAM9,CCL5,EPHA2,DPP4,PTK2,SFRP2,PIEZO1,PODXL,	30	-0.258159	-1.6929	0.028135	0.311702	1	9498	-0.254504	-1.65466	0.0360989	0.234588	1	4308
RNA SPLICING, VIA TRANSESTERIFICATION REACTIONS	GO:0000375	MAGOH,DCPS,NONO,PCBP1,GEMIN2,PPWD1,GEMIN5,GEMIN7,GEMIN4,FIP1L1,GEMIN6,GEMIN8,ZCCHC8,GPATCH1,CDC40,RBM15,SNRPC,SNRPA,SNRPB,PPIH,SNRPG,SNRPE,SNRPF,RBM22,WDR83,PRPF18,SNRPN,WDR77,LUC7L3,SNRNP48,SPEN,SNRNP40,RBM41,SLU7,USP4,PRPF40A,PRPF19,SCAF11,DDX41,SNRPD2,SNRPD3,SNRPD1,PRPF31,PRPF4B,PRMT7,PRMT5,SF1,SART1,PRPF39,CD2BP2,HNRNPUL1,ELAVL1,DHX9,MPHOSPH10,SNRNP35,WBP4,SNRNP25,YTHDC1,SNRNP27,PPIL1,RAVER2,…	253	0.090613	1.66554	0.0282418	0.277662	1	8749	0.0992519	1.82591	0.0136	0.176355	1	8946
CENTRIOLE REPLICATION	GO:0007099	CCP110,SASS6,CEP72,CENPJ,CNTROB,CEP135,WDR62,CDK5RAP2,PLK4,OFD1,CETN2,CEP63,CEP152,C2CD3,CDK2	15	0.356517	1.66164	0.0283337	0.281818	1	5436	0.326369	1.52639	0.0610176	0.413443	1	4796
T CELL ACTIVATION	GO:0042110	RAB29,NLRC3,FOXP1,EIF2AK4,LY9,F2RL1,LIG4,ATP7A,FYN,CRTAM,CD86,CD80,PIK3CD,PRLR,AMICA1,CASP8,SLAMF6,KIT,PIK3CG,RHOH,TNFRSF4,GPR183,ADAM17,HSPD1,SLA2,ZAP70,ICAM1,KIF13B,LILRB1,TNFSF14,FOXP3,RSAD2,TNFSF4,STOML2,DPP4,EOMES,ELF4,CTPS1,HLA-E,CD3D,FCER1G,BTN3A1,CLEC7A,JAG2,TREML2,DDOST,CD7,THEMIS,CD74,CD1C,PTPRC,IL6,RORA,CADM1,ICOSLG,RORC,FADD,RIPK3,PTPN22,CD1D,ITK,NCK2,BATF,IRF4,CCR7,MICB,SLC11A1,CD4,C…	103	-0.141848	-1.68569	0.0286057	0.311488	1	6713	-0.178886	-2.13268	0.00259119	0.0922671	0.9934	5048
POSITIVE REGULATION OF CELLULAR RESPONSE TO INSULIN STIMULUS	GO:1900078	PIK3R1,SIRT1,PIK3R3,PRKCZ,PTPN11,OSBPL8,IGF2,IRS1,PIK3R2	9	-0.451751	-1.66608	0.0288557	0.323827	1	1823	-0.415588	-1.52242	0.0669339	0.300552	1	2456
TUMOR NECROSIS FACTOR-MEDIATED SIGNALING PATHWAY	GO:0033209	PSMB7,PSMB4,PSMA6,PSMB1,PSMB6,PSMB3,PSMD10,PSMB2,PSMA3,PSMA4,PSMA7,PSMB5,PSMA8,TNFRSF12A,PSMD1,TNFRSF13C,PSMD2,EDARADD,PSMD3,TXNDC17,PSMB8,PSMB9,MAP3K14,LTB,STAT1,CD70,TNFRSF13B,TNFRSF1A,RIPK1,PSMA1,LTA,PSMA5,TNFRSF4,CD40LG,ADAM17,CD40,PSMD12,PSMD11,AIM2,PSMD13,BIRC2,TNFRSF11A,BIRC3,PSMA2,CARD14,TNFSF14,TNFSF15,TNFSF4,CDIP1,IKBKB,TNFSF13,PSMD14,TRAF2,EDAR,TNFSF13B,PTK2B,TNFRSF18,CD27,TNFSF12,TNFR…	97	0.146431	1.6911	0.0288714	0.261518	1	8101	0.131648	1.51679	0.0640591	0.416503	1	6553
REGULATION OF AUTOPHAGOSOME ASSEMBLY	GO:2000785	RAB7A,RAB33B,LRRK2,AMBRA1,TBC1D12,SCFD1,PIP4K2C,CHMP4B,PIP4K2B,RAB3GAP1,PIP4K2A,RAB3GAP2,KIAA1324,LRSAM1,RALB,CHMP4A,PIKFYVE,IFT88,RAB5A,RAB20,IFT20,RAB1B,PINK1,PHF23,NPRL2,TBC1D14,NPRL3,SH3GLB1,RAB33A,MTMR3,FEZ1,FEZ2,UBQLN2	33	0.246987	1.68056	0.0288867	0.265838	1	7357	0.189602	1.28725	0.16687	0.61789	1	6768
NEGATIVE REGULATION OF DNA BINDING	GO:0043392	IFI16,JAK2,HEY1,GATA1,GZMA,KDM1A,PER2,SP100,HABP4,MSX2,ZNF675,CPNE1,LEF1,NFKBIA,TNKS,RSF1,E2F1,SUMO1,DDIT3,MAD2L2,JUN,SIN3A,TFAP4	23	-0.294755	-1.69997	0.0289199	0.308377	1	9313	-0.292425	-1.66897	0.0325647	0.231137	1	6308
INTERFERON-GAMMA-MEDIATED SIGNALING PATHWAY	GO:0060333	MT2A,TRIM62,CIITA,HLA-G,FCGR1A,TRIM21,TRIM26,SP100,IFI30,TRIM22,TRIM25,IRF6,HLA-DQB2,IRF5,IRF4,IRF3,IRF8,HLA-DRB5,HLA-DRB1,IRF7,STAT1,HLA-DQA2,CD44,HLA-DRA,HLA-DQA1,PRKCD,NCAM1,GBP2,TRIM68,GBP1,CAMK2D,HCK,HLA-DQB1,OASL,CAMK2G,JAK1,JAK2,PTAFR,ICAM1,IFNG,IRF9,HLA-DPB1,OAS2,OAS1,HLA-DPA1,OAS3,B2M,TRIM5,IRF2,IRF1,TRIM38,TRIM8,HLA-B,HLA-C,PML,HLA-A,HLA-E,IFNGR2,FCGR1B,HLA-F,IFNGR1	61	-0.18182	-1.67238	0.0289652	0.320038	1	8886	-0.185006	-1.68363	0.0281125	0.227823	1	10553
REGULATION OF NATURAL KILLER CELL MEDIATED IMMUNITY	GO:0002715	LAMP1,CADM1,LILRB1,CD226,KLRK1,AP1G1,CRTAM,ARRB2,LGALS9,IL12A,SERPINB9,RASGRP1,PIK3R6,SLAMF6,SH2D1B,PVR,NCR3,NCR1,PVRL2,LEP,CEACAM1,HLA-E,MICA	23	-0.290489	-1.66624	0.028971	0.324823	1	4819	-0.316489	-1.81281	0.0150794	0.173086	1	7410
T CELL SELECTION	GO:0045058	FOXP3,ZFPM1,JAG2,LY9,THEMIS,CD74,ZAP70,SLAMF6,IL6,CD1D,BATF,IRF4,CD3D,CD4,	14	-0.379867	-1.7073	0.0290859	0.307621	1	5863	-0.307928	-1.39687	0.112395	0.385627	1	4620
REGULATION OF CELLULAR KETONE METABOLIC PROCESS	GO:0010565	PSMB7,PSMB4,PSMA6,BRCA1,PSMB1,PSMB6,PSMB3,PSMD10,PSMB2,PSMA3,PPARA,PSMA4,PSMA7,PSMB5,PSMA8,AKR1C3,STAR,STARD4,PSMD1,NCOR2,PSMD2,PSMD3,OAZ3,PSMB8,PSMB9,DKK3,PTGS2,PDK4,PSMA1,PSMA5,TRIB3,TYSND1,PANK2,REST,PSMD12,PDHA1,ODC1,PSMD11,PSMD13,AZIN1,NQO1,SIRT1,ACADVL,BMP6,PSMA2,IRS2,ABCD2,IRS1,AKT1,CEACAM1,PSMD14,AKT2,EIF6,PRKAG2,MLYCD,SLC45A3,PDK3,SIRT5,SIRT4,NR1H3,NR1H2,ERLIN1,ERLIN2,ATP2B4,NR1D1,MID1IP…	112	0.138221	1.71356	0.0291359	0.240029	1	3223	0.108601	1.33713	0.136509	0.567378	1	6553
REGULATION OF METAL ION TRANSPORT	GO:0010959	NEDD4L,BCL2,KIF5B,TLR9,NPPA,DIAPH1,GLRX,TRPC1,AHCYL1,AKAP6,YWHAH,GPER1,GNB5,CACNA2D4,CACNA2D3,TRPC6,RANGRF,AHNAK,CACNB1,CACNB4,CACNB3,CNKSR3,FXYD5,WWP2,SLC9A1,F2RL3,WFS1,STK39,SEMG1,PRKACA,KCNAB2,CEMIP,PTK2B,CD84,RNF207,SUMO1,CXCL9,GPD1L,P2RX3,P2RX7,P2RX4,MYLK,P2RX5,PLCG1,PTPN3,CAMK2G,ACTN4,CCL2,CCL3,ANO6,CXCL10,CHP1,PDE4B,SGK2,PRKCE,EGF,CAB39,CAV1,XCL1,WNK4,TESC,CCL5,CCL4,CALM1,COMMD1,WNK2,CALM2…	157	-0.112933	-1.66273	0.0293179	0.327961	1	5180	-0.11725	-1.7148	0.0261569	0.212324	1	6109
CELLULAR POLYSACCHARIDE METABOLIC PROCESS	GO:0044264	PRKAG2,EXT2,PGM5,PER2,GYS1,AGL,NANS,PHKG1,PHKB,PYGB,FAM47E-STBD1,NR1D1,PGM2,UGP2,PYGM,PGM1,PYGL,B3GNT4,RPS27A,B3GNT8,GYG1,UBB,UBA52,EXT1,B3GNT2,UBC,MGAM,NHLRC1,PHKG2,ALG1,GSK3B,HAS3,PHKA2,CSGALNACT1,CSGALNACT2,HAS1,CALM1,GBE1,CALM2,CALM3,GAA	41	0.222269	1.67527	0.0293822	0.271671	1	3377	0.152246	1.15569	0.265545	0.735405	1	3319
HEART GROWTH	GO:0060419	TGFB2,S1PR1,C3orf58,SORBS2,PDLIM5,NDRG4,TGFBR3,NOTCH1,	8	-0.488318	-1.68761	0.0294938	0.3123	1	8966	-0.607198	-2.10967	0.00178536	0.0995719	0.9975	6885
CELLULAR RESPONSE TO LIPID	GO:0071396	DYNAP,SHPK,PMEPA1,BRCA1,DGAT2,OSBPL7,MLC1,ADNP2,ADCY6,NR3C1,GFI1,VDR,CALCOCO1,TICAM1,RNF4,RBM14,ESR2,ABHD2,PADI2,CDK7,NCOA1,NCOA3,NCOA6,FZD4,NCOA4,AXL,YWHAH,ADAM9,RHOXF1,ROCK2,MEF2C,ESR1,TNFAIP3,GPER1,TNIP3,MED4,MED30,ADCY2,NFKB1,GNAI1,ADCY5,KLF9,TADA3,PIAS1,TGFB1I1,LYN,PIAS2,CALR,CRHBP,PIM1,H2AFZ,RARA,PPARGC1B,GPLD1,PPAP2A,PDK3,STAP1,IL6,FFAR2,NR1H3,PTPN22,CD6,PTK2B,NR1D1,ZNF703,ZFP36L1,ZFP36L2,…	182	-0.107691	-1.68651	0.0294944	0.311501	1	7276	-0.119662	-1.88326	0.00755565	0.163578	1	4278
POSITIVE REGULATION OF ION TRANSPORT	GO:0043270	SCN1B,SCN3B,ARL6IP1,CACNB2,KIF5B,NPPA,GLRX,CYP4F2,PDGFB,TRPC1,AHCYL1,ADRA2A,GSTO1,AKAP6,PLA2G10,CCR1,CFTR,GSTM2,ANK3,GPER1,FHL1,STIM2,ORAI1,PDPK1,TNFRSF11A,RAB3GAP1,TRPC6,PDZK1,WNK1,HFE,FFAR1,CACNA1D,CNKSR3,KCNH2,RYR2,B2M,PKP2,LGALS3,PRSS8,KCNQ1,SLC9A1,KCNE1,ZP3,F2RL3,DMD,DRD4,WFS1,SGK3,STK39,SGK1,PDGFRB,DLG1,AKAP9,FXYD1,CAPN3,CEMIP,RNF207,AMIGO1,IL1B,ATP1B2,CXCL9,ATP1B3,ATP1B1,GPD1L,P2RX3,P2RX7,…	97	-0.148398	-1.71551	0.0296266	0.308783	1	5180	-0.159584	-1.84703	0.0117835	0.168479	1	4263
TUBE DEVELOPMENT	GO:0035295	GLI1,CHI3L1,NDRG4,TSC2,PRKD2,PCSK5,CTSH,ALDH1A2,DACT1,SFRP2,MEF2C,NOTCH4,ID2,ENG,SCRIB,MTSS1,LMO4,FGF2,HES1,CCM2,CSNK2B,BAG6,ZNF358,GATA2,CCDC103,GATA1,TGFBR2,STRA6,MEGF8,DNAAF1,MTHFD1,DEAF1,LEF1,ITGB1BP1,FUZ,TGFB1,ERRFI1,FGF7,TNF,ING2,KLHL3,CSF1R,ITGA3,ITGA6,WNT4,CEBPA,ATOH8,TGFB3,MTHFD1L,ARL13B,SDCCAG8,TGFB2,CCDC39,RHOB,CCDC40,RET,NPHP3,LRP6,PTCH1,ITGB4,WNK4,PRICKLE1,ITGB3,SRF,SOX8,NKX3-1,SOX4,…	131	-0.126454	-1.6868	0.0296795	0.312312	1	6760	-0.13814	-1.84326	0.013336	0.167959	1	7359
NEURON DIFFERENTIATION	GO:0030182	CLIC5,RNF165,NTRK1,SKOR1,NGFR,ITM2C,HDAC2,OMG,LINGO3,CCDC64,LINGO2,APBB1,PTPRA,RTN4R,PLA2G10,HS6ST1,NEFH,EPHA4,NTM,MAPK8IP2,ATP8A2,TDP2,L1CAM,FZD3,HRAS,MAPK1,MEF2C,SPTAN1,MAPK3,ARF4,TGFBR1,PAX6,ID2,PRMT1,PTPRO,AGER,CELSR2,RTN4,CEP290,USP33,SOS1,GP5,IL6,APOE,MEGF8,NBL1,BLOC1S3,WNT7A,NRAS,ERCC2,GBA,RELN,LRRK2,APOA1,WNT4,HMGB1,APP,TGFB2,NRCAM,STXBP1,WNT1,DDIT4,LRP6,SOD1,NR4A2,EHD1,PTK2,ARL3,VASP,PIC…	322	-0.0816047	-1.68377	0.0298207	0.313296	1	4744	-0.0669233	-1.38385	0.117856	0.391285	1	4942
RESPONSE TO GLUCOCORTICOID	GO:0051384	GOT1,KLF9,PDCD7,ANXA1,ZFP36L1,ZFP36L2,IL10,UBE2L3,IL6,ADAM9,TNF,IL1RN,REST,AQP1,	14	-0.373972	-1.69163	0.0298897	0.311116	1	8468	-0.32101	-1.45018	0.0865861	0.348628	1	5642
T CELL AGGREGATION	GO:0070489	RAB29,NLRC3,FOXP1,EIF2AK4,LY9,F2RL1,LIG4,ATP7A,FYN,CRTAM,CD86,CD80,PIK3CD,PRLR,AMICA1,CASP8,SLAMF6,KIT,PIK3CG,RHOH,TNFRSF4,GPR183,ADAM17,HSPD1,SLA2,ZAP70,ICAM1,KIF13B,LILRB1,TNFSF14,FOXP3,RSAD2,TNFSF4,STOML2,DPP4,EOMES,ELF4,CTPS1,HLA-E,CD3D,FCER1G,BTN3A1,CLEC7A,JAG2,TREML2,DDOST,CD7,THEMIS,CD74,CD1C,PTPRC,IL6,RORA,CADM1,ICOSLG,RORC,FADD,RIPK3,PTPN22,CD1D,ITK,NCK2,BATF,IRF4,CCR7,MICB,SLC11A1,CD4,C…	103	-0.141848	-1.678	0.0306529	0.316156	1	6713	-0.178886	-2.1057	0.00278496	0.0980185	0.9979	5048
MITOTIC CYTOKINESIS	GO:0000281	APC,SNX18,PLK1,MITD1,USP8,SNX33,CNTROB,NUSAP1,SPAST,RACGAP1,CHMP4B,RASA1,STMN1,KIF23,CKAP2,SPTBN1,CUL7,MYH10,CENPA,BBS4,SNX9,CEP55,STAMBP,ANLN,KIF20A,SON,ANK3,RHOA,	28	0.265783	1.67266	0.0308432	0.272774	1	9112	0.313798	1.97704	0.00561347	0.0982395	1	7647
PEPTIDYL-ASPARAGINE MODIFICATION	GO:0018196	ST6GALNAC1,UBE2J1,MCFD2,OSTC,ST6GALNAC2,ST6GAL1,DDOST,FUT8,ST3GAL3,ST3GAL1,ST3GAL5,ST3GAL2,ST3GAL4,ST3GAL6,LMAN1,RPN1,RPN2,TUSC3,VCP,NUDT14,MAGT1,ALG5,HIF1AN,DERL3,UBE2G2,SYVN1,DPM1,DPM2,ST6GALNAC6,DPM3,STT3A,STT3B,ST6GALNAC3,UGGT1,ST6GALNAC4,UGGT2,DAD1	37	-0.230245	-1.66246	0.0308432	0.327158	1	8757	-0.209835	-1.50268	0.0674336	0.313855	1	9587
NEGATIVE REGULATION OF PURINE NUCLEOTIDE METABOLIC PROCESS	GO:1900543	MLXIPL,DRD4,PPIF,APLP1,EGLN1,GNAI3,PPARA,FBP1,GNAI2,PRKCA,CBFA2T3,PALM,CCR2,GRM2,GABBR1,FLCN,ADRA2A,OPRM1,PDZD3,AKAP6,SNCA,PDE2A,PID1,HDAC4,MAPK7,LTB4R2,	26	-0.277078	-1.6784	0.0309095	0.316784	1	10648	-0.264383	-1.60356	0.0437985	0.262452	1	10870
PROTEIN N-LINKED GLYCOSYLATION VIA ASPARAGINE	GO:0018279	ST6GALNAC1,UBE2J1,MCFD2,OSTC,ST6GALNAC2,ST6GAL1,DDOST,FUT8,ST3GAL3,ST3GAL1,ST3GAL5,ST3GAL2,ST3GAL4,ST3GAL6,LMAN1,RPN1,RPN2,TUSC3,VCP,NUDT14,MAGT1,ALG5,DERL3,UBE2G2,SYVN1,DPM1,DPM2,ST6GALNAC6,DPM3,STT3A,STT3B,ST6GALNAC3,UGGT1,ST6GALNAC4,UGGT2,DAD1,	36	-0.234697	-1.66205	0.031003	0.326594	1	8061	-0.203053	-1.45435	0.0912691	0.345379	1	9587
LYMPHOCYTE ACTIVATION	GO:0046649	HDAC5,BCL2,RAB29,ATM,HDAC9,PIK3CD,PRLR,SLAMF6,PIK3CG,RNF168,RHOH,CD40LG,HDAC4,MEF2C,CD40,HSPD1,SLA2,CR2,MFNG,MS4A1,TPD52,ZAP70,LRRC8A,FLT3,KIF13B,KLRK1,CD79B,CD79A,TNFSF14,RNF8,KLF6,NCR1,CEBPG,DPP4,HLA-E,CD3D,LAT2,DDOST,NOTCH2,IKZF1,PTPRC,IL6,CADM1,PTPN22,BATF,IRF4,MICB,SLC11A1,CD6,CD4,LEF1,PTK2B,LAX1,HHEX,ZFP36L1,SLAMF7,ZFP36L2,IL10,CD244,CORO1A,BMX,NFAM1,CD8A,CLCF1,DOCK8,CD28,PTPN2,ULBP1,ULBP3,…	166	-0.111777	-1.6789	0.0310201	0.318512	1	6713	-0.16928	-2.55169	0.000200682	0.0213428	0.2191	5821
REGULATION OF CALCIUM ION TRANSMEMBRANE TRANSPORT	GO:1903169	CLIC2,DRD4,CACNB2,TLR9,CASQ1,NPPA,TSPAN13,DIAPH1,PRKACA,CAPN3,PTK2B,CEMIP,TRPC1,ADRA2A,GSTO1,FMR1,FKBP1B,AKAP6,UBQLN1,SRI,CXCL9,ATP1B1,GSTM2,PDE4D,CAMK2D,GPER1,GNB5,PLCG1,HTT,FKBP1A,STIM2,SEPN1,PDPK1,CXCL10,TMEM110,PDE4B,AHNAK,CACNB1,CACNB4,CACNB3,JSRP1,XCL1,CACNA1C,SNCA,RYR2,PKD2,SLC8A1,STIM1,SLC9A1,CALM1,CALM2,CALM3,DMD,F2RL3,F2R	55	-0.192121	-1.67735	0.031051	0.315897	1	8110	-0.138655	-1.21755	0.216194	0.513002	1	8725
DNA DEALKYLATION	GO:0035510	TET3,TET2,TET1,APOBEC2,AICDA,TDG,APOBEC3A,ASCC3,MGMT,MPG,APOBEC3F,ALKBH1,ASCC1,ALKBH3,ALKBH2,FTO,APOBEC3C,APEX1,ASCC2	19	-0.330134	-1.70679	0.0311377	0.303044	1	3443	-0.292864	-1.53808	0.0564339	0.293953	1	4095
POSITIVE REGULATION OF PHOSPHOLIPID METABOLIC PROCESS	GO:1903727	FABP3,FLT1,PDGFRA,PDGFRB,AMBRA1,FGR,FLT3,TNFAIP8L3,PDGFB,CCR7,CD81,PTK2B,PRKCD,PIK3R4,TGFB1,IRS1,KIT,STOML2,ATG14,FGF2,PTK2,ZP3,TEK,NOD2,	24	-0.289039	-1.6878	0.0314	0.314558	1	12459	-0.308742	-1.80142	0.0151271	0.175338	1	10655
REGULATION OF LEUKOCYTE CELL-CELL ADHESION	GO:1903037	PPARA,PRR5,HAVCR2,IDO1,MAP3K14,CD274,LGALS9,HHLA2,CD55,SYK,ADAM8,PIK3CA,GRAP2,CD40LG,GSN,TMIGD2,TNFAIP8L2,HSPD1,PAG1,TIGIT,RAC1,ZAP70,CLPTM1,IFNG,KLRK1,SART1,SIRPG,AGER,CTLA4,CAMK4,IL12A,ZNF683,LYN,MAPKAP1,PRDM1,CEACAM1,DPP4,IL27,RARA,HLA-E,CD3D,PIK3R1,YES1,SOCS5,FLOT2,HLA-G,IL12RB1,PTPRC,IL6,IL6ST,TGFBR2,CD46,PTPN22,IRF4,CD6,CCL28,CD4,LAX1,ASS1,IL10,IL1B,PRKCQ,VAV1,TNF,PYCARD,IL23R,CD28,PTPN2,IL…	184	-0.106652	-1.67902	0.0315534	0.319592	1	5672	-0.120313	-1.90088	0.0114711	0.161983	1	8481
POSITIVE REGULATION OF VASCULATURE DEVELOPMENT	GO:1904018	BRCA1,EPHA1,CHI3L1,SASH1,CIB1,ANGPTL4,RUNX1,HDAC7,PDCD6,ALOX12,HDAC9,ADM2,PRKD2,PDCL3,PRKD1,PDGFB,SERPINE1,CTSH,HIPK2,AQP1,HIPK1,PGF,PTGS2,THBS1,RAPGEF3,CHRNA7,RRAS,ZNF304,VASH2,KIT,CCR3,CXCL8,HYAL1,NODAL,PPP1R16B,XBP1,ECM1,AGGF1,SPHK1,ZC3H12A,SFRP2,TMIGD2,GPER1,NOS3,SIRT1,CYP1B1,ENG,CEACAM1,FGF2,RLN2,GATA2,HSPB1,CD34,VEGFC,CTH,HIF1AN,BTG1,RAPGEF2,IL1B,TNFSF12,HIF1A,VEGFA,FLT1,PLCG1,EGR1,ITGA5,JA…	77	-0.160551	-1.64846	0.0315872	0.337537	1	3570	-0.202786	-2.08191	0.00204415	0.101967	0.9991	5108
SISTER CHROMATID SEGREGATION	GO:0000819	NDEL1,APITD1,PRC1,RANGAP1,CLASP1,FBXW7,TEX14,HORMAD1,NAA50,MAD1L1,BUB3,ZW10,KIF2C,BUB1,VPS4A,KLHL22,KIF22,KIF23,RAB11A,CEP57,CDC20,CENPF,NSL1,KIF2A,RAD51C,BECN1,HDAC8,SMC3,CUL3,GSG2,CHMP3,REC8,CLASP2,RRS1,RCC2,CHMP1A,MAD2L1,WAPAL,SMC4,SMC2,AURKB,SPAG5,CDCA8,KIFC1,BIRC5,SPC25,SPC24,CDC23,CENPA,CENPC,CENPO,CHMP6,PMF1,RPS27,PDCD6IP,POGZ,CENPT,CENPQ,CDCA5,CENPU,NCAPD3,MCMBP,NCAPD2,DLGAP5,AHCTF1,CENPN…	161	0.113203	1.67006	0.0319598	0.275137	1	9565	0.133656	1.98047	0.00654372	0.097122	1	7796
REGULATION OF MITOTIC CELL CYCLE	GO:0007346	PSMB7,CDC16,PSMB4,PSMB1,PSMB6,PCBP4,PSMB3,PSMB2,PSMA3,PSMA4,ATF2,PSMA7,PSMB5,PSMA8,PSMD1,PSMD2,PSMD3,SMARCA4,LCMT1,PSMB8,PSMB9,CDC20,CDKN1B,ANKRD17,RAD51B,KIF11,E2F4,TIPIN,E2F1,RAD51C,TFDP1,CCNA2,PHIP,PSMA1,PSMA5,TFDP2,UBE2E1,CUL3,DACT1,FZD3,UBE2E2,HRAS,XPC,ARID3A,E2F7,ID2,PRMT1,RBL2,SCRIB,ANKRD32,PRMT2,CRADD,PRMT5,CDC23,CENPJ,CDC27,CDC26,AFAP1L2,DYNC1LI1,DLGAP5,NDC80,NME6,MAD2L1BP,ESPL1,PRCC,TAC…	378	0.0733603	1.65098	0.0319821	0.290805	1	4070	0.0837466	1.87425	0.0108173	0.147804	1	4448
METAPHASE PLATE CONGRESSION	GO:0051310	CHMP1A,CDCA8,KIFC1,CCNB1,MAD1L1,CHMP4B,TRAPPC12,ZW10,FAM83D,KIF2C,PSRC1,VPS4B,VPS4A,CENPE,KIF22,KPNB1,CHMP4A,CHMP2A,CDC23,SEH1L,RAB11A,CHMP7,CEP55,CHMP6,CHMP2B,KIF18A,PDCD6IP,CENPF,SPICE1,BECN1,CENPQ,CDCA5,PIBF1,NDC80,CUL3,MIS12,ANKRD53,CHMP1B,CHAMP1,CHMP3,SPDL1,CHMP5,RRS1	43	0.21759	1.68513	0.0320242	0.263386	1	3936	0.257246	2.00542	0.00483481	0.0876337	1	7316
BETA-CATENIN-TCF COMPLEX ASSEMBLY	GO:1904837	TCF7,ASH2L,AXIN2,HIST1H4H,RUVBL1,PYGO2,HIST4H4,MEN1,CREBBP,KMT2D,SMARCA4,RBBP5,CDC73,LEF1,HIST1H4K,LEO1,KAT5,CTNNB1,TLE3,TLE4,BCL9,HIST1H4I,EP300,HIST1H4J,HIST1H4C,TLE2,HIST1H4D,TRRAP,HIST1H4E,BCL9L,HDAC1,TLE1,TCF7L1,TCF7L2,MYC	35	-0.23377	-1.65582	0.0320803	0.332955	1	2420	-0.255302	-1.77985	0.0206771	0.181178	1	6547
POSITIVE REGULATION OF VASCULAR ENDOTHELIAL GROWTH FACTOR PRODUCTION	GO:0010575	PTGS2,BRCA1,ARNT,SULF2,EIF2AK3,SULF1,TGFB1,FLT4,IL1B,IL6ST,HIF1A,RORA,HPSE,CYP1B1,C3,C5,NODAL,ATF4,	18	-0.325938	-1.67129	0.0321174	0.319292	1	6947	-0.226665	-1.1512	0.275807	0.567262	1	4792
REGULATION OF RELEASE OF CYTOCHROME C FROM MITOCHONDRIA	GO:0090199	GPER1,PPIF,PARK2,PSMD10,OPA1,BCL2L1,HGF,PMAIP1,CIDEB,BAD,PDCD5,NOL3,APOPT1,BCL2L11,IGF1,BIK,MOAP1,BAX,PRELID1,MFF,BMF,TRIAP1,FAM162A,GPX1,DNM1L,AKT1,PINK1,MMP9,HRK,FXN,BID,PYCARD,BNIP3,TP53,MLLT11,TNFSF10,PLAUR	37	0.2346	1.68144	0.0323298	0.267074	1	2999	0.196184	1.40949	0.105873	0.526609	1	4617
CARTILAGE DEVELOPMENT	GO:0051216	CHI3L1,RUNX1,EIF2AK3,SNX19,ATP7A,GHRL,WNT2B,CD44,WNT7A,NOV,HYAL2,SULF2,TGFB1,ZBTB16,HYAL1,BMPR2,NFIB,WNT10B,MEF2C,GDF5,MGP,ITGB8,LRP6,RUNX3,RUNX2,BMP1,HYAL3,COL11A2,SULF1,PKD1,FGF2,CREB3L2,WNT5B,BMP2,GPLD1	35	-0.236564	-1.65562	0.0327704	0.332045	1	8876	-0.219827	-1.54721	0.0567231	0.290796	1	11170
NUCLEOSIDE TRIPHOSPHATE BIOSYNTHETIC PROCESS	GO:0009142	PRKAG2,SURF1,CHCHD10,ATP6V0A2,ATP6V0A1,ATP5A1,COX5B,ALDOA,AK5,CMPK2,ATP5B,AK4,ATP5D,ATP5E,TCIRG1,AK7,AK9,AK8,TGFB1,AK1,CMPK1,NME1,ATP5J,ATP5H,ATP5I,ATP5O,VPS9D1,ATP5L,NME3,ATP5S,NME4,ATP5F1,IMPDH2,IMPDH1,DTYMK,ATP5G3,ATP5G1,SUCLG1,MT-ATP8,ATP5G2,MT-ATP6,SLC25A13,GBAS,STOML2,ATP5J2,CTPS1,ATP5C1	47	0.206805	1.68115	0.0328453	0.266249	1	10919	0.24624	1.99369	0.00587878	0.0922161	1	9485
REGULATION OF CYCLIN-DEPENDENT PROTEIN SERINE/THREONINE KINASE ACTIVITY	GO:0000079	APC,CDC25C,GADD45A,CDC25A,CDC6,PSMD10,CDKN2B,CDK5R1,CCNY,CDKN2A,PSRC1,LATS2,MEN1,PDGFB,PKMYT1,CDKN2D,LATS1,CCND1,FAM58A,MNAT1,HHEX,CDK7,HERC5,CDKN1B,INCA1,CCNL2,CKS2,CDK5RAP1,CDK5RAP3,CKS1B,CCNC,CCNH,HEXIM1,CCNK,HEXIM2,CCNL1,ADAM17,CDKN2C,RGCC,TFAP4,CDKN3,PLK1,GTF2H1,CEBPA,MAPRE3,CDKN1A,CCNT2,CCNT1,PTEN,CCNE2,SERTAD1,BCCIP,CCND3,CCNG1,AKT1,PKD1,BLM,PKD2,GTPBP4,CCND2,CDC37	61	0.182338	1.66675	0.032874	0.27843	1	3133	0.185448	1.70099	0.0283899	0.2515	1	6811
CALCIUM ION TRANSMEMBRANE TRANSPORT	GO:0070588	TRPV4,NALCN,PTPRC,RYR1,MCOLN2,RYR3,MCOLN1,MCOLN3,CCR7,CCR5,TRPV5,TRPC1,TRPV6,ATP2B4,NOL3,TRPM2,TRPV1,ATP2A2,ERO1L,PLCG2,GAS6,CHERP,TRPV2,CACNA2D4,FKBP1A,CACNA2D3,TMCO1,CCL3,ANO6,TRPV3,TRPC6,TRPM4,MCU,MCUR1,TRPM6,MICU2,IBTK,SLC25A23,CACNB3,CACNG8,TRPM7,CACNA1D,TRPM8,CACNA1C,XCL1,RYR2,LCK,CACNA1G,PKD1,TRPA1,PKD2,ITPR1,SLC8A1,FGF2,TRPC4AP,SMDT1,CCDC109B,ITGAV,MICU1,SLC8A3,F2R	61	-0.182773	-1.67631	0.0329473	0.316262	1	4850	-0.184526	-1.70232	0.0250505	0.217682	1	6542
HEPARAN SULFATE PROTEOGLYCAN METABOLIC PROCESS	GO:0030201	EXT2,B3GAT3,SULF2,SULF1,GLCE,SGSH,CSGALNACT1,HPSE,GPC1,EXT1,XYLT2,HS3ST3B1,	12	-0.396692	-1.6683	0.0332661	0.322813	1	1815	-0.428542	-1.7969	0.0175227	0.177565	1	2717
REGULATION OF CELL DEVELOPMENT	GO:0060284	KANK1,BAG5,MFI2,RAB29,TRPV4,CIB1,ARHGEF1,NDRG4,STX1B,ZEB1,ADCY6,CBFA2T2,GORASP1,CERS2,NTRK1,INPP5F,CRMP1,ARHGDIA,ASCL2,TCF12,GFI1,GDI1,NGEF,C3orf17,GAK,NGFR,ITM2C,FKBP4,PAQR3,HDAC2,OMG,VLDLR,ROCK1,SERPINE2,RTN4R,BCL6,RNF6,YWHAH,RUFY3,EPHA4,NUMBL,L1CAM,FZD3,MEF2C,FES,RAC1,NUMB,KIF13B,PAX6,ID2,HOOK3,PTPRO,MARK2,RPS19,CAMK1,LYN,FLNA,WEE2,S100A10,CALR,STK24,RTN4,ATP6AP1,HES1,FBLN1,SRGAP2C,APOE,MEGF8,…	310	-0.0825479	-1.67237	0.0334414	0.31882	1	6716	-0.0898917	-1.81797	0.0142971	0.171841	1	3652
REGULATION OF CELLULAR RESPONSE TO STRESS	GO:0080135	BAG5,UBE2V1,FBXW7,BAK1,TERF2IP,OS9,ARL6IP5,CERS2,INPP5F,NCOR1,FKBP4,SLAMF1,LGALS9,SOD2,IGF1R,DERL3,HDAC6,ZNF622,EPHA4,RNF168,MAPK8IP2,CD40LG,HDAC3,DACT1,HRAS,MAPK1,RAD51,MAPK3,HMGA1,RNF169,TGFBR3,ERN1,PARPBP,TAOK2,HGF,PRMT1,ANKRD32,AJUBA,RNF8,LYN,NEK4,CEBPG,STK24,RASSF2,AKT1S1,BAG2,BAG6,DDX5,FBLN5,EEF1E1,KDM1A,CDKN2A,SPRED2,MEN1,PPEF2,ACKR3,PTPN22,HSPB1,MBIP,PDCD4,ZNF675,HIPK3,MAP3K10,SPRED1,IL1B…	406	0.0724037	1.6731	0.0335761	0.273395	1	4368	0.0555812	1.28804	0.160127	0.618521	1	11730
NEGATIVE REGULATION OF MRNA METABOLIC PROCESS	GO:1903312	TMBIM6,DHX34,TOB1,NELFE,SUPT5H,SAP18,C1QBP,CCNT1,RNPS1,CTR9,ZC3H14,RNF20,NBAS,PABPC1,RBMX,PTBP1,SRSF9,SRSF6,SRSF7,SRSF4,BARD1,U2AF2,SFSWAP,RNF40,SRSF10,SRSF12,CDK9	27	0.267804	1.65631	0.0336336	0.285639	1	4397	0.213881	1.33703	0.137849	0.566322	1	3394
NEGATIVE REGULATION OF LEUKOCYTE MIGRATION	GO:0002686	PADI2,CD300A,NOV,PTGER4,HMOX1,GCSAM,CCL2,STAP1,C5,NBL1,C5AR2,KLRK1,WASL,PLCB1,CCL28	15	-0.359976	-1.67879	0.0340999	0.317419	1	6545	-0.436526	-2.03814	0.00334975	0.117458	0.9998	4038
REGULATION OF NIK/NF-KAPPAB SIGNALING	GO:1901222	CHI3L1,TRIM40,RPS3,SASH1,DLG1,ADIPOR1,HDAC7,TLR6,ACTN4,EIF2AK2,COPS8,TNFRSF10A,TIRAP,TNFRSF10B,PTPN22,CARD14,CARD10,CPNE1,EZR,MALT1,TNFSF15,RELA,ZFP91,TRAF6,MAP3K7,TLR3,IRAK1,TNF,TSPAN6,TRAF2,NOD1,NOD2,	32	-0.245756	-1.6526	0.0341021	0.335696	1	5556	-0.274929	-1.84622	0.013593	0.167634	1	8877
POSTTRANSCRIPTIONAL REGULATION OF GENE EXPRESSION	GO:0010608	PSMB7,PSMB4,PSMA6,PSMB1,PCBP4,PSMB6,PSMB3,ICT1,PSMD10,PSMB2,PSMA3,EXOSC4,PSMA4,PSMA7,DIS3,GAPDH,PSMB5,PSMA8,EXOSC2,CARHSP1,NCOR1,OGFOD1,PSMD1,PSMD2,NCOR2,PSMD3,TIRAP,PSMB8,PSMB9,MTPN,BCDIN3D,STAT3,GCNT2,CPEB2,E2F1,MPV17L2,ERBB2,PSMA1,ZNF385A,PSMA5,EXOSC9,SNIP1,TNRC6A,ESR1,WTIP,MYD88,NRDE2,ZCCHC11,RNF139,38200,37834,AJUBA,ETF1,SAMD4B,SAMD4A,ELAVL1,DHX9,YWHAZ,SMAD1,SMAD2,UHMK1,MAPKAPK5,FAM129A,SMAD…	328	0.0785774	1.6301	0.0341677	0.300073	1	6978	0.0440811	0.913541	0.549779	0.883708	1	7731
REGULATION OF CELLULAR RESPONSE TO GROWTH FACTOR STIMULUS	GO:0090287	SNX25,PMEPA1,LEMD3,CDKN2B,GATA3,RNF165,PDCD6,PRKD2,PRDM16,SKOR1,GPC1,HIPK2,BAMBI,FGFBP3,PCSK6,VTN,HTRA4,DKK3,FLCN,THBS1,CD109,SULF2,MMRN2,LTBP1,PPM1A,STRAP,BMPR2,BCL9L,CDKN1C,ADAM17,SMURF1,MTMR4,GDF5,TGFBR1,PDPK1,SIRT1,STUB1,ENG,FBN2,ACVRL1,XIAP,FAM89B,SMAD7,SMAD2,TGFB1I1,SMAD4,GRB10,SMAD3,SMURF2,RNF111,SKI,FGF2,CD63,HTRA3,VASN,PIN1,FSTL3,LDLRAD4,FBXL15,FGFR2,TGFBR2,MYO1C,MEN1,NBL1,DSTYK,RBPMS2,T…	119	-0.132242	-1.67601	0.0342084	0.315522	1	2263	-0.115273	-1.46448	0.081811	0.336515	1	5060
POSITIVE REGULATION OF CANONICAL WNT SIGNALING PATHWAY	GO:0090263	PSMB7,PSMB4,PSMA6,PSMB1,PSMB6,CCAR2,PSMB3,PSMD10,PSMB2,PSMA3,PSMA4,PSMA7,LRRK1,FGFR2,RNF220,TMEM198,PSMB5,PSMA8,LGR4,PSMD1,PSMD2,WLS,PSMD3,WNT2B,CSNK1D,BAMBI,DIXDC1,CAPRIN2,PSMB8,PSMB9,DAPK3,GPRC5B,ILK,USP34,PSMA1,RPS27A,PSMA5,UBB,UBA52,PSME4,SFRP2,LGR6,UBC,PSMD12,PSMD9,COL1A1,PSMD11,PSMD13,LRRK2,AXIN2,WNT4,AXIN1,ZBED3,PSMC1,PSMC2,PSMA2,NFKB1,LRP6,RNF146,UBR5,JUP,XIAP,TRPM4,PSME1,PSMD7,PSMD8,PSMD…	86	0.151175	1.63192	0.0343088	0.299856	1	8361	0.137445	1.49579	0.0732428	0.446256	1	8193
POSITIVE REGULATION OF RELEASE OF CYTOCHROME C FROM MITOCHONDRIA	GO:0090200	GPER1,PPIF,PMAIP1,CIDEB,BAD,PDCD5,BCL2L11,APOPT1,MOAP1,BIK,BAX,BMF,MFF,FAM162A,DNM1L,HRK,PINK1,MMP9,BID,PYCARD,BNIP3,TP53,MLLT11,TNFSF10,PLAUR	25	0.275743	1.64657	0.0344275	0.292142	1	2182	0.225393	1.33682	0.143554	0.565533	1	2362
FC-EPSILON RECEPTOR SIGNALING PATHWAY	GO:0038095	PSMB7,PSMB4,PSMA6,PSMB1,PSMB6,PSMB3,PSMD10,UBE2V1,PSMB2,PSMA3,PSMA4,PSMA7,BCL10,PSMB5,PSMA8,FOS,FBXW11,MAP2K4,PSMD1,PSMD2,PSMD3,TAB3,MAPK9,TAB1,TAB2,MAPK8,PSMB8,PSMB9,PIK3CB,PPP3R1,PAK2,SYK,PSMA1,PIK3CA,GRAP2,BTRC,PSMA5,SKP1,HRAS,MAPK1,MAPK3,PSMD12,PSMD11,PSMD13,RAC1,IKBKG,GAB2,PDPK1,PSMA2,MAP3K1,NFKB1,CARD11,NFATC3,NFATC1,NFKBIA,MALT1,TRAF6,LYN,MAP3K7,IKBKB,PSMD14,KRAS,MAP2K7,CHUK,FCER1G,LAT2,PI…	125	0.124981	1.63309	0.0344413	0.299358	1	7493	0.114179	1.48638	0.0703967	0.455785	1	6560
NEGATIVE REGULATION OF IMMUNE SYSTEM PROCESS	GO:0002683	CIB1,PPARG,ATM,TLR9,IL31RA,LGR4,HLA-DOA,HLA-DOB,TICAM1,HAVCR2,CD274,PADI2,LGALS9,TNFRSF13B,C4BPA,A2M,TYRO3,CD55,SERPING1,ZBTB16,PHPT1,TNFAIP3,GPER1,TNFAIP8L2,MNDA,PAG1,SLA2,TIGIT,SAMSN1,KLRK1,PRMT1,HSPA9,RPS19,CTLA4,LPXN,LYN,LRRC17,LILRB4,CEACAM1,TSPAN6,HES1,RARA,HLA-E,SARM1,FSTL3,TRAF3IP1,SOCS5,HLA-G,STAP1,PTPRC,NBL1,C5AR2,ERBB2IP,NR1H3,PTPN22,NR1H2,MICB,CCL28,ZNF675,PTK2B,LAX1,NR1D1,ZFP36L1,PTP…	186	-0.1039	-1.63795	0.0346138	0.341641	1	10441	-0.121915	-1.93534	0.00623241	0.151809	1	10223
PURINE NUCLEOBASE BIOSYNTHETIC PROCESS	GO:0009113	ADA,PAICS,GMPS,SHMT1,HPRT1,CECR1,PRPS1,PRTFDC1,ADAL	9	-0.450138	-1.64923	0.0346514	0.338759	1	5743	-0.299785	-1.10012	0.319442	0.604734	1	4483
CELLULAR RESPONSE TO THYROID HORMONE STIMULUS	GO:0097067	KLF9,GAS2L1,LMO2,CTSH,CTSB,MED1,CTSS,GATA1,RDX,CTSL,	10	-0.426218	-1.64648	0.0346844	0.339577	1	4800	-0.352197	-1.35626	0.134539	0.410114	1	2593
MONOUBIQUITINATED PROTEIN DEUBIQUITINATION	GO:0035520	MYSM1,USP15,BAP1,USP16,ASXL1,USP47,ATXN3,USP1,	8	0.473336	1.6437	0.0349232	0.292623	1	4848	0.502756	1.76484	0.0183633	0.208834	1	4333
ARTERY DEVELOPMENT	GO:0060840	LRP1,PDGFRB,NF1,HOXA1,ACVR2B,BMPR1A,HEY1,TGFBR1,TGFB2,JAG1,STRA6,ENG,ACVRL1,NRP1,NOTCH1,SMAD7,RBPJ,HPGD,PKD2,BMPR2,SOX4,NOG,HES1,MYLK,VEGFA	25	-0.277409	-1.65967	0.035035	0.329175	1	6358	-0.284671	-1.70711	0.0238521	0.216188	1	6231
POSITIVE REGULATION OF DNA BINDING	GO:0043388	PARK2,PARK7,HMGB1,GATA3,HMGB2,ACD,RB1,EDF1,SIRT2,EGF,IGF1,TRAF6,TGFB1,MMP9,NME1,TXN,CEBPG,SKI,HES1,PLAUR,	20	0.307675	1.63831	0.0352538	0.296721	1	4249	0.270102	1.44366	0.0890185	0.49798	1	528
PROTEIN LOCALIZATION TO MITOCHONDRION	GO:0070585	TOMM34,DNAJC19,AIP,TIMM13,TIMM8B,IMMP2L,COX18,MARCH5,FIS1,TIMM50,PMAIP1,TOMM5,BAD,TIMM10B,TOMM70A,FBXO7,MTCH2,DNAJA1,CHCHD4,IMMP1L,SLC25A6,LRRK2,TRNT1,GRPEL2,GRPEL1,TIMM17A,PMPCA,TIMM17B,TIMM9,MFN2,AFG3L2,TIMM10,SAMM50,TOMM22,TOMM20,DNLZ,HSPA4,GDAP1,TIMM23,BCL2L11,MOAP1,HSP90AA1,BAX,TIMM23B,MFF,PAM16,BMF,TSPO,TIMM22,HK2,TIMM21,TOMM7,TIMM44,PINK1,AKT1,HK1,PDE2A,TOMM40,TOMM40L,NDUFA13,	60	0.179864	1.64869	0.0353717	0.290307	1	11454	0.163814	1.48798	0.0736086	0.454133	1	12026
ATP BIOSYNTHETIC PROCESS	GO:0006754	ATP5G3,ATP5G1,PRKAG2,SURF1,CHCHD10,MT-ATP8,ATP6V0A2,ATP5G2,ATP6V0A1,MT-ATP6,ATP5A1,COX5B,ALDOA,ATP5B,ATP5D,ATP5E,TCIRG1,AK9,SLC25A13,TGFB1,GBAS,ATP5J,ATP5H,ATP5I,VPS9D1,STOML2,ATP5O,ATP5L,ATP5S,ATP5J2,ATP5F1,ATP5C1,	32	0.241344	1.63438	0.0354638	0.299886	1	3442	0.271341	1.83531	0.014828	0.17089	1	9485
MITOCHONDRIAL RESPIRATORY CHAIN COMPLEX IV BIOGENESIS	GO:0097034	COA3,SURF1,COX17,COA1,COX14,COX20,COA4,COX19,BCS1L,SMIM20,TIMM21,CHCHD5,	12	0.391644	1.66555	0.0355289	0.278861	1	7739	0.332472	1.40596	0.108499	0.521247	1	10234
RESPONSE TO BACTERIUM	GO:0009617	SHPK,RAB29,TLR9,TLR2,GFI1,SRR,TIRAP,TICAM1,NGFR,LGALS9,ANKRD17,AXL,SYK,RNASE3,ADAM9,TNFRSF10C,CD36,MEF2C,TLR5,TNFRSF9,TNFAIP3,CD40,MYD88,TNIP3,SNX3,SLPI,CFP,NFKB1,IL12A,LYN,IL6R,MAPKAPK3,HLA-E,SELP,STAP1,IL6,SEMG1,NR1H3,ERBB2IP,PTPN22,IRF5,IGLL1,OTUD5,CD6,LYZ,SLC11A1,IGHE,TNFRSF18,PRKCD,IGLL5,NR1D1,CD27,PF4V1,IL10,TGFB1,IL1B,CXCL9,TNF,IGHG1,PYCARD,IGHG4,CXCL2,CXCL1,IGHG2,HAMP,IL23R,IRAK3,IL23A,SB…	210	0.0979004	1.6452	0.0355556	0.291659	1	2308	-0.0836508	-1.40745	0.103963	0.376728	1	5392
LYMPHOCYTE AGGREGATION	GO:0071593	RAB29,NLRC3,FOXP1,EIF2AK4,LY9,F2RL1,LIG4,ATP7A,FYN,CRTAM,CD86,CD80,PIK3CD,PRLR,AMICA1,CASP8,SLAMF6,KIT,PIK3CG,RHOH,TNFRSF4,GPR183,ADAM17,HSPD1,SLA2,RAC2,ZAP70,ICAM1,KIF13B,LILRB1,TNFSF14,FOXP3,RSAD2,TNFSF4,STOML2,DPP4,EOMES,ELF4,CTPS1,HLA-E,CD3D,FCER1G,BTN3A1,CLEC7A,JAG2,TREML2,DDOST,CD7,THEMIS,CD74,CD1C,PTPRC,IL6,RORA,CADM1,ICOSLG,RORC,FADD,RIPK3,PTPN22,CD1D,ITK,NCK2,BATF,IRF4,CCR7,MICB,SLC11A1,…	104	-0.136785	-1.6381	0.0355564	0.342598	1	6713	-0.174388	-2.09429	0.00220928	0.102658	0.9983	5048
POSITIVE REGULATION OF ALCOHOL BIOSYNTHETIC PROCESS	GO:1902932	GPER1,LHCGR,TNF,PRKAA1,ABCG1,IFNG,CD244,IL1B,SNCA	9	-0.445155	-1.63504	0.0357214	0.340501	1	9722	-0.406821	-1.50125	0.0721506	0.315358	1	10393
SENSORY ORGAN DEVELOPMENT	GO:0007423	HPN,SIPA1L3,AHI1,TOPORS,AGTPBP1,CLIC5,GATA3,HIPK2,SMARCA4,HIPK1,BBS4,HDAC2,STAT3,FZD4,GPM6A,ACTL6A,PTPRM,BMPR2,EPHB2,RAB3GAP1,PAX6,CYP1B1,FBN2,ACVRL1,NRP1,MAF,PTPN11,CACNA1C,EPHA2,SKI,KCNQ1,CEP290,RARG,SLC4A7,LRTOMT,JAG2,IFT122,MPV17,PDGFRA,WNT10A,PDGFRB,RAB18,TDRD7,FGFR2,HOXA1,ZNF513,IFT140,DFNB31,UNC45B,TTLL5,NPHP1,WNT16,SH3PXD2B,STRA6,MDM1,WNT2B,NKD1,CHD7,BLOC1S3,WNT7A,PROM1,FBN1,NRL,MYO7A,NOG…	92	-0.146177	-1.64097	0.0357785	0.343906	1	11541	-0.138955	-1.56919	0.0539019	0.277617	1	8050
ER-ASSOCIATED UBIQUITIN-DEPENDENT PROTEIN CATABOLIC PROCESS	GO:0030433	UBE2J1,UBE2J2,WFS1,MAN1B1,RNF121,DERL1,TMUB1,RNF175,OS9,SEL1L,UBXN8,RNF5,RNF103,SDF2,TMEM67,ERLIN1,UBXN4,ERLIN2,VCP,FOXRED2,TRIM13,DERL3,UBE2G2,RNF185,DERL2,SYVN1,UBQLN1,SDF2L1,TMEM129,STT3B,UBQLN2,AMFR,EDEM3,EDEM1,NPLOC4,EDEM2,FBXO6,HSPA5,UFD1L,PSMC1,POMT2,PSMC2,POMT1,VIMP,TOR1A,YOD1,ANKZF1,FAF2,PSMC6,PSMC5,JKAMP,PSMC4,AUP1,PSMC3,USP19,KIAA0368,SEC61B,HSP90B1,DNAJB9,DNAJC10,UGGT1,UGGT2,	62	0.179301	1.66093	0.0357951	0.281552	1	10146	0.13321	1.23629	0.208863	0.663885	1	9538
TRANSITION METAL ION TRANSPORT	GO:0000041	MFI2,CLTC,SLC39A14,RAB11B,SLC39A11,SLC39A13,SLC39A7,SLC39A8,SLC39A6,SLC30A5,SLC39A4,ATP6V0A2,ATP6V0A1,LMTK2,MCOLN1,ATP7A,PICALM,SLC11A1,ATP6V0C,ATP6V0E2,TRPC1,SLC11A2,TFR2,TCIRG1,ATP6V0B,STEAP1B,ATP6V1B2,ATP6V1D,ATP6V1H,SLC39A1,ATP6V1C1,ATP6V1F,SLC39A3,STEAP3,ATP6V0E1,ATP6V0D2,STEAP4,ATP6V0D1,SLC39A10,DNM2,STEAP2,TTYH1,CCS,ATOX1,ATP6V1E2,TRPC6,ATP7B,ATP6V1A,ATP6V1C2,ATP6V1E1,IREB2,CUTC,ATP6V1G1,A…	63	0.173775	1.62818	0.0358082	0.300493	1	8086	0.17274	1.60839	0.0437236	0.332115	1	8938
MAPK CASCADE	GO:0000165	PSMB7,PSMA6,PSMB4,PSMB1,PSMB6,PSMB3,PSMD10,PSMB2,PSMA3,PSMA4,MAPK8IP3,PSMA7,PSMB5,IL31RA,PSMA8,PSMD1,PSMD2,PSMD3,TAB3,PEA15,CTSH,TAB1,TAB2,PSMB8,PSMB9,PAQR3,LGALS9,FGF22,FGF5,PTPRA,ERBB2,PSMA1,WDR83,PSMA5,FGF9,CUL3,CD40LG,SKP1,HRAS,MEF2C,MAPK1,SPTAN1,MAPK3,RASA4,RASA3,CAMKK2,ERN1,KSR1,TAOK2,NFKB1,NRG1,NRG4,GFRA2,ANGPT1,FGF2,RASA2,CCM2,ERBB3,ARAF,SOS1,MEN1,MAP3K11,MAP3K12,ZFP36L1,ZFP36L2,TGFB1,KLB…	249	0.0887396	1.62401	0.0359233	0.303092	1	8173	0.0577695	1.05617	0.374551	0.797758	1	6457
NEGATIVE REGULATION OF PROTEIN MODIFICATION PROCESS	GO:0031400	SNX25,PSMB7,PMEPA1,CDC16,BAG5,PSMB4,PSMB1,PSMB6,PODNL1,CIB1,PSMB3,TSC2,SPRY1,SPRY2,PSMB2,PSMA3,PSMA4,PSMA7,PSMB5,INPP5F,NCOR1,PSMD1,PSMD2,PSMD3,RNF4,PSMB8,PSMB9,PAQR3,CDC20,FLCN,IGF1R,ROCK1,RTN4R,HDAC8,PSMA1,PSMA5,SMARCB1,UBE2E1,HDAC3,DACT1,ZGPAT,USP4,ZBED3,PRMT3,GNAQ,PPP1R1A,CDC23,DBNDD2,PRKRIP1,IBTK,LRRC4,LRRC19,DEPTOR,LYN,CNKSR3,LRRTM4,BCOR,CDC27,CDC26,FAM129A,CRIPAK,CEACAM1,CISH,RASSF2,SOCS2,…	389	0.0727868	1.64999	0.0359257	0.289751	1	8387	0.0503297	1.14805	0.272247	0.737787	1	7556
COLUMNAR/CUBOIDAL EPITHELIAL CELL DIFFERENTIATION	GO:0002065	SLC4A7,LRTOMT,JAG2,RFX3,CLIC5,FGFR2,PAX6,BMP6,LEF1,SOD1,CDK6,BCCIP,DLL1,SOX4,WNT11,BMP2,	16	-0.342462	-1.6486	0.0359293	0.338531	1	3860	-0.256815	-1.2392	0.20269	0.49612	1	4264
EYE DEVELOPMENT	GO:0001654	SIPA1L3,AHI1,AGTPBP1,TOPORS,SMARCA4,HIPK2,HIPK1,BBS4,HDAC2,STAT3,FZD4,GPM6A,ACTL6A,PTPRM,BMPR2,RAB3GAP1,PAX6,CYP1B1,FBN2,ACVRL1,NRP1,MAF,CACNA1C,EPHA2,SKI,CEP290,RARG,IFT122,PDGFRA,PDGFRB,RAB18,TDRD7,ZNF513,IFT140,UNC45B,NPHP1,TTLL5,WNT16,STRA6,SH3PXD2B,MDM1,WNT2B,NKD1,CHD7,BLOC1S3,WNT7A,PROM1,FBN1,MYO7A,NRL,HDAC1,TULP1,MED1,VEGFA,SMARCD3,SALL2,NF1,SDK2,SDK1,ACVR2B,MEGF11,AXIN1,TGFB2,KDM2B,LRP5,N…	72	-0.165704	-1.65585	0.0359353	0.334156	1	9516	-0.152179	-1.5187	0.0678437	0.302511	1	7806
CHEMICAL HOMEOSTASIS	GO:0048878	MT2A,TRPV4,FIS1,FBXW7,BAK1,PPARG,AQP10,ADCY6,TPCN2,EPHX2,NGFR,CIB2,ATP6V0C,ATP6V0E2,SOD2,PTGFR,ALOX12B,ATP6V0B,ATP6V1B2,ATP6V1D,TRPM2,ATP6V1H,ATP6V1C1,ATP6V1F,PLA2G10,ATP6V0E1,ATP6V0D2,ATP6V0D1,LPAR3,LETM2,SLC39A10,PTGER2,PLCE1,CD36,CLCN3,CD40,GAS6,ERN1,RAP1GDS1,ZNF236,TRPC6,PAX6,RAB20,IBTK,CCR9,CCR4,CALR,GPCPD1,ITPR1,ITPR3,FGF2,CD52,ATP6AP1,SLC9A1,NAPSA,CYP4F12,RAB11B,SOAT1,GNA15,SOAT2,CCL23,PDK…	471	-0.0658308	-1.63689	0.0360105	0.341008	1	11075	-0.0591232	-1.46902	0.0787323	0.332907	1	9293
REGULATION OF GLUCOSE IMPORT IN RESPONSE TO INSULIN STIMULUS	GO:2001273	PIK3R1,PIK3R3,MZB1,PTPN11,PID1,OSBPL8,NGFR,IRS1,PIK3R2	9	-0.451751	-1.64451	0.0361348	0.341687	1	1823	-0.415588	-1.53897	0.0566866	0.294349	1	2456
ESTABLISHMENT OF PROTEIN LOCALIZATION TO MITOCHONDRION	GO:0072655	TOMM34,DNAJC19,AIP,TIMM13,TIMM8B,IMMP2L,COX18,FIS1,TIMM50,PMAIP1,TOMM5,BAD,TIMM10B,TOMM70A,FBXO7,CHCHD4,IMMP1L,SLC25A6,TRNT1,GRPEL2,GRPEL1,TIMM17A,PMPCA,TIMM17B,TIMM9,MFN2,AFG3L2,TIMM10,SAMM50,TOMM22,TOMM20,DNLZ,HSPA4,GDAP1,TIMM23,BCL2L11,MOAP1,HSP90AA1,BAX,TIMM23B,MFF,PAM16,BMF,TSPO,TIMM22,HK2,TIMM21,TOMM7,TIMM44,PINK1,AKT1,HK1,PDE2A,TOMM40,TOMM40L,NDUFA13,	56	0.185794	1.64555	0.0361446	0.292363	1	11454	0.170943	1.51732	0.0639188	0.416964	1	12026
POSITIVE REGULATION OF CARBOHYDRATE METABOLIC PROCESS	GO:0045913	MLXIPL,GPER1,ARNT,SLC45A3,DUSP12,PMAIP1,PHKG2,IRS2,PDGFB,PRKCE,NFKB1,EGF,BAD,GAPDHS,LHCGR,SORBS1,ARPP19,PRKAA1,ENTPD5,IGF1,CD244,IGF2,EPM2AIP1,IRS1,SNCA,AKT1,HIF1A,DYRK2,INSR,PTPN2,AKT2,P2RX7,GPLD1	33	-0.238139	-1.62771	0.0362622	0.343214	1	1676	-0.254426	-1.73863	0.0227639	0.198609	1	1922
CELL-CELL JUNCTION ASSEMBLY	GO:0007043	RAB13,APC,VCL,TRPV4,DLG1,CTNNA1,INADL,STRN,TJP1,ECT2,MARVELD2,MICALL2,FLCN,MARVELD3,EPB41L3,PARD3,F11R,PARD6A,CRB3,FBF1,CNTNAP1,TLN1,ARL2,PRKCA,WDR1,PTPRO,JUP,PKP4,FSCN1,MPP7,CD9,PARD6B,MPP5,PKN2,TBCD,LIM2,PARD6G,CLDN5,PKP2,PRKCI,OCLN,RHOC,RHOA,GJD3,GJC1	45	-0.207232	-1.65035	0.036301	0.338144	1	11559	-0.240688	-1.89497	0.00868193	0.163413	1	7472
HEMATOPOIETIC OR LYMPHOID ORGAN DEVELOPMENT	GO:0048534	HDAC5,CIB1,RUNX1,ARIH2,PPARG,HDAC9,ATM,PGM3,IL31RA,GFI1,KLF1,TIRAP,HIPK2,HIPK1,MYH9,LGALS9,FLCN,PIK3CD,NCOA6,TNFRSF13B,ETV6,BCL6,AXL,SLAMF6,NBEAL2,RRAS,ACIN1,ZNF385A,ZBTB16,RHOH,HDAC4,FUT10,SFRP2,MEF2C,GAS6,ASH2L,CASP10,TGFBR3,CR2,PARP1,MFNG,MFAP5,GAB2,ZAP70,TPD52,LRRC8A,PDE1B,SNRK,TGFBR1,FLT3,MLF1,NOTCH4,CD79B,CD79A,HSPA9,RPS19,KLF6,CAMK4,C6orf25,PRTN3,CD164,LYN,LRRC17,CEBPG,CSF1,PLEK,SLC25A38,H…	228	-0.0942692	-1.64047	0.0363819	0.342259	1	6744	-0.111864	-1.96322	0.00736318	0.142165	1	5979
CHROMOSOME SEGREGATION	GO:0007059	BRCA1,APITD1,RANGAP1,PRC1,PTTG2,RNF212,CLASP1,FBXW7,TEX14,MAD1L1,BUB3,STRA13,KIF2C,ZW10,BUB1,KLHL22,KIF22,KIF23,RAB11A,CEP57,CDC20,KIF11,KIF2A,RAD51C,TRIP13,HDAC8,CDK5RAP2,CUL3,GSG2,CHMP3,RRS1,CHMP1A,SMC4,SMC2,AURKB,CDC23,CENPA,HJURP,CENPC,CENPO,CHMP6,PMF1,PDCD6IP,SPICE1,POGZ,CENPT,CENPU,SYCP1,NCAPD3,NCAPD2,MCMBP,AHCTF1,DLGAP5,CENPN,NDC80,CENPM,ESPL1,CENPL,CENPP,ZWINT,CENPK,CENPI,DSN1,CENPH,BAG6,…	222	0.0930597	1.61545	0.0365631	0.305156	1	10933	0.103216	1.77538	0.0167609	0.203339	1	7523
TRNA METABOLIC PROCESS	GO:0006399	TRMT44,BRF1,PUS1,C9orf64,OSGEPL1,UBA5,ADAT2,ADAT1,ALKBH8,EXOSC2,RARS,WARS,C2orf49,RPP40,TARSL2,SSB,ZBTB8OS,GARS,GTF3C4,GTF3C3,EXOSC7,RPP38,RTCB,TARS2,EXOSC8,RPP30,TRMT61B,RPP21,TRMT61A,RPP25,GATC,TRMU,EXOSC9,HSD17B10,WARS2,TRMT13,MRPL39,AIMP2,VARS2,VARS,URM1,PYURF,FAM98B,PARS2,AARS,DARS2,TARS,LRRC47,KIAA0391,TRDMT1,KARS,GTF3C1,GTF3C2,GTF3C5,QTRTD1,GTF3C6,ELAC2,KIAA1456,EPRS,DTD1,LCMT2,DTD2,NARS,M…	148	-0.115453	-1.62973	0.0366471	0.342189	1	6516	-0.124431	-1.75544	0.0171233	0.194239	1	10975
REGULATION OF MONOCYTE CHEMOTAXIS	GO:0090025	AIF1,NOV,HMGB1,LYN,CREB3,ANO6,CXCL10,CCR1,PLA2G7,CCL5,NBL1,SERPINE1,CCR2	13	-0.374242	-1.6399	0.0367047	0.341984	1	4229	-0.386681	-1.68148	0.0332874	0.227761	1	1317
REGULATION OF CATION TRANSMEMBRANE TRANSPORT	GO:1904062	NEDD4L,CLIC2,SCN1B,SCN3B,KCNN2,CACNB2,KCNRG,TLR9,HOMER1,NPPA,CASQ1,TSPAN13,DIAPH1,GLRX,TRPC1,ADRA2A,GSTO1,AKAP6,YWHAH,SLC9A3R1,SRI,KCNAB1,GSTM2,PDE4D,ANK3,CAMK2D,UTRN,GPER1,GNB5,FHL1,STIM2,YWHAE,SEPN1,PDPK1,RANGRF,AHNAK,KCNG1,CACNB1,CACNB4,KCNE3,CACNB3,JSRP1,CACNA1D,SNTA1,FXYD5,CACNA1C,KCNH2,RYR2,SLC30A1,WWP2,SLC8A1,KCNQ1,SLC9A1,KCNE2,KCNE1,F2RL3,DMD,DRD4,STK39,DLG1,AKAP9,FXYD1,FXYD2,PRKACA,KCNAB…	111	-0.132406	-1.64259	0.0367734	0.342453	1	8110	-0.0905694	-1.1256	0.291858	0.589185	1	5367
MITOCHONDRIAL RESPIRATORY CHAIN COMPLEX IV ASSEMBLY	GO:0033617	COA3,SURF1,COX17,COA1,COX14,COX20,COA4,COX19,BCS1L,SMIM20,TIMM21,CHCHD5,	12	0.391644	1.65071	0.0368086	0.289955	1	7739	0.332472	1.39454	0.114996	0.518206	1	10234
POSITIVE REGULATION OF WNT SIGNALING PATHWAY	GO:0030177	PSMB7,KANK1,PSMB4,PSMA6,PSMB1,PSMB6,PSMB3,PSMD10,PSMB2,PSMA3,PSMA4,DISC1,PSMA7,LRRK1,RNF220,PSMB5,TMEM198,PSMA8,LGR4,TLR2,PSMD1,PSMD2,WLS,PSMD3,SMARCA4,BAMBI,DIXDC1,CSNK2A1,PSMB8,PSMB9,ATP6V0C,MACF1,DAPK3,SULF2,ILK,SPIN1,USP34,PPM1A,PSMA1,PSMA5,DACT1,SFRP2,PSMD12,PSMD11,PSMD13,ZBED3,PSMA2,NFKB1,RNF146,JUP,XIAP,TNKS,SMURF2,DVL1,SKI,PSMD14,PIN1,CCAR2,FGFR2,MLLT3,WNT2B,CSNK1E,CSNK1D,NKD1,CAPRIN2,CDC…	110	0.131127	1.62256	0.0368786	0.302904	1	8384	0.132954	1.62729	0.0375177	0.314051	1	8193
CELLULAR RESPONSE TO ABIOTIC STIMULUS	GO:0071214	IFI16,MME,CDC25A,TRPV4,MC1R,EIF2AK4,RUVBL2,BAK1,CRY2,BCL10,CRY1,ATM,EIF2S1,PPID,RAD1,MAP2K4,MAPK14,MAPK8,MAP3K14,CASP9,AQP1,SERPINB6,ECT2,ATR,NUCKS1,CASP8,TNFRSF1A,WRN,RAD9B,TRIAP1,PDE6G,PTPRK,RAD9A,MAP3K2,HIST3H2A,HYAL1,CNN2,CASP5,TLR5,REST,ZBTB1,CD40,DDX3X,RAD51,MYD88,MAPK3,SAG,XPC,CNGA1,XPA,TP63,AURKB,CASP1,EEF1D,TLR4,NOC2L,SWI5,OPN3,CUL4B,CASP2,DDB2,INTS7,CDKN1A,SIRT1,ACTR5,PCNA,NSMF,CRADD,MA…	155	-0.112761	-1.6301	0.0369033	0.342706	1	4145	-0.136897	-1.98994	0.00523349	0.13519	1	4178
REGULATION OF CENTROSOME CYCLE	GO:0046605	CHMP1A,BRCA1,CHEK1,XRCC3,RANBP1,NEK2,CHMP4B,VPS4B,36892,MDM1,NPM1,TMEM67,RBM14,STIL,CHMP2A,CCNF,CHMP2B,CEP131,CENPJ,CEP120,PDCD6IP,SPICE1,KIF11,PLK2,FBXW5,CDK5RAP2,PLK4,CEP76,TRIM37,CHMP1B,CHMP3,ATF5,CHMP5,CEP85,AURKA	35	0.235321	1.65727	0.0369175	0.285533	1	3892	0.252414	1.76013	0.0218744	0.210377	1	4594
PEPTIDYL-LYSINE TRIMETHYLATION	GO:0018023	SUV39H1,TET3,OGT,TET2,SETD4,CTR9,SUV39H2,SETD2,BEND3,METTL20,SETD3,WDR61,KMT2A,VCPKMT,ZNF335	15	-0.351975	-1.64063	0.0369409	0.343226	1	6685	-0.416672	-1.946	0.00751137	0.147915	1	7888
AXONOGENESIS	GO:0007409	KIF5C,KIF5A,KIF5B,RNF165,TLR9,NTRK1,NGFR,OMG,LINGO3,APBB1,LINGO2,PTPRA,NTNG2,RTN4R,PLA2G10,NEFH,EPHA4,PTPRM,L1CAM,HRAS,MAPK1,SPTAN1,MAPK3,PTPRO,USP33,EFNA5,SOS1,GP5,WNT7A,PRKCQ,NRAS,ARHGAP35,USP9X,RELN,APP,NRCAM,STXBP1,EZR,BAIAP2,GRB2,PTK2,PLXND1,SCN1B,OPHN1,PLXNB1,VASP,PLXNB3,BRSK2,ROBO1,ATL1,SPTA1,S100B,FYN,GPC1,SPTB,NCAM1,DOCK7,LRRC70,RAB8A,NTN4,ENAH,UNC5A,NFIB,SPON2,SEMA4F,ANK3,RAB10,EFNA4,SL…	133	-0.121554	-1.63647	0.0369708	0.33935	1	10266	-0.133195	-1.79717	0.0181965	0.177985	1	9932
POSITIVE REGULATION OF VASCULAR ENDOTHELIAL GROWTH FACTOR RECEPTOR SIGNALING PATHWAY	GO:0030949	HIF1A,PRKD2,FLT1,ARNT,PRKCB,ITGA5,IL1B,GRB10,ITGB3,VTN,VEGFA	11	-0.401658	-1.63245	0.0370593	0.342379	1	7300	-0.477358	-1.91563	0.00692888	0.154725	1	4383
LEUKOCYTE DIFFERENTIATION	GO:0002521	HDAC5,IFI16,FOXP1,AICDA,LY9,PPARG,ATM,HDAC9,IL31RA,F2RL1,LIG4,CBFA2T3,ATP7A,MAPK14,MYH9,LGALS9,SH3PXD2A,PIK3CD,CASP8,AXL,SLAMF6,RRAS,KIT,RHOH,GPR183,HDAC4,ADAM17,GAS6,CASP10,TCF3,CR2,PARP1,MFNG,GAB2,TPD52,ZAP70,PDE1B,LRRC8A,FLT3,TNFRSF11A,SIRT1,JAGN1,FNIP1,LILRB1,CD79B,CD79A,FARP2,FOXP3,RSAD2,CAMK4,KLF6,PRTN3,LYN,LYL1,CEBPG,CSF1,EPHA2,ANXA2,EOMES,BATF3,CD3D,FCER1G,JAG2,THOC5,GATA2,NOTCH2,THEMIS,C…	131	-0.120622	-1.62174	0.0371262	0.341712	1	8733	-0.12553	-1.67664	0.0271349	0.229577	1	6375
NEGATIVE REGULATION OF ENDOPLASMIC RETICULUM STRESS-INDUCED INTRINSIC APOPTOTIC SIGNALING PATHWAY	GO:1902236	PARK2,LRRK2,OPA1,TMBIM6,TXNDC12,PARK7,CREB3L1,SYVN1,CREB3,HERPUD1,VIMP,XBP1,	12	0.396682	1.65483	0.0372233	0.286501	1	4732	0.338743	1.42059	0.107698	0.523249	1	5746
REGULATION OF BONE MINERALIZATION	GO:0030500	TMEM119,ACVR1,PTK2B,S1PR1,GPM6B,TXLNG,TGFB1,NBR1,CCR1,BMPR2,ECM1,MEF2C,P2RX7,WNT4,ANKH,LTF,ACVR2B,TGFB3,CCL3,BMPR1A,ACVR2A,ANO6,KL,BMP6,FBN2,SRGN,TRPM4,BCOR,ATRAID,SLC8A1,BMP2K,BMP2,	32	-0.243175	-1.62456	0.0372745	0.342691	1	3412	-0.272721	-1.83691	0.014093	0.169148	1	11652
EXTRACELLULAR MATRIX ASSEMBLY	GO:0085029	GAS6,TNXB,GPM6B,MYH11,ATP7A,HAS3,HAS1,TGFB1,FBLN5,MFAP4,	10	-0.421608	-1.62936	0.0373719	0.341652	1	6632	-0.282317	-1.09417	0.331344	0.606056	1	9070
REGULATION OF MUSCLE ORGAN DEVELOPMENT	GO:0048634	DDX5,FGFR2,HDAC9,GPC1,UQCC2,LEF1,FLOT1,MTPN,NR1D2,TGFB1,AKAP6,KLHL41,CENPF,NOG,MEF2C,EDN1,TGFBR3,SOX15,MKL2,BMPR1A,TGFBR1,SFMBT1,SIRT2,NOTCH1,GSK3A,RBPJ,IGF1,SMAD4,USP19,ARNTL,DLL1,DDX17,FGF2,SOX6,BMP2	35	0.228117	1.62693	0.0373776	0.301155	1	9522	0.202978	1.42064	0.0956871	0.524675	1	9461
RIBONUCLEOSIDE TRIPHOSPHATE BIOSYNTHETIC PROCESS	GO:0009201	ATP5G3,ATP5G1,PRKAG2,SURF1,CHCHD10,MT-ATP8,ATP6V0A2,ATP5G2,ATP6V0A1,MT-ATP6,ATP5A1,COX5B,ALDOA,ATP5B,ATP5D,ATP5E,TCIRG1,AK9,SLC25A13,TGFB1,GBAS,ATP5J,ATP5H,ATP5I,VPS9D1,STOML2,ATP5O,ATP5L,ATP5S,ATP5J2,CTPS1,ATP5F1,IMPDH2,ATP5C1,IMPDH1	35	0.230193	1.62211	0.0375467	0.302407	1	4482	0.258863	1.81941	0.012749	0.181411	1	9485
POSITIVE REGULATION OF INTERLEUKIN-17 PRODUCTION	GO:0032740	MYD88,LY9,TGFB1,SLAMF6,PRKCQ,IL23R,IL18,IL15,IL23A,NOD2,	10	-0.422482	-1.64312	0.0375728	0.342797	1	8368	-0.414809	-1.59526	0.0502704	0.264416	1	6751
NUCLEOTIDE-EXCISION REPAIR, DNA INCISION	GO:0033683	RFC4,RFC1,XPA,RFC2,GTF2H1,GTF2H2,PARP1,POLD2,POLD1,RBX1,OGG1,CUL4A,CUL4B,RFC5,DDB2,RFC3,ERCC3,PCNA,ERCC5,NTHL1,RPA1,RPA2,RPA3,ERCC1,FAN1,ERCC4,DDB1,POLD4,ERCC2,RPS27A,POLK,GTF2H5,POLD3,GTF2H3,GTF2H4,UBB,UBA52,UBC,CHD1L,BIVM,	40	-0.216639	-1.63025	0.0376409	0.343631	1	5410	-0.175547	-1.32277	0.14297	0.435905	1	6128
POSITIVE REGULATION OF NERVOUS SYSTEM DEVELOPMENT	GO:0051962	NEDD4L,NDRG4,LIMK1,ZEB1,ZFYVE27,CBFA2T2,NTRK1,PRKD1,TCF12,ARHGDIA,NGFR,RIMS1,MACF1,CDC20,VLDLR,CPNE9,SERPINE2,TRIM32,RUFY3,SYT17,SERPINF1,MAPT,NUMBL,GOLGA4,OBSL1,CPNE5,FZD3,L1CAM,ZNF335,MEF2C,NCMAP,SMURF1,GPER1,SPEN,FES,PSEN1,SNX3,NUMB,CNTF,FAM150B,MARK2,CAMK1,AGRN,LYN,CSF1,HES1,SRGAP2C,FBXW8,APOE,MEGF8,BIN1,NBL1,ANAPC2,CSNK1E,CSNK1D,CAPRIN2,PTK2B,WNT7A,GPRC5B,CLCF1,ARHGAP35,CPEB3,BHLHB9,RELN,SNW…	144	-0.115611	-1.6211	0.0376471	0.340553	1	10398	-0.128356	-1.79614	0.0140873	0.176919	1	10055
CELLULAR HOMEOSTASIS	GO:0019725	MT2A,TRPV4,DEDD2,FIS1,BAK1,AQP10,TPCN2,EPHX2,CIB2,ATP6V0C,ATP6V0E2,PTGFR,ATP6V0B,ATP6V1B2,ATP6V1D,TRPM2,ATP6V1H,ATP6V1C1,ATP6V1F,ATP6V0E1,ATP6V0D2,TYRO3,ATP6V0D1,LPAR3,LETM2,PTGER2,SLC39A10,PLCE1,CD36,CD40,CLCN3,GAS6,ERN1,RAP1GDS1,LRRC8A,ZNF236,TRPC6,RAB20,IBTK,CCR9,TXNL1,CCR4,CALR,GPCPD1,ITPR1,ITPR3,FGF2,CD52,SLC9A1,RAB11B,GNA15,CCL23,PDK3,CHRNA10,FPR1,PRKACA,RAB38,FPR3,FPR2,SLC11A1,ATP5B,ERP44,…	355	-0.0752529	-1.63665	0.0377243	0.340229	1	6307	-0.0679839	-1.47343	0.0789157	0.330018	1	9293
TRIVALENT INORGANIC CATION TRANSPORT	GO:0072512	CLTC,RAB11B,ATP6V0A2,ATP6V0A1,LMTK2,ATP6V1E2,MCOLN1,ATP6V1A,ATP6V1C2,ATP6V1E1,ATP6V1G1,ATP6V1G2,ATP6V0C,ATP6V0E2,SLC11A2,TFR2,TCIRG1,ATP6V0B,ATP6V1B2,STEAP1B,ATP6V1D,ATP6V1H,ATP6V1C1,TF,ATP6V1F,STEAP3,ATP6V0E1,ATP6V0D2,STEAP4,ATP6V0D1,TFRC,ATP6AP1,DNM2,STEAP2,	34	0.232338	1.62357	0.0379571	0.30258	1	7785	0.269083	1.86408	0.0113478	0.155285	1	8688
POSITIVE REGULATION OF EXTRACELLULAR MATRIX ORGANIZATION	GO:1903055	FSCN1,MFI2,DAG1,CLASP1,TGFB1,GPX1,SMAD3,PHLDB2,PHLDB1,CLASP2,RGCC	11	-0.400733	-1.61403	0.0381555	0.346623	1	4132	-0.396672	-1.60272	0.0481665	0.262391	1	2611
TRANSLATIONAL INITIATION	GO:0006413	MTIF3,LARP1,EIF2S1,RPSA,RPS9,RPL18A,RPS5,RPS6,RPS8,RPS7,SSB,DENR,RPL29,EIF5,EIF4A2,EIF2S2,EIF1AX,RBM4,EIF2S3,EIF2B5,EIF2B4,EIF2B3,EIF2B2,RPL27A,ABCE1,EIF4A1,RPL36A,RPL35A,RPS19,RPS10,RPS11,RPS15A,RPS28,RPS25,RPS27,RPS20,RPS29,RPL37A,PABPC1,RPL10A,PTBP1,RPS16,RPS18,RPS12,RPS15,RPL7A,RPL21,RPS2,RPL22,RPS3,RPL23,EIF4E,EIF3M,RPL27,RPL24,RPL26,RPL34,RPLP2,RPL28,RPLP0,RPLP1,EIF2D,RPL36,RPL38,RPL37,RPS1…	125	0.124444	1.62977	0.0383226	0.299362	1	5681	0.0572179	0.752287	0.780306	0.959208	1	9652
REGULATION OF CHROMOSOME SEGREGATION	GO:0051983	APC,CDC6,TEX14,ATM,RACGAP1,TTK,RB1,HORMAD1,MAD1L1,BUB3,ZW10,KIF2C,ATRX,PCID2,BUB1,FAM178A,KLHL22,CSNK2A1,LCMT1,ECT2,TPR,CTNNB1,KNSTRN,CENPF,HDAC8,BECN1,H2AFY,MKI67,UBE2C,CUL3,SMC6,RAD18,RCC2,WAPAL,MAD2L1,PLK1,DUSP1,XRCC3,CSNK2A2,AURKB,NEK6,USP44,AXIN2,ANAPC15,SPAG5,ANAPC11,NEK2,NSMCE2,CDC42,CCNB1,TRAPPC12,36892,CENPE,SIRT2,ANKRD32,CDC23,PUM1,PUM2,TNKS,CDC27,SMC5,CDCA5,CTCF,DYNC1LI1,DLGAP5,MAD2L2,…	70	0.166786	1.63367	0.0385533	0.299734	1	6847	0.186084	1.83101	0.0140985	0.173794	1	6010
NEGATIVE REGULATION OF CELL DIFFERENTIATION	GO:0045596	HPN,HDAC5,KANK1,MFI2,BAG5,RAB29,TRPV4,CIB1,ARHGEF1,STX1B,PPARA,PPARG,HDAC7,ADCY6,CBFA2T2,GORASP1,CERS2,INPP5F,CRMP1,ARHGDIA,GFI1,SKOR1,GDI1,NGEF,C3orf17,GAK,NGFR,ITM2C,FKBP4,ABCA5,PAQR3,HDAC2,OMG,RTN4R,RNF6,E2F1,YWHAH,FOXO4,RUFY3,EPHA4,ZBTB16,HDAC4,HDAC3,CHADL,SFRP2,SUFU,GPER1,GDF5,SUZ12,TGFBR1,NOTCH4,PAX6,ID2,PRMT1,IFNG,HOOK3,HSPA9,PTPRO,CTLA4,SMAD7,LRRC17,SMAD4,SMAD3,WEE2,CALR,LILRB4,CEACAM1,MA…	245	-0.0882489	-1.60034	0.038738	0.35421	1	12559	-0.0817844	-1.48958	0.0675381	0.318649	1	13171
NEGATIVE REGULATION OF CELL MOTILITY	GO:2000146	KANK1,HDAC5,EPHA1,NDRG4,CLASP1,PLXNB3,ARAP3,ROBO1,GATA3,CERS2,ACVR1C,RECK,MAP2K5,DACH1,SP100,EPPIN,SERPINE1,KRIT1,PADI2,MARVELD3,FLCN,THBS1,ADARB1,MMRN2,PTPRK,STARD13,TRIB1,VASH1,PHLDB2,PTPRM,KLF4,STRAP,NODAL,SYNJ2BP,DLC1,TIMP1,CLASP2,SFRP2,RGCC,IGFBP3,ADAM15,LRP1,CLIC4,BMPR1A,NF2,ALOX15B,PTPN23,CYP1B1,KLRK1,ENG,ACVRL1,PTEN,WAS,IFITM1,PFN2,DAG1,SMAD7,SPINT2,ANGPT2,PKP2,STK24,ARHGAP4,FGF2,FBLN1,CS…	130	-0.120088	-1.60128	0.0387409	0.35477	1	4784	-0.124551	-1.64597	0.0342371	0.238781	1	6323
POSITIVE REGULATION OF RESPONSE TO EXTERNAL STIMULUS	GO:0032103	IL33,SASH1,DAPK2,TLR9,PRKD2,PRKD1,TLR2,TIRAP,PGF,PTGS2,LGALS9,PPM1F,ANKRD17,ADAM8,F12,ADAM10,STX3,GAS6,RAC1,RAC2,KLKB1,CNTF,BMP6,LRSAM1,RPS19,IL12A,IL6R,CALR,CSF1,PLG,FGF2,IL15,CCL23,IL6ST,IL6,FFAR2,MEGF8,HSPB1,CD6,PTK2B,HYAL2,GPRC5B,PF4V1,TGFB1,IL1B,CXCL9,CDH13,TNF,STX4,CXCL2,CCL16,CXCL1,CCL15,IL23A,CXCL6,CXCL5,PPBP,HMGB1,SNW1,CCL2,CCL3,ANO6,CXCL10,PRKCA,C1QBP,THBD,PUM1,PUM2,AIF1,FGFR1,HRG,TNFSF…	136	-0.118755	-1.62023	0.0387767	0.340844	1	4376	-0.0836662	-1.13537	0.289794	0.579316	1	6531
RESPONSE TO ENDOPLASMIC RETICULUM STRESS	GO:0034976	BCL2,RNF121,TMUB1,BAK1,OS9,CXXC1,RNF103,SULT1A3,VCP,FOXRED2,FLOT1,UFL1,PLA2G4B,DERL3,DERL2,ATP6V0D1,ASNA1,SEC61A2,SDF2L1,TXNDC11,SEC63,TMEM33,SRPRB,SEC62,SRPR,PDIA4,FKBP14,PDIA3,PDIA5,PDIA6,ERN1,EXTL3,ARFGAP1,SEC61A1,ANKS4B,LMNA,RNF139,TMCO1,SEC61G,ERP27,DCTN1,TMX1,TMX4,PPP2R5B,SSR1,DNAJB11,YIF1A,SEC31A,FAM129A,USP19,CALR,KIAA0368,SEC61B,ITPR1,CREB3L2,BAG6,GOSR2,PIK3R1,WFS1,MARCH6,PIK3R2,UBXN8,GF…	198	0.0993166	1.62412	0.0388018	0.30412	1	4117	0.0624215	1.00835	0.438657	0.83747	1	11478
MYOTUBE CELL DEVELOPMENT	GO:0014904	CAV2,IGF1,C16orf89,KLHL41,SEPN1,RYR1,SKI,BEND2,GVQW1,ACTA1,	10	-0.424013	-1.63208	0.0392078	0.341807	1	1336	-0.424699	-1.64945	0.0318182	0.237083	1	1324
DOPAMINERGIC NEURON DIFFERENTIATION	GO:0071542	CTNNB1,NR4A2,FZD1,MANF,WNT1,LRP6,CDNF,VEGFA,	8	0.467224	1.63441	0.0392508	0.301057	1	4955	0.406955	1.41686	0.0950555	0.525441	1	6010
ENDOPLASMIC RETICULUM UNFOLDED PROTEIN RESPONSE	GO:0030968	RNF121,BAK1,KLHDC3,EIF2AK3,RNF175,EIF2S1,CXXC1,BHLHA15,CUL7,SULT1A3,VCP,PLA2G4B,DERL3,TBL2,DERL2,VAPB,ATP6V0D1,ASNA1,MBTPS1,SEC61A2,CXCL8,SEC63,SRPRB,ASNS,SEC62,XBP1,DNAJC3,SRPR,FKBP14,PDIA5,PDIA6,ERN1,EXTL3,ARFGAP1,SEC61A1,LMNA,SEC61G,ACADVL,VIMP,DCTN1,PPP2R5B,SSR1,DNAJB11,YIF1A,GSK3A,ZBTB17,SEC31A,CALR,SEC61B,DNAJB9,GOSR2,WFS1,DERL1,GFPT1,PREB,CTDSP2,SERP1,SERP2,CTH,ATF6B,CREB3L1,SYVN1,CDK5RAP3…	95	0.140805	1.61921	0.0394763	0.30201	1	4736	0.0917859	1.04675	0.37622	0.807456	1	3562
FERRIC IRON TRANSPORT	GO:0015682	CLTC,RAB11B,ATP6V0A2,ATP6V0A1,LMTK2,ATP6V1E2,MCOLN1,ATP6V1A,ATP6V1C2,ATP6V1E1,ATP6V1G1,ATP6V1G2,ATP6V0C,ATP6V0E2,SLC11A2,TFR2,TCIRG1,ATP6V0B,ATP6V1B2,STEAP1B,ATP6V1D,ATP6V1H,ATP6V1C1,TF,ATP6V1F,STEAP3,ATP6V0E1,ATP6V0D2,STEAP4,ATP6V0D1,TFRC,ATP6AP1,DNM2,STEAP2,	34	0.232338	1.60696	0.0395705	0.314202	1	7785	0.269083	1.85714	0.0119119	0.159049	1	8688
MITOCHONDRIAL RNA METABOLIC PROCESS	GO:0000959	PUS1,YARS2,EARS2,TFAM,C10orf2,TRNT1,DARS2,FASTKD5,KIAA0391,MTO1,PNPT1,ELAC2,SUPV3L1,SLC25A33,TRIT1,TEFM,TRMT10C,TARS2,TRMT61B,TRMU,HSD17B10,MRPL12,POLRMT,TRMT5,AARS2,TFB2M,	26	-0.270909	-1.63693	0.0396968	0.342136	1	7388	-0.245308	-1.48181	0.077493	0.325551	1	10530
FATTY ACID TRANSPORT	GO:0015908	ACACB,DRD4,PRKAG2,GOT2,SLC27A1,PPARA,PPARG,ACACA,SLCO3A1,LCN12,APOE,CPT2,ABCD1,CPT1A,SLC27A4,MFSD2A,CPT1B,PRKAB2,PNPLA8,SLC25A20,LEP,SLC25A17,PPARD,ACE,ABCC4	25	-0.270753	-1.61663	0.0397271	0.343365	1	9977	-0.317582	-1.90838	0.00729779	0.158288	1	7757
CD4-POSITIVE, ALPHA-BETA T CELL ACTIVATION	GO:0035710	LEF1,FOXP3,ZFPM1,FOXP1,RSAD2,TNFSF4,PTGER4,HMGB1,LY9,SLAMF6,IL6,RORA,STOML2,RORC,GPR183,ATP7A,BATF,IRF4,	18	-0.314274	-1.61158	0.0398973	0.348465	1	8124	-0.281528	-1.44414	0.0895948	0.353169	1	6751
REPLICATION FORK PROCESSING	GO:0031297	EME1,RAD51,THOC1,SMARCAL1,APITD1,EME2,BOD1L1,BRCA2,NUCKS1,ZRANB3,SETMAR,WRN,STRA13,MMS22L,BLM,ATRX,TONSL,PCNA,FANCM,RTEL1,PRIMPOL,FBXO18,CDK9	23	-0.281415	-1.60905	0.0399838	0.348276	1	7262	-0.250916	-1.43714	0.0945411	0.357695	1	7034
NEGATIVE REGULATION OF LEUKOCYTE CELL-CELL ADHESION	GO:1903038	GLMN,PPARA,SOCS5,HLA-G,PDCD1LG2,PTPN22,HAVCR2,CCL28,CD274,LAX1,LGALS9,TNFRSF21,ASS1,IL10,IFNL1,KLF4,PTPN2,TNFAIP8L2,DUSP3,PAG1,CD300A,ANXA1,TIGIT,HMGB1,RC3H1,JAK3,CEBPB,LILRB1,BTN2A2,KIAA0922,PRKAR1A,ZC3H8,FOXP3,CTLA4,HFE,PRNP,TNFSF4,LILRB2,XCL1,LGALS3,CEACAM1,IRF1,SFTPD	43	-0.211492	-1.63916	0.0400564	0.342002	1	10561	-0.212914	-1.65284	0.0335821	0.235475	1	11758
REGULATION OF CAMP METABOLIC PROCESS	GO:0030814	AKAP12,DRD4,GPR65,MC1R,APLP1,P2RY11,GNAI3,AVPR2,ADORA2B,GNAI2,ADCY6,GIPR,AKAP5,TSHR,ABCA1,PALM,RAMP1,GNAL,CCR2,ADORA2A,GRM2,ADM,ADRB2,ADRA2A,ADCY9,ADRB1,RAPGEF3,AKAP6,CXCL9,GNB2L1,ADCY3,MAPK7,LTB4R2,GPER1,EGLN1,NF1,CXCL10,PRKCA,PF4,ADCY2,ADCY5,GABBR1,GSK3A,LHCGR,ADCY7,OPRM1,ADCY4,CALCRL,CAP1,OXER1,PTGIR,RAF1,PKD2,PDE2A,RLN2	55	-0.186193	-1.62635	0.0401027	0.343141	1	10124	-0.208963	-1.823	0.0110731	0.169974	1	11637
REGULATION OF PURINE NUCLEOTIDE BIOSYNTHETIC PROCESS	GO:1900371	AKAP12,DRD4,GPR65,MC1R,APLP1,P2RY11,GNAI3,AVPR2,ADORA2B,GNAI2,ADCY6,GIPR,AKAP5,APOE,TSHR,ABCA1,PALM,RAMP1,CCR2,GNAL,ADORA2A,GRM2,ADM,ADRB2,VCP,FLCN,ADRA2A,ADCY9,ADRB1,AKAP6,ADCY3,LTB4R2,GPER1,NF1,NOS3,PRKCA,ADCY2,ADCY5,GABBR1,GSK3A,LHCGR,ADCY7,OPRM1,ADCY4,CALCRL,PDZD3,CAP1,OXER1,PTGIR,PINK1,RAF1,PDE2A,PID1,RLN2,	54	-0.18484	-1.60325	0.0401615	0.352488	1	6179	-0.177157	-1.53192	0.0589876	0.296962	1	3070
REGULATION OF MITOTIC CELL CYCLE PHASE TRANSITION	GO:1901990	PSMB7,CDC16,PSMA6,PSMB4,PSMB1,PSMB6,PCBP4,PSMB3,PSMD10,PSMB2,PSMA3,PSMA4,TEX14,PSMA7,ATM,TTK,PSMB5,PSMA8,MAD1L1,BUB3,ZW10,BUB1,KLHL22,PSMD1,PSMD2,PSMD3,SMARCA4,LCMT1,PSMB8,PSMB9,RAB11A,CDC20,CDKN1B,ANKRD17,RAD51B,E2F4,E2F1,RAD51C,TFDP1,CCNA2,PSMA1,ZNF385A,PSMA5,TFDP2,UBE2E1,CUL3,DACT1,UBE2E2,SKP1,RGCC,XPC,TOPBP1,ARID3A,E2F7,RPS27L,ID2,RBL2,PRMT1,ANKRD32,CRADD,PRMT2,CDC23,CENPJ,CHEK2,CDC27,CDC26,N…	237	0.0894294	1.59461	0.0402952	0.327124	1	4070	0.101768	1.79235	0.0184074	0.197848	1	4448
NEGATIVE REGULATION OF INTRINSIC APOPTOTIC SIGNALING PATHWAY	GO:2001243	NME8,BAG5,URI1,BCL2,ARHGEF2,CCAR2,NONO,CD74,BCL2L1,BCL2L2,KDM1A,YBX3,ACKR3,HSPB1,CDKN2D,CD44,SOD2,NOL3,NDUFS3,TAF9,HTRA2,CREB3L1,TRIM32,SYVN1,TRIAP1,CREB3,TPT1,TAF9B,MIF,HIF1A,DNAJA1,ZNF385A,ING2,XBP1,MAPK7,AK6,NFE2L2,SFRP2,PLAUR,DDX3X,MCL1,CLU,VNN1,PPIF,PARK2,LRRK2,TXNDC12,TMBIM6,OPA1,PARK7,NOC2L,SIRT1,MUC1,TRAP1,VIMP,SNAI1,HYOU1,TMEM161A,MMP9,PINK1,AKT1,BCL2L2-PABPN1,SRC,HERPUD1,NDUFA13,PTTG1IP,	66	0.169028	1.61448	0.0405728	0.305451	1	9256	0.130417	1.25288	0.184013	0.649531	1	10195
POSITIVE REGULATION OF PROTEIN ACETYLATION	GO:1901985	BRCA1,MAPK3,BRD7,WBP2,RUVBL2,TERF2IP,MUC1,PAXIP1,ARRB1,FOXP3,PIH1D1,RPS6KA5,CAMK1,KAT5,RAPGEF3,SMAD4,IL1B,AUTS2,TADA2A,SMARCB1,SOX4,TADA2B,RPS6KA4	23	-0.283006	-1.62731	0.0406406	0.342719	1	3427	-0.231066	-1.32454	0.153008	0.434793	1	3574
REGULATION OF HEART CONTRACTION	GO:0008016	CLIC2,SCN1B,SCN3B,CACNB2,KCNJ2,CYP2J2,CELF2,RYR1,NPPA,CASQ1,RYR3,ABCC9,ATP1A4,GLRX3,TRPC1,AHCYL1,GSTO1,ADRB1,SRI,TNNT2,PIK3CG,MYL4,GSTM2,ZC3H12A,SPX,PDE4D,CAMK2D,CACNA1F,DMPK,CACNA2D4,CACNA1H,CACNA2D3,YWHAE,ATP1A3,CACNA2D2,RANGRF,JUP,ADRBK1,GSK3A,SMAD7,CACNB1,S100A1,CACNB4,CACNB3,CACNG8,CACNA1D,SNTA1,CACNA1C,KCNH2,RYR2,CACNA1G,PKP2,CORIN,KCND1,ATP1A1,ITPR2,CACNG6,KCND3,ITPR1,SLC8A1,ITPR3,ASPH,KCN…	110	-0.133459	-1.6258	0.0408288	0.342923	1	8027	-0.100526	-1.24405	0.199838	0.491409	1	6212
REGULATION OF BODY FLUID LEVELS	GO:0050878	TRPV4,ADCY6,HPSE,MYH9,HDAC2,PIK3CB,ALOX12B,PRLR,GNG2,SERPINE2,ILK,RAD51B,ACTG1,RAD51C,ENPP4,TYRO3,A2M,PIK3CG,HMG20B,SYK,SERPING1,F8,PIK3CA,VPS45,F12,CD40LG,F5,CD36,MAPK1,PLAUR,CD40,MAPK3,GAS6,TFPI,GGCX,PABPC4,AKAP10,CAPZB,PROCR,RAC1,RAC2,ZAP70,KLKB1,PLAT,TC2N,TRPC6,CD59,CSRP1,H3F3B,H3F3A,PTPRO,FERMT3,DOCK11,VKORC1,CLIC1,RAP2B,GNAQ,WAS,GNAS,CLEC1B,GNB1,RAB5A,STX2,C6orf25,YWHAZ,PRTN3,DGKE,DGKD,DGKA…	278	-0.0844058	-1.62392	0.0409605	0.341507	1	3208	-0.10545	-2.0193	0.00493778	0.117264	1	8074
REGULATION OF CYCLIN-DEPENDENT PROTEIN KINASE ACTIVITY	GO:1904029	APC,CDC25C,GADD45A,CDC25A,CDC6,PSMD10,CDKN2B,CDK5R1,CCNY,CDKN2A,PSRC1,LATS2,MEN1,PDGFB,PKMYT1,CDKN2D,LATS1,CCND1,FAM58A,MNAT1,HHEX,STOX1,CDK7,HERC5,CDKN1B,INCA1,CCNL2,CKS2,CDK5RAP1,CDK5RAP3,CKS1B,CCNC,CCNH,HEXIM1,CCNK,HEXIM2,CCNL1,ADAM17,CDKN2C,RGCC,TFAP4,CDKN3,PLK1,GTF2H1,CEBPA,MAPRE3,CDKN1A,CCNT2,CCNT1,PTEN,CCNE2,SERTAD1,BCCIP,CCND3,CCNG1,AKT1,PKD1,BLM,PKD2,GTPBP4,CCND2,CDC37,	62	0.176511	1.63056	0.0411588	0.300593	1	3133	0.176172	1.6389	0.0371192	0.306314	1	6811
POSITIVE REGULATION OF ION TRANSMEMBRANE TRANSPORT	GO:0034767	DRD4,CACNB2,STK39,AKAP9,NPPA,GLRX,FXYD1,CAPN3,CEMIP,TRPC1,GSTO1,AKAP6,RNF207,AMIGO1,ATP1B2,CXCL9,ATP1B3,ATP1B1,CFTR,GSTM2,P2RX7,ANK3,GPER1,RELN,PLCG1,HTT,STIM2,ACTN4,ANO6,PDPK1,CXCL10,CHP1,TMEM110,TRPC6,PDZK1,WNK1,CTSS,NLGN3,XCL1,KCNH2,SNCA,WNK4,RYR2,TESC,PKD2,STIM1,KCNQ1,SLC9A1,CALM1,CALM2,WNK2,KCNE1,CALM3,DMD,F2RL3,F2R,	56	-0.180407	-1.59411	0.0413904	0.360393	1	8110	-0.145177	-1.26948	0.175589	0.468094	1	8725
NEGATIVE REGULATION OF NUCLEOTIDE BIOSYNTHETIC PROCESS	GO:0030809	GABBR1,DRD4,FLCN,ADRA2A,APLP1,OPRM1,GNAI3,PDZD3,AKAP6,GNAI2,PRKCA,PDE2A,PALM,PID1,LTB4R2,CCR2,GRM2	17	-0.325547	-1.61402	0.0415394	0.345537	1	4607	-0.267506	-1.33159	0.146876	0.428944	1	8713
REGULATION OF POSITIVE CHEMOTAXIS	GO:0050926	PGF,AZU1,ANGPT2,F2RL1,CDH13,CXCL8,VEGFC,VEGFA,	8	0.466488	1.62095	0.0416256	0.302926	1	7157	0.372965	1.30461	0.16107	0.600317	1	6605
REGULATION OF TOR SIGNALING	GO:0032006	DEPDC5,GNA12,RFFL,ARAF,TSC2,PDCD6,ATM,MIOS,GOLPH3,RICTOR,PIH1D1,SEH1L,WDR59,FLCN,STK11,PRKAA1,SEC13,UBR1,RRAGD,NPRL2,NPRL3,RRAGB,RRAGA,HDAC3,GATSL3,RRAGC,SESN1,SLC38A9,TELO2,LAMTOR5,SH3BP4,GAS6,LAMTOR2,LAMTOR4,SESN3,SESN2,LAMTOR3,LAMTOR1,FBXO9,FAM83D,SIRT1,FNIP1,WDR24,TBC1D7,RHEB,AGPAT9,DDIT4,GATSL2,RPTOR,GSK3A,UBR2,TNFAIP8L1,DEPTOR,TTI1,TMEM127,MAPKAPK5,MLST8,ARNTL,TSC1,LEP,AKT1S1	61	0.174148	1.61759	0.0416419	0.30318	1	9305	0.162098	1.49661	0.0703711	0.446193	1	8654
REGULATION OF TRANSCRIPTION FROM RNA POLYMERASE II PROMOTER IN RESPONSE TO STRESS	GO:0043618	BACH1,STOX1,HIF1AN,HMOX1,ATF6B,CREB3L1,IMPACT,CITED2,CUL2,HIF1A,DDIT3,EP300,RPS27A,TP53,UBB,MAPK7,UBA52,NFE2L2,JUN,NCK1,UBC,VEGFA,EGLN2,CHEK1,EGLN3,GCN1L1,ARNT,EGLN1,SESN2,UBE2D2,RBX1,UBE2D3,CHD6,HSPA5,UBE2D1,EPAS1,CEBPB,MBTPS2,MUC1,SIRT2,CREBBP,VHL,ATF4,NOTCH1,ATF6,TCEB2,NEDD4,ATF3,HIF3A,TCEB1,KLF2,RBPJ,	52	0.189495	1.6063	0.0416667	0.313985	1	3426	0.143461	1.22559	0.217015	0.673036	1	3893
MULTI-ORGANISM MEMBRANE ORGANIZATION	GO:0044803	CHMP1A,GAS6,MITD1,PPIA,CHMP4B,VPS4B,VPS4A,LRSAM1,CXCR4,CHMP4A,CCR5,CHMP2A,CD4,VPS37C,CHMP7,VTA1,CHMP6,CHMP2B,HYAL2,PDCD6IP,VPS37A,VPS37B,TSG101,VPS28,MVB12A,PVRL2,CHMP1B,CHMP3,CHMP5	29	0.256266	1.63895	0.041692	0.297016	1	3973	0.279818	1.79479	0.0161548	0.196537	1	4769
MOTOR NEURON AXON GUIDANCE	GO:0008045	SLIT1,RNF165,EPHA4,PLXNA2,PLXNA4,PLXNA1,PLXNA3,CHN1,PLXNC1,PLXND1,	10	-0.419151	-1.62489	0.0418734	0.343272	1	6675	-0.36488	-1.40326	0.110036	0.380422	1	2371
REGULATION OF BLOOD VESSEL SIZE	GO:0050880	TBXA2R,PIK3C2A,AVPR2,ADCY6,F2RL1,PER2,EPHX2,SCPEP1,ADM,ADRB2,SOD2,PTGDR,ADRB1,ITGB1BP1,HMOX1,KCNMB4,GCLM,KCNMB2,BMPR2,ACE,EDN1,GPER1,KEL,NOS3,AVPR1A,SERPINF2,TRPM4,SOD1,CAV1,SMTNL1,DOCK4,GCLC,OXTR,ECE1,DOCK5,SLC8A1,CHRM3,F2R,	38	-0.217514	-1.59333	0.0418827	0.359602	1	10026	-0.217048	-1.59045	0.0465116	0.266523	1	10495
POSITIVE REGULATION OF PROTEIN TARGETING TO MEMBRANE	GO:0090314	MIEF2,MIEF1,CEMIP,CIB1,ITGB1BP1,FIS1,C2CD5,MFF,ERBB2,MYO1C,CHP1,PDZK1,AKT2,ANK3,MTCL1	15	-0.344573	-1.61149	0.0418911	0.347523	1	5647	-0.312508	-1.45851	0.0830196	0.34224	1	3873
BASE-EXCISION REPAIR	GO:0006284	HUWE1,XPA,POLD1,POLG,XRCC1,OGG1,TDG,USP47,POLE,SMUG1,POLB,MPG,LIG1,LIG3,MBD4,PRMT6,MUTYH,RPA1,NTHL1,RPA2,RPA3,NEIL2,NEIL1,NEIL3,POLQ,WRN,APEX2,ERCC6,DNA2,TP53,UNG,APEX1,	32	-0.240388	-1.61958	0.0420505	0.340779	1	4008	-0.309123	-2.08374	0.00337435	0.10197	0.9991	3901
PROTEIN N-LINKED GLYCOSYLATION	GO:0006487	UBE2J1,MCFD2,OSTC,MAN1B1,DDOST,TMEM165,ST8SIA4,MGAT2,PGM3,ST3GAL3,ST3GAL1,ST3GAL5,ST3GAL2,ST3GAL4,ST3GAL6,MAN1A2,MAN1A1,LMAN1,ALG12,DPAGT1,TUSC3,VCP,NUDT14,ENTPD5,MOGS,DERL3,MGAT4A,UBE2G2,SYVN1,MGAT4B,ENGASE,ST6GALNAC6,FUT11,FUT10,STT3A,STT3B,ST6GALNAC3,ST6GALNAC4,MAN1C1,DAD1,ST6GALNAC1,FUT7,ST6GALNAC2,KIAA2018,EDEM3,ST6GAL1,EDEM1,EDEM2,FUT8,MAN2A1,MAN2A2,ALG8,GNPTAB,RPN1,GAL3ST1,RPN2,MAGT1,ALG5,…	69	-0.163603	-1.59604	0.042101	0.359243	1	8061	-0.119774	-1.15846	0.266907	0.561959	1	9587
NEGATIVE REGULATION OF CELL MIGRATION	GO:0030336	KANK1,HDAC5,EPHA1,NDRG4,CLASP1,PLXNB3,ARAP3,ROBO1,CERS2,RECK,ACVR1C,MAP2K5,DACH1,SP100,SERPINE1,KRIT1,PADI2,MARVELD3,FLCN,THBS1,ADARB1,MMRN2,PTPRK,STARD13,TRIB1,VASH1,PHLDB2,PTPRM,KLF4,STRAP,NODAL,SYNJ2BP,DLC1,TIMP1,CLASP2,SFRP2,RGCC,IGFBP3,ADAM15,LRP1,CLIC4,BMPR1A,NF2,ALOX15B,PTPN23,CYP1B1,KLRK1,ENG,ACVRL1,PTEN,IFITM1,PFN2,DAG1,SMAD7,ANGPT2,PKP2,STK24,ARHGAP4,FGF2,CSNK2B,PODN,ARHGDIB,VCL,FAM60A,…	123	-0.126149	-1.63502	0.0421138	0.339374	1	4784	-0.127713	-1.66128	0.0316716	0.233936	1	6323
SPLICEOSOMAL COMPLEX ASSEMBLY	GO:0000245	SF3A2,SF3A3,SRPK2,TXNL4A,SLU7,PRPF19,SCAF11,SF3A1,SNRPD2,DDX23,PRPF6,SETX,SNRPD3,SNRPD1,SART3,PSIP1,GCFC2,SF1,PRPF39,TXNL4B,DDX39B,CRNKL1,SNRPC,SRSF1,NOL3,LUC7L,SRSF5,SNRNP200,ZRSR2,SNRPG,SF3B1,SNRPE,YTHDC1,LSM4,CELF1,SRSF9,SMN2,SRSF6,C7orf55-LUC7L2,RBM5,DDX1,SFSWAP,SMN1,SRSF10,SRSF12,LUC7L3,ISY1	47	0.202849	1.64243	0.042378	0.293264	1	4281	0.204937	1.66735	0.0334124	0.281895	1	5735
LOCALIZATION WITHIN MEMBRANE	GO:0051668	ITGA4,RALA,PICK1,DLG1,RILPL2,RAC1,RILPL1,NRXN1,DLG3,MADCAM1,APOE,NRXN2,MAL,NUP133,CD2,DLG4,RFTN2,DLG2,ITGAL,PIGR,AGRN,ITGB1BP1,GPHN,MAGI2,FLNA,ITGB2,CDH13,DNAJA3,TBC1D20,MIA3,DVL1,ATP1B1,RFTN1,ITGB7,RAB1A,NDC1,	36	-0.225549	-1.61012	0.0424633	0.348686	1	6275	-0.226037	-1.61991	0.0451874	0.252041	1	5780
POSITIVE REGULATION OF INTRINSIC APOPTOTIC SIGNALING PATHWAY	GO:2001244	MCL1,NACC2,BCL2,BCLAF1,RPS3,DFNA5,SFPQ,FBXW7,FIS1,BCL2L1,PMAIP1,FBXO18,BAD,BCAP31,SOD1,CAV1,BCL2L11,SIAH1,BAX,BMF,DNM1L,SLC9A3R1,LCK,DDIT3,S100A8,BID,GNB2L1,SEPT4,NKX3-1,TP53,UBB,NCK1,S100A9	33	0.234191	1.59552	0.042549	0.326892	1	1743	0.204532	1.39599	0.109578	0.521837	1	11814
REGULATION OF AUTOPHAGY	GO:0010506	BCL2,OSBPL7,BOK,EXOC8,TFEB,FBXW7,DAPK2,SUPT5H,LARP1,ATM,GAPDH,TBC1D5,TPCN2,TAB3,TICAM1,TAB2,PIKFYVE,ATP6V0C,ATP6V0E2,PIK3CB,FLCN,SOGA1,ATP6V0B,ATP6V1B2,ATP6V1D,ATP6V1H,ATP6V1C1,VPS26A,ATP6V0E1,ATP6V0D2,HDAC6,ATP6V0D1,VPS35,ACTL6A,MAPT,ERN1,TBC1D12,HGF,PIP4K2C,PIP4K2B,CLN3,RAB3GAP1,EEF1A1,PIP4K2A,RAB3GAP2,LRSAM1,TBC1D25,IFNG,RAB5A,RAB20,TRIM65,ITPR1,USP33,VPS26B,TPCN1,CISD2,ATP6V0A2,WDR75,ATP6V0A1…	217	0.0944575	1.61388	0.0425574	0.305223	1	6920	0.0721365	1.23529	0.209178	0.663941	1	7871
ENSHEATHMENT OF NEURONS	GO:0007272	CLU,NF1,ZNF396,CNTNAP1,PRX,SIRT2,MAL,GPC1,CXCR4,PTEN,MYRF,CD9,SOD1,TNFRSF21,FAM126A,EPB41L3,PARD3,ZNF24,AMIGO1,DICER1,ACSBG1,SKI,PPARD,MBP,ARHGEF10,EIF2B5,SLC8A3,EIF2B4,NCMAP,SBF2,EIF2B2	31	-0.244978	-1.62265	0.0427776	0.341341	1	7017	-0.25042	-1.66167	0.0332338	0.235258	1	5792
PURINE NUCLEOBASE METABOLIC PROCESS	GO:0006144	PAICS,GMPS,CECR1,PRPS1,ADAL,ADA,GDA,SHMT1,HPRT1,DPYD,PRTFDC1	11	-0.399653	-1.60353	0.0427797	0.353098	1	5743	-0.289712	-1.17263	0.252447	0.552775	1	4483
POSITIVE REGULATION OF CALCIUM ION IMPORT	GO:0090280	GPER1,PLCG1,HTT,PDGFRB,CCL2,CCL3,PDPK1,CXCL10,PDGFB,CAPN3,CEMIP,TRPC1,GSTO1,AKAP6,XCL1,SNCA,CXCL9,PKD2,LGALS3,GSTM2,CALM1,CALM2,ZP3,CALM3,F2RL3,F2R,	26	-0.26814	-1.62154	0.0430129	0.340919	1	8110	-0.280696	-1.70732	0.0327672	0.217247	1	8564
AXON ENSHEATHMENT	GO:0008366	CLU,NF1,ZNF396,CNTNAP1,PRX,SIRT2,MAL,GPC1,CXCR4,PTEN,MYRF,CD9,SOD1,TNFRSF21,FAM126A,EPB41L3,PARD3,ZNF24,AMIGO1,DICER1,ACSBG1,SKI,PPARD,MBP,ARHGEF10,EIF2B5,SLC8A3,EIF2B4,NCMAP,SBF2,EIF2B2	31	-0.244978	-1.62421	0.043142	0.34217	1	7017	-0.25042	-1.66272	0.0314478	0.235899	1	5792
REGULATION OF CELLULAR AMINO ACID METABOLIC PROCESS	GO:0006521	PSMB7,PSMA6,PSMB4,PSMB1,PSMB6,PSMB3,PSMD10,PSMB2,PSMA3,PSMA4,PSMA7,PSMB5,PSMA8,PSMD1,PSMD2,PSMD3,OAZ3,PSMB8,PSMB9,ATP2B4,PSMA1,PSMA5,PSME4,PSMD9,ODC1,PSMD12,PSMD11,PSMD13,OAZ2,OAZ1,AZIN1,NQO1,PSMC1,SLC7A7,PSMC2,PSMA2,PSME1,PSMD7,PSMD8,PSMD5,PSMD6,PSMD4,PSMF1,PSMC6,PSMC5,PSME3,PSMB10,PSMC4,PSME2,PSMC3,PSMD14	51	0.189745	1.59037	0.0431626	0.328965	1	8361	0.175294	1.47517	0.0796371	0.458701	1	6553
CYTOCHROME COMPLEX ASSEMBLY	GO:0017004	COA3,SURF1,COX17,COA1,COX14,COX18,UQCRB,COX10,COX20,COX19,UQCC2,CYBA,COX11,SMIM20,METTL17,TTC19,SCO1,UQCR10,COA6,COX15,SLC25A33,UQCC1,TIMM21,COA4,BCS1L,MT-CO3,CHCHD5	27	0.260314	1.62066	0.0432173	0.301055	1	9717	0.304936	1.8867	0.0102678	0.143222	1	10234
DOPAMINE METABOLIC PROCESS	GO:0042417	DRD4,PARK2,DBH,GCH1,SNCA,TGFB2,MAOA,ATP7A,	8	-0.465524	-1.62347	0.0434165	0.341099	1	9365	-0.379549	-1.32022	0.154204	0.435585	1	10870
ANTIGEN PROCESSING AND PRESENTATION VIA MHC CLASS IB	GO:0002475	ABCB9,ABCB1,CD1E,CD1A,CD1B,ABCB4,CD1D,TAP1,HLA-E,CD1C,TAP2	11	-0.389415	-1.58838	0.0435044	0.362684	1	2738	-0.340278	-1.37149	0.125948	0.402517	1	3598
DETOXIFICATION	GO:0098754	SOD1,SOD2,GSTM1,SESN2,PARK7,NOS3,CCS,GSTM3,MARC1,MARC2,ATP7A,GSTM2,PRDX2,SESN1,	14	0.355975	1.62076	0.0435219	0.302035	1	7530	0.261048	1.18363	0.247148	0.712533	1	11693
POSITIVE REGULATION OF NIK/NF-KAPPAB SIGNALING	GO:1901224	CHI3L1,TNFSF15,MALT1,SASH1,RPS3,ZFP91,TRAF6,ACTN4,TLR6,EIF2AK2,MAP3K7,COPS8,TLR3,IRAK1,TNF,TNFRSF10A,TIRAP,TNFRSF10B,CARD14,TRAF2,CARD10,NOD1,NOD2	23	-0.278385	-1.59989	0.0436181	0.353894	1	7315	-0.246106	-1.41279	0.106764	0.374754	1	8641
ACTIVATION OF MAPK ACTIVITY	GO:0000187	SPAG9,MDFIC,MAPK8IP3,MAPK11,PROK2,MAP2K5,TAB3,PEA15,MAPK14,TAB1,TAB2,PIK3CB,ADRA2A,PRKAA1,THBS1,CHRNA7,MUL1,RIPK1,KIT,ADAM8,MAP3K2,PLCE1,CD40LG,MAPK1,MAPK3,DUSP5,DAXX,ERN1,IKBKG,TLR4,MADD,ERP29,DBNL,GNG3,NRG1,S1PR2,IGF1,TRAF6,MAP2K1,MAP2K2,MAP3K7,MAP2K3,MAPKAPK3,FGF2,INSR,MAP2K6,MAP2K7,NOD1,NOD2,DRD4,ADORA2B,FPR1,C5AR1,GHRL,MAP3K11,CD81,MAP4K1,MAP4K2,TGFA,MAP3K10,IL1B,GHR,RPS27A,TNF,UBB,UBA52,UBC…	87	0.144369	1.58189	0.0436262	0.32928	1	2717	0.114538	1.24792	0.194537	0.656477	1	10081
REGULATION OF ADENYLATE CYCLASE ACTIVITY	GO:0045761	DRD4,P2RY11,GNAI3,AVPR2,ADORA2B,GNAI2,ADCY6,GIPR,TSHR,PALM,CCR2,GNAL,ADORA2A,GRM2,ADRB2,ADRA2A,ADCY9,ADRB1,ADCY3,LTB4R2,GPER1,NF1,PRKCA,ADCY2,ADCY5,GABBR1,LHCGR,ADCY7,OPRM1,ADCY4,CAP1,RAF1,	32	-0.237402	-1.60424	0.0436951	0.352994	1	9533	-0.242272	-1.63097	0.0377818	0.249536	1	11637
INSULIN SECRETION	GO:0030073	RAB11FIP5,RAB11B,EIF2AK3,SNX19,CAMK2G,PTPRN2,CYB5R4,RAB11FIP2,PTPRN,FAM3B,	10	0.412661	1.59127	0.0437049	0.329926	1	3284	0.44734	1.71014	0.0257783	0.246308	1	2677
LEUKOCYTE AGGREGATION	GO:0070486	RAB29,NLRC3,FOXP1,EIF2AK4,LY9,F2RL1,LIG4,ATP7A,FYN,CRTAM,CD86,CD80,PIK3CD,PRLR,AMICA1,CASP8,SLAMF6,KIT,PIK3CG,RHOH,TNFRSF4,GPR183,SEMA4D,ADAM17,HSPD1,SLA2,RAC2,ZAP70,ICAM1,KIF13B,LILRB1,TNFSF14,FOXP3,RSAD2,TNFSF4,STOML2,DPP4,EOMES,ELF4,CTPS1,HLA-E,CD3D,FCER1G,BTN3A1,CLEC7A,JAG2,TREML2,DDOST,CD7,THEMIS,CD74,CD1C,PTPRC,IL6,RORA,ICOSLG,CADM1,RORC,FADD,RIPK3,PTPN22,CD1D,ITK,NCK2,BATF,IRF4,CCR7,MICB,S…	109	-0.131359	-1.60062	0.0437676	0.354815	1	6391	-0.171598	-2.07635	0.00300481	0.101902	0.9991	5048
MEMBRANE BUDDING	GO:0006900	TRAPPC4,GORASP1,VPS4A,GOLPH3,KLHL12,VAPB,F8,MVB12A,ATP8A2,CUL3,CHMP3,F5,CHMP1A,SNX3,MYO18A,CD59,LRSAM1,VAPA,TRAPPC2,CHMP6,RAB1B,SEC31A,PDCD6IP,S100A10,CNIH2,SEC23IP,TMED10,ANXA2,TRAPPC3,TRAPPC1,TRAPPC9,TRAPPC5,CNIH3,GOSR2,MCFD2,CNIH1,AREG,MITD1,TRAPPC6A,TRAPPC6B,STX5,ANKRD28,CHMP4B,BET1,PPP6R1,PPP6R3,TFG,PREB,LMAN1,CSNK1D,SAR1B,PPP6C,GBF1,FNBP1L,VPS37C,USO1,RILP,VPS37A,TGFA,SEC13,VPS37B,NAPA,TSG1…	95	0.138613	1.57723	0.0439271	0.330832	1	6802	0.126053	1.44169	0.0855172	0.499092	1	5546
POSITIVE REGULATION OF PROTEIN MATURATION	GO:1903319	HPN,MYH9,MFI2,RHBDD1,TFR2,KLKB1,PHB,ADAM8,F12,ASTL,GSN,CLEC3B,	12	0.384045	1.60627	0.0444129	0.312888	1	7872	0.269775	1.13499	0.29022	0.750509	1	6953
RESPONSE TO LIPID	GO:0033993	DYNAP,SHPK,PMEPA1,BRCA1,CATSPERG,DGAT2,OSBPL7,MLC1,ADNP2,PPARG,CATSPER3,ADCY6,NR3C1,PAQR6,PAQR7,PAQR8,PAQR9,GFI1,SRR,PAQR5,VDR,CALCOCO1,TIRAP,CTSH,TICAM1,SPP1,RNF4,ALPL,NGFR,RBM14,ESR2,PADI2,ABHD2,LGALS9,CDK7,NCOA1,STAT3,NCOA3,NCOA6,FZD4,NCOA4,AXL,YWHAH,ADAM9,RHOXF1,ROCK2,TNFRSF10C,CD36,MEF2C,ESR1,TNFRSF9,TNFAIP3,CD40,TNIP3,GPER1,SLPI,MED4,TGFBR1,MED30,ADCY2,NFKB1,GNAI1,ADCY5,KLF9,ACER2,IL12A,TAD…	289	-0.0807363	-1.58147	0.0444175	0.366059	1	7276	-0.0788824	-1.54334	0.0631729	0.291672	1	4278
IMMUNE EFFECTOR PROCESS	GO:0002252	BCL2,EXOSC4,LIMK1,CTSH,SLAMF1,PIK3CB,PIK3CD,SLAMF6,ACTG1,CD55,PIK3CG,SYK,RNF168,PIK3CA,CD40LG,MAPK1,RGCC,HSPD1,MAPK3,SLA2,FCN1,RAC1,MFNG,ZAP70,CFB,C2,CFP,C3,CFHR1,WAS,RNF8,ELMO2,NCKIPSD,CAMK4,LYN,SH2D1B,CEBPG,CFH,PLSCR1,PIK3R1,YES1,NOTCH2,FCGR1A,ABI1,PTPRC,PIK3R2,IL6,CD46,JAG1,MYO1C,CADM1,GNL1,IGLL1,BATF,IRF4,KLRC2,MICB,SLC11A1,LEF1,IGHE,IGKV4-1,PTK2B,BTN3A3,PRKCD,BTN3A2,DOCK1,IGLL5,KLRD1,C1QA,C1…	258	-0.0860654	-1.60553	0.0447163	0.351968	1	8087	-0.113709	-2.11004	0.00380228	0.100711	0.9975	9307
REGULATION OF TUBE SIZE	GO:0035150	TBXA2R,PIK3C2A,AVPR2,ADCY6,F2RL1,PER2,EPHX2,SCPEP1,ADM,ADRB2,SOD2,PTGDR,ADRB1,ITGB1BP1,HMOX1,KCNMB4,GCLM,KCNMB2,BMPR2,ACE,EDN1,GPER1,KEL,NOS3,AVPR1A,SERPINF2,TRPM4,SOD1,CAV1,SMTNL1,DOCK4,GCLC,OXTR,ECE1,DOCK5,SLC8A1,CHRM3,F2R,	38	-0.217514	-1.59415	0.0448413	0.36142	1	10026	-0.217048	-1.59662	0.048503	0.263852	1	10495
NEGATIVE REGULATION OF PURINE NUCLEOTIDE BIOSYNTHETIC PROCESS	GO:1900372	GABBR1,DRD4,FLCN,ADRA2A,APLP1,OPRM1,GNAI3,PDZD3,AKAP6,GNAI2,PRKCA,PDE2A,PALM,PID1,LTB4R2,CCR2,GRM2	17	-0.325547	-1.61004	0.0449704	0.347708	1	4607	-0.267506	-1.30984	0.151678	0.443933	1	8713
CELL-CELL SIGNALING BY WNT	GO:0198738	PSMB7,PSMA6,PSMB4,PSMB1,PSMB6,PSMB3,PSMD10,PSMB2,PSMA3,PSMA4,PSMA7,PSMB5,PSMA8,PSMD1,PSMD2,PSMD3,STRN,PSMB8,TBL1X,PSMB9,FZD6,FRAT1,FZD1,GNG2,FRAT2,FZD4,VPS26A,FZD2,PLCB3,PDE6G,VPS29,NLK,ARL6,PPM1A,VPS35,GNAO1,PSMA1,PSMA5,FZD3,SKP1,TNRC6A,SFRP2,SMURF1,TBL1XR1,PSEN1,SNX3,RAC1,CSNK1G3,38200,37834,SFRP5,RNF146,NFATC1,PFN1,CELSR2,GNB1,RAB5A,CSNK1G1,PORCN,ARHGEF19,AP2S1,CSNK1G2,RARG,APC,PPAP2B,CSNK1A1,…	184	0.100505	1.58664	0.0452683	0.330004	1	8156	0.100727	1.57879	0.0436421	0.357489	1	7010
WNT SIGNALING PATHWAY	GO:0016055	PSMB7,PSMA6,PSMB4,PSMB1,PSMB6,PSMB3,PSMD10,PSMB2,PSMA3,PSMA4,PSMA7,PSMB5,PSMA8,PSMD1,PSMD2,PSMD3,STRN,PSMB8,TBL1X,PSMB9,FZD6,FRAT1,FZD1,GNG2,FRAT2,FZD4,VPS26A,FZD2,PLCB3,PDE6G,VPS29,NLK,ARL6,PPM1A,VPS35,GNAO1,PSMA1,PSMA5,FZD3,SKP1,TNRC6A,SFRP2,SMURF1,TBL1XR1,PSEN1,SNX3,RAC1,CSNK1G3,38200,37834,SFRP5,RNF146,NFATC1,PFN1,CELSR2,GNB1,RAB5A,CSNK1G1,PORCN,ARHGEF19,AP2S1,CSNK1G2,RARG,APC,PPAP2B,CSNK1A1,…	184	0.100505	1.5829	0.0453003	0.331151	1	8156	0.100727	1.5732	0.0491312	0.36396	1	7010
RESPONSE TO EXTERNAL BIOTIC STIMULUS	GO:0043207	RAB29,GFI1,SRR,TICAM1,NGFR,LGALS9,ANKRD17,SYK,ADAM9,RNASE3,CD36,MEF2C,TLR5,CD40,MYD88,TNIP3,SLC25A6,HMGA1,IL12A,LYN,IL6R,PLSCR1,SELP,IL6,SEMG1,NR1H3,PTPN22,IRF5,HSPB1,CCL22,IRF4,LYZ,SLC11A1,NR1D1,HYAL2,IL10,TGFB1,IL1B,PYCARD,HAMP,IRAK3,GSTP1,CLU,PPBP,HMGB2,CCL2,CCL3,FGR,NRROS,CXCL10,LGALS8,PDE4B,CACTIN,PRKCE,GBP6,PGLYRP1,MTA1,HRG,XCL1,IRAK1,HTN1,CCL5,HTN3,CCL4,IRF1,WFDC12,F2R,IFI16,URI1,FOXP1,EIF…	342	0.0742841	1.59021	0.0454545	0.328038	1	2308	0.0646287	1.37749	0.117834	0.53079	1	2525
POSITIVE REGULATION OF CALCIUM ION TRANSPORT	GO:0051928	WFS1,CACNB2,PDGFRB,PDGFB,CAPN3,CEMIP,TRPC1,GSTO1,AKAP6,CXCL9,CCR1,ATP1B1,P2RX3,GSTM2,P2RX7,MYLK,P2RX4,P2RX5,GPER1,PLCG1,HTT,STIM2,CCL2,CCL3,ORAI1,PDPK1,CXCL10,TMEM110,TRPC6,FFAR1,CAV1,CACNA1D,XCL1,SNCA,RYR2,LGALS3,PKD2,CCL5,CCL4,STIM1,SLC9A1,CALM1,CALM2,ZP3,CALM3,F2RL3,F2R	47	-0.197398	-1.58705	0.0459449	0.361802	1	8477	-0.204532	-1.64849	0.0340136	0.23646	1	8725
NEGATIVE REGULATION OF CATALYTIC ACTIVITY	GO:0043086	PSMB7,PSMB4,CDC16,BAG5,PSMB1,PSMB6,PSMB3,PODNL1,TSC2,PSMB2,PSMA3,PSMA4,PSMA7,PSMB5,GFI1,PSMD1,PSMD2,PSMD3,NGFR,PSMB8,PSMB9,PAQR3,CDC20,CDKN1B,ROCK1,IGF1R,RTN4R,CPEB2,HDAC6,TNNT2,PSMA1,PSMA5,UBE2E1,CDKN1C,PHPT1,HRAS,PLAUR,GAS6,ZGPAT,HGF,ARL2,CD2BP2,GNAQ,PPP1R1A,CDC23,DBNDD2,PRKRIP1,LRRC4,LRRC19,DEPTOR,LYN,LRRTM4,CDC27,CDC26,CRIPAK,CEACAM1,CISH,SOCS2,GMIP,SOCS7,CHAD,CEP85,AKT1S1,PODN,SORT1,CDKN2A,A…	435	0.0657865	1.57724	0.0460141	0.331943	1	9182	0.0556318	1.32889	0.142971	0.574382	1	2471
REGULATION OF JAK-STAT CASCADE	GO:0046425	PODNL1,IL24,IL31RA,INPP5F,IL18,PRLR,STAT3,OSM,TNFRSF1A,RTN4R,NLK,KIT,CD40,FLT3,NF2,CNTF,CYP1B1,IFNG,HGS,IL12A,LRRC4,IGF1,LRRC19,LYN,LRRTM4,IL6R,IKBKB,CISH,SOCS2,SOCS7,HES1,CHAD,PRL,PODN,ADIPOR1,SOCS4,SOCS5,STAP2,SOCS1,SOCS3,IL6,IL6ST,PTK2B,DOT1L,TNFRSF18,CTF1,CRLF1,PPP2R1A,IL10,IFNL1,LEPROT,GHR,SOCS6,CLCF1,ARL2BP,PIBF1,PPP2CA,IL23R,PTPN2,IL23A,CSF1R,VEGFA,CD300A,JAK2,CRLF3,NOTCH1,HCLS1,GP1BA,PIGU…	75	-0.155508	-1.57382	0.0461101	0.371929	1	5929	-0.166089	-1.69161	0.0328328	0.223236	1	5978
ENDOCARDIAL CUSHION DEVELOPMENT	GO:0003197	BMPR1A,HEY1,TGFB2,TGFBR2,JAG1,ENG,ACVRL1,ACVR1,NOTCH1,RBPJ,DCHS1,BMPR2,NOG,CRELD1,BMP2	15	-0.345636	-1.61714	0.0463166	0.343632	1	9131	-0.362556	-1.6789	0.030639	0.228824	1	11170
MYD88-INDEPENDENT TOLL-LIKE RECEPTOR SIGNALING PATHWAY	GO:0002756	TNIP3,CD14,UBE2D2,IKBKG,TLR4,UBE2D3,BIRC2,UBE2D1,BIRC3,FADD,TICAM2,TICAM1,PRKCE,IRF3,IRF7,CASP8,TRAF3,TRAF6,IKBKE,TLR3,RIPK1,TANK,RPS27A,IKBKB,UBB,UBA52,CHUK,UBC,TBK1,LY96,	30	0.243822	1.58985	0.0464019	0.327406	1	3909	0.232065	1.51945	0.0630827	0.417452	1	2947
NEURON PROJECTION DEVELOPMENT	GO:0031175	KIF5C,KIF5A,KIF5B,RNF165,MANF,ZFYVE27,TRAPPC4,TLR9,NTRK1,BTBD3,STRN,NGFR,ALS2,HDAC2,RAB11A,OMG,LINGO3,EPB41L3,CCDC64,LINGO2,APBB1,PTPRA,NTNG2,RTN4R,PLA2G10,NEFH,EPHA4,MAP4,MAPK8IP2,PTPRM,L1CAM,HRAS,ZNF335,MAPK1,SPTAN1,STX3,MAPK3,ARF4,PRMT1,PTPRO,AGER,CELSR2,UHMK1,RTN4,USP33,EFNA5,SOS1,DHFR,GP5,IL6,APOE,MEGF8,NBL1,BLOC1S3,WNT7A,PRKCQ,NRAS,ARHGAP35,GBA,USP9X,RELN,LRRK2,APOA1,HMGB1,BTG2,APP,NRCAM,CT…	230	-0.0919348	-1.6065	0.0464102	0.351439	1	4732	-0.0855478	-1.50504	0.0655056	0.312122	1	9944
REGULATION OF CELL SHAPE	GO:0008360	C21orf2,HPN,ARHGAP15,PLXNB1,MKLN1,PLXNB3,ARAP3,ARAP1,ARHGAP18,DIAPH1,RASA1,BAMBI,MYH9,ERMN,EPB41L3,CDC42EP2,STRIP2,WASF3,CDC42EP1,CDC42EP3,CDC42EP4,SLC9A3R1,KIT,PHIP,BRWD1,BRWD3,DLC1,SEMA4D,SH3KBP1,RDX,ATP10A,VIL1,FES,RHOU,SYNE3,WIPF2,PARVB,CSNK1G3,PRPF40A,TAOK2,FMNL1,CDC7,FGD2,COCH,C15orf62,WIPF1,TBCCD1,MYO10,FGD4,FGD3,FGD6,FGD5,FGD1,EPS8,DAG1,CSNK1G1,FMNL3,WDPCP,CSNK1G2,LIMD1,CSNK1A1,DLG1,CSNK1…	90	-0.142288	-1.57962	0.0465163	0.368227	1	3165	-0.143871	-1.5995	0.0438334	0.26361	1	3332
CELL CYCLE ARREST	GO:0007050	TSC2,CDKN2B,WDR6,ATM,GAS7,TBRG4,TBRG1,PPP2R3B,CDKN2D,APBB2,CDK7,DHCR24,THBS1,PRKAA1,KLLN,CDKN1B,APBB1,FOXO4,PPM1A,RRAGD,RRAGB,CXCL8,RRAGA,CUL3,HRAS,RRAGC,RGCC,LAMTOR5,CAB39L,GAS6,KAT2B,ERN1,CUL4A,TGFBR1,CDKN1A,MLF1,GAS2L1,STRADA,STRADB,IFNG,RHEB,SART1,RASSF1,RPTOR,JMY,IL12A,ZBTB49,CDK6,MAP2K1,UHMK1,SMAD3,CALR,MAP2K6,APC,GADD45A,PRKAG2,PRKAG1,NOTCH2,TP53INP1,RB1,CDKN2A,IRF6,KIF20B,PLAGL1,STK11,PRK…	109	0.13013	1.58824	0.0466455	0.328703	1	4161	0.0886061	1.08554	0.334997	0.774448	1	3759
POTASSIUM ION HOMEOSTASIS	GO:0055075	ATP1A4,KCNJ2,ATP1A3,KCNH2,KCNMA1,ATP1B2,ATP1B3,ATP1A1,ATP1B1	9	-0.434263	-1.58755	0.0466572	0.363037	1	4075	-0.375705	-1.38821	0.11984	0.388214	1	5100
REGULATION OF BIOMINERAL TISSUE DEVELOPMENT	GO:0070167	TMEM119,ACVR1,PTK2B,S1PR1,GPM6B,TXLNG,TGFB1,NBR1,CCR1,BMPR2,ECM1,P2RX7,MEF2C,GAS6,WNT4,ANKH,LTF,ACVR2B,TGFB3,BMPR1A,CCL3,ACVR2A,ANO6,KL,BMP6,FBN2,SRGN,TRPM4,BCOR,ATRAID,SLC8A1,BMP2K,BMP2	33	-0.229906	-1.57346	0.0470068	0.371514	1	3412	-0.274634	-1.8677	0.0120409	0.168143	1	11652
RESPONSE TO OTHER ORGANISM	GO:0051707	RAB29,GFI1,SRR,TICAM1,NGFR,LGALS9,ANKRD17,SYK,ADAM9,RNASE3,CD36,MEF2C,TLR5,CD40,MYD88,TNIP3,SLC25A6,HMGA1,IL12A,LYN,IL6R,PLSCR1,SELP,IL6,SEMG1,NR1H3,PTPN22,IRF5,HSPB1,CCL22,IRF4,LYZ,SLC11A1,NR1D1,HYAL2,IL10,TGFB1,IL1B,PYCARD,HAMP,IRAK3,GSTP1,CLU,PPBP,HMGB2,CCL2,CCL3,FGR,NRROS,CXCL10,LGALS8,PDE4B,CACTIN,PRKCE,GBP6,PGLYRP1,MTA1,HRG,XCL1,IRAK1,HTN1,CCL5,HTN3,CCL4,IRF1,WFDC12,F2R,IFI16,URI1,FOXP1,EIF…	342	0.0742841	1.58513	0.0473599	0.330033	1	2308	0.0646287	1.37476	0.118665	0.534026	1	2525
NEGATIVE REGULATION OF ATPASE ACTIVITY	GO:0032780	TNNT2,OXA1L,PPIF,PXK,LTF,PAM16,TLR9,ATPIF1,	8	0.46084	1.59059	0.0474658	0.329804	1	9445	0.429584	1.49434	0.0699857	0.444573	1	7803
NUCLEOBASE METABOLIC PROCESS	GO:0009112	CDA,PAICS,DHODH,UCKL1,GMPS,UPRT,ALDH6A1,CECR1,PRPS1,ADAL,CAD,ADA,GDA,SHMT1,HPRT1,DPYD,UCK1,PRTFDC1,UCK2	19	-0.304038	-1.59063	0.047524	0.362067	1	5743	-0.217997	-1.13484	0.290752	0.579929	1	4483
POSITIVE REGULATION OF INTRACELLULAR TRANSPORT	GO:0032388	KANK1,PSMB7,RAB29,HNMT,MLC1,CIB1,ARIH2,FIS1,FBXW7,TLR9,CDH1,TLR2,CAPN10,TENM1,PDCD5,LGALS9,RAPGEF3,AKAP6,RNASE2,RUFY3,ERBB2,ACTL6A,SYK,RBM22,NODAL,DACT1,SNIP1,HDAC3,SPHK1,GAS6,GAB2,RAC2,ZAP70,TGFBR1,ZBED3,WDR46,BMP6,PTPN23,DMAP1,TNFSF14,JUP,NRG1,CAMK1,FLNA,SMAD4,SMAD3,SLC9A1,CEP290,HES1,PIK3R1,SAE1,WDR75,PIK3R2,IL6,MYO1C,SORL1,MTCL1,CEMIP,PRKCD,CD27,HYAL2,ITGB1BP1,TGFB1,IL1B,HPS4,RBPMS,TRIP6,TBC1…	206	-0.0953041	-1.58257	0.0476191	0.366272	1	6683	-0.100477	-1.68161	0.0288	0.228232	1	3873
REGULATION OF TRIGLYCERIDE METABOLIC PROCESS	GO:0090207	SREBF1,FITM2,PNPLA2,CTDNEP1,APOA1,SIK1,FBXW7,LDLR,C3,SCARB1,NR1H3,NR1H2,PANK2,CNEP1R1,ABHD5,GPLD1,PLIN5	17	0.320497	1.59174	0.0476287	0.330366	1	2633	0.298663	1.48149	0.0788789	0.457938	1	3015
T CELL DIFFERENTIATION	GO:0030217	JAG2,FOXP1,LY9,THEMIS,CD74,PTPRC,IL6,RORA,LIG4,RORC,FADD,ATP7A,RIPK3,PTPN22,CD1D,ITK,BATF,IRF4,CCR6,CD4,LEF1,CHD7,PIK3CD,NHEJ1,ZFP36L1,ZFP36L2,SLAMF6,BMX,KIT,CD8A,RHOH,GPR183,CD28,PTPN2,ADAM17,ANXA1,HMGB1,ZAP70,LFNG,FOXP3,ZFPM1,RSAD2,PTGER4,LCK,LEPR,IL7,LEP,SOX4,EOMES,CD3D,FCER1G	51	-0.188222	-1.58738	0.0476758	0.362277	1	8733	-0.217328	-1.83318	0.0130864	0.167244	1	5821
POLYSACCHARIDE METABOLIC PROCESS	GO:0005976	PRKAG2,EXT2,PGM5,PER2,GYS1,AGL,CHST7,NANS,PHKG1,PHKB,PYGB,FAM47E-STBD1,NR1D1,PGM2,UGP2,PYGM,PYGL,PGM1,B3GNT4,RPS27A,B3GNT8,GYG1,UBB,GLT8D1,UBA52,EXT1,B3GNT2,UBC,MGAM,NHLRC1,PHKG2,ALG1,GSK3B,HAS3,PHKA2,CSGALNACT1,CSGALNACT2,HAS1,CALM1,CALM2,GBE1,CALM3,GAA	43	0.202962	1.57096	0.0477215	0.336057	1	3377	0.136343	1.06047	0.369582	0.792006	1	3319
SIGNAL TRANSDUCTION BY PROTEIN PHOSPHORYLATION	GO:0023014	PSMB7,PSMB4,PSMA6,PSMB1,PSMB6,PSMB3,PSMD10,PSMB2,PSMA3,PSMA4,MAPK8IP3,PSMA7,PSMB5,IL31RA,PSMA8,PSMD1,PSMD2,PSMD3,TAB3,PEA15,CTSH,TAB1,TAB2,PSMB8,PSMB9,PAQR3,LGALS9,FGF22,FGF5,PTPRA,ERBB2,PSMA1,WDR83,PSMA5,FGF9,CUL3,CD40LG,SKP1,HRAS,MEF2C,MAPK1,SPTAN1,MAPK3,RASA4,RASA3,CAMKK2,ERN1,KSR1,TAOK2,NFKB1,NRG1,NRG4,GFRA2,ANGPT1,FGF2,RASA2,CCM2,ERBB3,ARAF,SOS1,STK39,MEN1,MAP3K11,MAP3K12,ZFP36L1,ZFP36L2,TGF…	252	0.0860871	1.57992	0.0477534	0.330051	1	8173	0.0566639	1.04001	0.393643	0.817262	1	6457
REGULATION OF ATPASE ACTIVITY	GO:0043462	METTL21A,PPIF,TPM1,BRSK2,SETMAR,LTF,TLR9,PXK,TPM2,DNAJB11,PFN2,PFN1,GABARAPL2,VMA21,SNRNP70,DNAJB1,DNAJC9,PAM16,ATPIF1,RYR2,MYBPC3,TNNT2,ATP1B2,CHTOP,OXA1L,ATP1B3,MYL4,UHRF1,ATP1B1,TNNT3,TOR1AIP2,PLSCR1,TOR1AIP1,DNAJC10,TNNC1	35	0.224419	1.57432	0.0477795	0.331948	1	10087	0.183532	1.28727	0.160899	0.619108	1	11302
POSITIVE REGULATION OF HYDROLASE ACTIVITY	GO:0051345	RALBP1,BOK,BAK1,FIS1,PPARG,TBC1D5,ARL6IP5,NTRK1,ACVR1C,NGFR,LGALS9,CDKN1B,DIABLO,RTN4R,TNNT2,TBC1D16,ZNF286A,HRAS,MEF2C,CD40,HSPD1,ARF4,TAX1BP3,ERN1,RAP1GDS1,HIP1,APAF1,SGSM3,SCRIB,RANGRF,GNAQ,RASGRP2,S100A10,PLEK,ASPH,FGF2,PLSCR1,GNA13,GPLD1,GNA15,CCL20,CCL23,SEMG1,NR1H3,CCL22,NR1H2,SNX9,LIMS1,SENP1,TBC1D20,PYCARD,CCL16,CCL15,POT1,SNX18,CD300A,NF1,APOA1,HMGB1,HMGB2,CCL2,CCL3,CHP2,PRKCE,CIDEB,TBC…	329	-0.0752738	-1.57405	0.0479592	0.375762	1	8502	-0.0785908	-1.64332	0.035772	0.239023	1	8445
NEPHRON TUBULE DEVELOPMENT	GO:0072080	AHI1,GATA3,MTSS1,WNK4,PKD1,SOX8,PAX8,PKD2,FGF2,WNT11,CTNNBIP1,FOXD1,MEF2C,BMP2,KLHL3,MYC,	16	-0.327888	-1.58879	0.0480922	0.363061	1	4115	-0.38647	-1.87674	0.0118577	0.164164	1	3090
METHYLATION	GO:0032259	TRMT44,COPRS,TET3,FBL,HNMT,WDR82,CMTR1,SETDB2,CMTR2,PICK1,SETMAR,SETD2,GSPT1,ASH1L,ALKBH8,CXXC1,ATRX,FOS,SETD1B,NOP2,PAXIP1,VCPKMT,PIWIL2,LCMT1,DIMT1,FAM103A1,SNRPB,DNMT3A,BCDIN3D,GSTO1,EHMT2,TDRD12,N6AMT1,TRMT61B,GATAD2B,HSD17B10,PIWIL4,TPMT,GATAD2A,ZNF335,TRMT13,ASH2L,PYURF,DNMT3B,KIAA1429,PCMT1,ATF7IP,FKBP6,WBSCR27,COMT,ASZ1,INMT,SNRPD3,COQ5,PRMT1,AS3MT,WDR61,DMAP1,PRMT2,TRDMT1,ETF1,METTL7A,PR…	147	-0.110806	-1.57006	0.0481541	0.370136	1	6178	-0.107746	-1.52468	0.0617629	0.298533	1	8733
NEGATIVE REGULATION OF EXTRINSIC APOPTOTIC SIGNALING PATHWAY	GO:2001237	RFFL,BRCA1,BCL2,ARHGEF2,FASLG,BCL2L1,GATA1,MAP2K5,RNF34,FADD,PEA15,SERPINE1,EYA3,ACVR1,FAS,RELA,THBS1,NOL3,HMOX1,CASP8,GPX1,IL1B,ZMYND11,RIPK1,PHIP,TNF,IFI6,SH3RF1,MAPK7,TCF7L2,TNFAIP3,GSTP1,MCL1,TMBIM1,ITGA6,HTT,PARK7,NOS3,TGFBR1,ICAM1,PF4,TNFRSF10A,TNFRSF10B,SIAH2,PELI3,IGF1,CFLAR,PSME3,AKT1,LGALS3,SRC,BIRC6,TRADD,TNFSF10,TRAF2,ITGAV,	56	-0.180029	-1.58625	0.0482718	0.362125	1	5302	-0.157685	-1.3806	0.110808	0.394094	1	2252
CELLULAR RESPONSE TO DECREASED OXYGEN LEVELS	GO:0036294	PICK1,PDK3,RORA,PMAIP1,CPEB4,HIPK2,BAD,ACAA2,BNIP3L,AQP1,PTGS2,NPEPPS,BACH1,STOX1,MDM2,ZFP36L1,HIF1AN,HMOX1,HP1BP3,P4HB,TBL2,CPEB2,MDM4,CITED2,CUL2,UBQLN1,HIF1A,ADAM8,EP300,RPS27A,TP53,UBB,CPEB1,UBA52,RGCC,UBC,VEGFA,EGLN2,MTOR,EGLN3,ARNT,EGLN1,UBE2D2,RBX1,UBE2D3,LMNA,UBE2D1,EPAS1,SIRT1,SIRT2,CREBBP,VHL,NOTCH1,TCEB2,HIF3A,SUV39H1,TCEB1,RBPJ,PDK1,SUV39H2,HYOU1,FAM162A,PINK1,TSC1,NKX3-1,BNIP3,PLK3,P…	70	0.162108	1.5961	0.0483316	0.327203	1	3426	0.100368	0.978895	0.467562	0.85528	1	3252
PURINE RIBONUCLEOSIDE BIOSYNTHETIC PROCESS	GO:0046129	PRKAG2,SURF1,ADSL,DCAKD,CHCHD10,CECR1,ADSS,ATP6V0A2,ATP6V0A1,ADAL,ATP5A1,HPRT1,COX5B,ADSSL1,AK5,ALDOA,ATP5B,COASY,ATP5D,ATP5E,TCIRG1,AK9,TGFB1,SLC26A1,SLC26A2,ACOT7,PPCDC,ATP5J,ATP5H,ACAT1,ATP5I,ATP5O,VPS9D1,ATP5L,ATP5S,ATP5F1,PANK2,IMPDH2,IMPDH1,ATP5G3,ATP5G1,PPCS,MT-ATP8,ATP5G2,MT-ATP6,ADA,PAPSS2,SLC35B3,PAPSS1,SLC35B2,PRTFDC1,SLC25A13,GBAS,STOML2,ATP5J2,ATP5C1,	56	0.178976	1.57812	0.0487954	0.331735	1	3442	0.173185	1.52267	0.0678888	0.415938	1	9485
EARLY ENDOSOME TO LATE ENDOSOME TRANSPORT	GO:0045022	EMP2,RAB7A,RAB5A,STX8,EEA1,AKTIP,RILP,ANKRD27,FAM160A2,LMTK2,HOOK2,HOOK1,HOOK3,SNX16,PIK3C3,SNF8,KIF16B	17	0.316109	1.56804	0.0491376	0.335061	1	9921	0.230715	1.1423	0.28676	0.746537	1	5234
POSITIVE REGULATION OF NEUTROPHIL MIGRATION	GO:1902624	THBS4,RAC1,RAC2,DAPK2,CD74,XCL1,CAMK1D,NCKAP1L,ADAM8,CXCL8,CXCL3,CXCL2,CXCL1,TIRAP,C1QBP,CCR7,	16	0.328688	1.58247	0.0491902	0.329516	1	4099	0.332257	1.6045	0.0408811	0.336939	1	2942
POSITIVE REGULATION OF CALCIUM ION TRANSMEMBRANE TRANSPORT	GO:1904427	GPER1,PLCG1,CACNB2,HTT,STIM2,PDPK1,CXCL10,TMEM110,CAPN3,CEMIP,TRPC1,GSTO1,AKAP6,XCL1,RYR2,SNCA,CXCL9,PKD2,ATP1B1,STIM1,SLC9A1,GSTM2,CALM1,CALM2,CALM3,F2RL3,F2R	27	-0.257154	-1.59335	0.0494396	0.36063	1	8477	-0.205877	-1.27568	0.182399	0.467091	1	8725
TRANSCRIPTION ELONGATION FROM RNA POLYMERASE II PROMOTER	GO:0006368	SUPT16H,IKBKAP,ELL3,NELFE,SETD2,NELFB,SUPT5H,NELFA,GTF2E2,GTF2E1,THOC7,NCBP2,TAF10,SUPT4H1,MNAT1,CDK7,ELP3,TAF9,NELFCD,ADRM1,POLR2D,POLR2C,POLR2B,POLR2A,TAF9B,POLR2F,POLR2G,POLR2L,ERCC2,POLR2E,GTF2H5,CCNH,POLR2K,GTF2H3,GTF2H4,CCNK,POLR2I,POLR2J,AK6,TCEA1,POLR2H,TCEB3,CDK9,CTDP1,ELP2,ELP4,TBP,GTF2H1,SSRP1,GTF2H2,GTF2F1,ELOF1,GTF2B,ERCC3,CCNT2,TAF11,TAF4B,NCBP1,TAF12,TCEB2,CCNT1,TAF13,TCEB1,ELL,TAF…	73	0.156964	1.58045	0.0494658	0.330372	1	6138	0.127975	1.28004	0.170282	0.622252	1	8083
CARDIAC ATRIUM MORPHOGENESIS	GO:0003209	ZFPM1,NOTCH2,TGFB2,BMPR2,ENG,SOX4,NOG,ACVR1,NOTCH1	9	-0.428308	-1.57303	0.0495416	0.371219	1	8071	-0.428315	-1.58453	0.0493145	0.268988	1	6125
L-METHIONINE BIOSYNTHETIC PROCESS FROM METHYLTHIOADENOSINE	GO:0019509	ADI1,APIP,MTAP,MRI1,EIF2B4,ENOPH1,EIF2B1,EIF2B2,	8	-0.453299	-1.57397	0.0496596	0.373786	1	9579	-0.499971	-1.73539	0.0251799	0.200681	1	8762
POSITIVE REGULATION OF CELL ADHESION MEDIATED BY INTEGRIN	GO:0033630	CIB1,ZAP70,TGFB2,SYK,NCKAP1L,RAC3,ADAM9,CCL5,RET,SFRP2,PODXL,PIEZO1,	12	-0.37464	-1.58554	0.0496833	0.362267	1	9498	-0.322767	-1.36057	0.130626	0.407805	1	7487
CELL SURFACE RECEPTOR SIGNALING PATHWAY INVOLVED IN CELL-CELL SIGNALING	GO:1905114	PSMB7,PSMA6,PSMB4,PSMB1,PSMB6,PSMB3,PSMD10,PSMB2,PSMA3,PSMA4,PSMA7,PSMB5,PSMA8,PSMD1,PSMD2,PSMD3,STRN,PSMB8,TBL1X,PSMB9,FZD6,FRAT1,FZD1,GNG2,FRAT2,FZD4,VPS26A,FZD2,PLCB3,PDE6G,VPS29,PPM1A,NLK,ARL6,VPS35,GNAO1,PSMA1,MAPK8IP2,PSMA5,FZD3,SKP1,TNRC6A,MEF2C,SFRP2,SMURF1,TBL1XR1,PSEN1,SNX3,RAC1,CSNK1G3,38200,37834,RAB3GAP1,SFRP5,RNF146,NFATC1,PFN1,GNB1,CELSR2,RAB5A,CSNK1G1,ARHGEF19,PORCN,AP2S1,CSNK1G2,…	193	0.0969091	1.56184	0.049901	0.340376	1	8665	0.103399	1.65637	0.0323099	0.293265	1	7010
CELL DIVISION	GO:0051301	ARL3,PRC1,CLASP1,DCTN3,CIT,SOX5,RASA1,VPS4A,FGF13,KLHL22,PIK3C3,RALB,KIF23,TEAD3,CUL7,MYH9,TUBA1A,TUBA1B,ECT2,RAB11A,BBS4,DAPK3,TUBA1C,DOCK7,SEPT6,WWTR1,BECN1,MAP4,SON,NUMBL,ROCK2,ARHGEF11,CUL3,ALKBH4,KLHL13,CHMP3,ANK3,RAB10,CHMP1A,RALA,USP8,AURKB,NUMB,STMN1,ZFYVE26,GNAI1,CENPA,KIF13A,CHMP6,CENPJ,PDCD6IP,AHCTF1,ESPL1,APC,MITD1,GNAI3,FGFR2,BCL2L1,NUSAP1,RACGAP1,GNAI2,CHMP4B,SEPT7,RAB35,SKA2,SKA1,L…	113	0.128152	1.58535	0.0500399	0.330863	1	7843	0.183952	2.28429	0.00142219	0.0272131	0.846	7647
INTRACELLULAR PROTEIN TRANSMEMBRANE TRANSPORT	GO:0065002	PEX26,ZFAND2B,PEX7,TIMM50,GRPEL2,GRPEL1,TIMM17A,PEX19,TIMM17B,PEX10,TIMM9,PEX16,PEX12,SRP54,AFG3L2,TIMM10,SAMM50,TOMM22,TOMM20,DNLZ,HSPA4,PEX3,PEX13,TIMM23,PEX1,HSP90AA1,C2CD5,TIMM23B,PAM16,TIMM22,SRP9,TIMM21,TOMM7,TIMM44,PEX2,RAB8B,PEX14,PEX5,PEX6,CHCHD4,TOMM40,AKT2,TOMM40L,NDUFA13,	44	0.201074	1.58255	0.0503221	0.330542	1	6437	0.200119	1.58238	0.0463381	0.352922	1	12026
OLIGODENDROCYTE DEVELOPMENT	GO:0014003	MYRF,CLU,EIF2B5,EIF2B4,EIF2B3,PTEN,EIF2B1,EIF2B2,PRDM8	9	-0.429921	-1.57394	0.0505071	0.37278	1	4151	-0.488701	-1.80293	0.0166965	0.17668	1	5068
RENAL TUBULE MORPHOGENESIS	GO:0061333	AHI1,GATA3,MTSS1,WNK4,PKD1,SOX8,PAX8,PKD2,FGF2,WNT11,CTNNBIP1,MEF2C,FOXD1,BMP2,KLHL3,MYC,	16	-0.327888	-1.57209	0.0509516	0.371798	1	4115	-0.38647	-1.86666	0.0104481	0.168163	1	3090
REGULATION OF CENTROSOME DUPLICATION	GO:0010824	CHMP1A,BRCA1,XRCC3,CHMP4B,VPS4B,36892,MDM1,NPM1,TMEM67,RBM14,STIL,CHMP2A,CCNF,CHMP2B,CEP131,CENPJ,CEP120,PDCD6IP,SPICE1,PLK2,FBXW5,CDK5RAP2,CEP76,PLK4,TRIM37,CHMP1B,CHMP3,CHMP5,	28	0.245756	1.56278	0.051185	0.340015	1	3833	0.273776	1.73382	0.0229746	0.225376	1	4594
NEGATIVE REGULATION OF NERVOUS SYSTEM DEVELOPMENT	GO:0051961	KANK1,BAG5,RAB29,TRPV4,CIB1,ARHGEF1,STX1B,EIF2AK4,EIF2AK3,ADCY6,CBFA2T2,GORASP1,CERS2,INPP5F,CRMP1,FGF13,ARHGDIA,GFI1,GDI1,NGEF,C3orf17,GAK,NGFR,ITM2C,FKBP4,PAQR3,HDAC2,OMG,TNFRSF21,RTN4R,RNF6,YWHAH,RUFY3,EPHA4,SEMA4D,SEMA4A,SEMA4C,REST,SEMA4F,SEMA4G,SLIT1,SEMA3D,SEMA3C,SEMA3B,PAX6,SEMA3G,ID2,HOOK3,PTPRO,PTEN,GSK3B,SEMA6C,SEMA6B,SEMA6A,CALR,ARHGEF15,SKI,RTN4,HES1,SRGAP2C,KIAA0319,PCM1,DYNLT1,SORL…	80	-0.150058	-1.57401	0.0513278	0.374774	1	12490	-0.152071	-1.59745	0.0459793	0.264465	1	12236
RNA METHYLATION	GO:0001510	TRMT44,FBL,CMTR1,CMTR2,NSUN5,NSUN2,FDXACB1,NSUN4,NSUN6,NSUN3,ALKBH8,TRMT1L,TRMT112,TRMT1,WTAP,TARBP1,NOP2,TRMT10A,DIMT1,BCDIN3D,TGS1,TRMT10C,TRMT61B,GTPBP3,HSD17B10,C9orf156,TRMT13,MEPCE,PYURF,KIAA1429,HENMT1,METTL3,TRDMT1,MTO1,LCMT2,METTL2A,RNMTL1,METTL2B,FTSJ1,FTSJ2,FTSJ3,THUMPD2,METTL16,METTL15,THUMPD3,WBSCR22,EMG1,MRM1,METTL14,TRMT5,	50	-0.187827	-1.56143	0.0515881	0.372072	1	6178	-0.211609	-1.76395	0.0217091	0.188949	1	7514
REGULATION OF PLATELET AGGREGATION	GO:0090330	PRKCD,SERPINE2,LYN,ZAP70,ALOX12,PRKCQ,SYK,PRKCA,CEACAM1,DMTN,	10	-0.411341	-1.57043	0.052127	0.372605	1	8563	-0.477215	-1.8465	0.010632	0.16816	1	7410
NEGATIVE REGULATION OF TELOMERE MAINTENANCE VIA TELOMERASE	GO:0032211	HNRNPU,PIF1,NAT10,SRC,TERF1,GNL3L,HNRNPA1,HNRNPC,TINF2,ACD,	10	0.404051	1.55958	0.0523487	0.34058	1	5186	0.414849	1.60194	0.0435316	0.33534	1	4997
POSITIVE REGULATION OF ENDOPLASMIC RETICULUM UNFOLDED PROTEIN RESPONSE	GO:1900103	PIK3R1,TMEM33,ERN1,BCL2L11,XBP1,BAK1,BAX,PTPN1,	8	0.447286	1.55371	0.0523706	0.343192	1	5304	0.468823	1.62522	0.0422758	0.315802	1	4927
LEUKOTRIENE METABOLIC PROCESS	GO:0006691	MGST2,ALOX5AP,GGT1,MAPKAPK2,CYP4F3,PTGR1,ALOX5,GGT5,LTC4S,CYP4F2,GGT7,ALOX15,LTA4H,ABCC1,	14	0.34364	1.56488	0.0525577	0.338925	1	5244	0.502845	2.28151	0.00119689	0.027186	0.8513	3709
ENERGY COUPLED PROTON TRANSPORT, DOWN ELECTROCHEMICAL GRADIENT	GO:0015985	ATP5G3,ATP5G1,MT-ATP8,ATP6V0A2,ATP5G2,ATP6V0A1,MT-ATP6,ATP5A1,COX5B,ATP5B,ATP5D,ATP5E,TCIRG1,ATP5J,ATP5H,ATP5I,ATP5O,VPS9D1,STOML2,ATP5L,ATP5S,ATP5J2,ATP5F1,ATP5C1,	24	0.264955	1.55418	0.0543975	0.343558	1	3392	0.292079	1.71046	0.0252505	0.247205	1	9485
POSITIVE REGULATION OF RESPONSE TO WOUNDING	GO:1903036	KANK1,INSL3,PPAP2B,SCARF1,ANXA1,SOX15,TLR4,RREB1,SELP,ANO6,USF1,CNTF,HPSE,PRKCE,SERPINE1,SERPINF2,DMTN,THBD,VTN,CAPN3,ARFGEF1,HRG,ADRA2A,THBS1,ENPP4,PLEK,PLG,F12,HBEGF,XBP1,HRAS,MYLK,F2R	33	-0.227481	-1.56724	0.0544121	0.371001	1	2393	-0.239798	-1.64945	0.0339085	0.236514	1	1647
VIRAL TRANSLATION	GO:0019081	EIF3B,PTBP1,PCBP2,EIF3F,EIF3L,EIF2AK4,EIF3D,EIF3A,EIF3G,SSB,	10	-0.404148	-1.56702	0.0545891	0.370359	1	3435	-0.448883	-1.74273	0.019474	0.197543	1	2652
REGULATION OF BONE RESORPTION	GO:0045124	S1PR1,NF1,TNFSF11,IL6,ITGB3,SYK,ADAM8,BGLAP,SRC,ATP6AP1,SPP1,P2RX7,CSF1R,TNFAIP3,	14	-0.347081	-1.57041	0.0546227	0.371596	1	1433	-0.397243	-1.80192	0.0182002	0.176236	1	4308
PROTEIN UBIQUITINATION	GO:0016567	PSMB7,CDC16,PSMB4,PSMB1,RNF213,PSMB6,PSMB3,UBE2V1,PSMB2,PSMA3,FBXW7,PSMA4,RNF165,PSMA7,RNF220,OS9,PSMB5,PSMA8,RNF13,PSMD1,RNF11,PSMD2,PSMD3,CDC34,RNF4,PSMB8,PSMB9,RNF2,CDC20,HERC5,RNF24,UBE2E3,UBOX5,KLHL41,RNF6,PSMA1,RNF168,PSMA5,UBE2E1,C19orf68,CUL3,UBE2E2,RNF217,HERC6,ABTB2,AURKB,HERC2,ABTB1,CUL4A,HERC4,PRPF19,CUL4B,HERC3,DDB2,RNF216,UBE2D4,CDC23,RNF8,RC3H2,UBR2,BCOR,CDC27,CDC26,RNF111,WWP2,WWP…	401	0.0674177	1.55112	0.0550754	0.345106	1	5309	0.0768235	1.76511	0.0201516	0.209768	1	7026
REGULATION OF STAT CASCADE	GO:1904892	PODNL1,IL24,IL31RA,INPP5F,IL18,PRLR,STAT3,OSM,TNFRSF1A,RTN4R,NLK,KIT,CD40,FLT3,NF2,CNTF,CYP1B1,IFNG,HGS,IL12A,LRRC4,IGF1,LRRC19,LYN,LRRTM4,IL6R,IKBKB,CISH,SOCS2,SOCS7,HES1,CHAD,PRL,PODN,ADIPOR1,SOCS4,SOCS5,STAP2,SOCS1,SOCS3,IL6,IL6ST,PTK2B,DOT1L,TNFRSF18,CTF1,CRLF1,PPP2R1A,IL10,IFNL1,LEPROT,GHR,SOCS6,CLCF1,ARL2BP,PIBF1,PPP2CA,IL23R,PTPN2,IL23A,CSF1R,VEGFA,CD300A,JAK2,CRLF3,NOTCH1,HCLS1,GP1BA,PIGU…	75	-0.155508	-1.56679	0.055315	0.36976	1	5929	-0.166089	-1.68277	0.0327901	0.227509	1	5978
MISMATCH REPAIR	GO:0006298	XPC,RNASEH2A,POLD2,POLD1,MSH2,TDG,SETD2,MSH6,PCNA,LIG1,MUTYH,ABL1,RPA1,RPA2,PMS2,RPA3,ERCC1,EXO1,MSH5,MLH3,POLD4,MSH3,MLH1,POLD3,	24	-0.267787	-1.56443	0.0556982	0.372856	1	6993	-0.330822	-1.92307	0.00869565	0.154211	1	7350
REGULATED EXOCYTOSIS	GO:0045055	STX1B,SDF4,RIMS1,PIK3CD,A2M,PIK3CG,SYT17,SERPING1,SYK,F8,F5,CD36,STX3,GAS6,HGF,TC2N,STX2,LYN,FLNA,PLEK,CRHBP,TMED10,PLG,RAB11B,VCL,F13A1,SELP,ACTN1,DMTN,ALDOA,SYNJ1,RAB31,S100A13,TGFB1,CORO1A,PROS1,STX4,MILR1,STEAP2,STXBP2,ITGA2B,SYT5,TMX3,CLU,SEPT5,VEGFB,PPBP,TUBA4A,APOA1,BRPF3,CFD,DNAJC5,ACTN4,SNAP23,DOC2A,TGFB3,TTN,CCL3,TLN1,MMRN1,RPH3A,APP,TGFB2,UNC13B,ITIH4,SEPP1,SERPINA1,SYT2,CYB5R1,WDR1,ST…	150	-0.109053	-1.55814	0.0557785	0.375705	1	6397	-0.126332	-1.80091	0.0164467	0.175097	1	6564
ATP SYNTHESIS COUPLED PROTON TRANSPORT	GO:0015986	ATP5G3,ATP5G1,MT-ATP8,ATP6V0A2,ATP5G2,ATP6V0A1,MT-ATP6,ATP5A1,COX5B,ATP5B,ATP5D,ATP5E,TCIRG1,ATP5J,ATP5H,ATP5I,ATP5O,VPS9D1,STOML2,ATP5L,ATP5S,ATP5J2,ATP5F1,ATP5C1,	24	0.264955	1.55053	0.0567115	0.341755	1	3392	0.292079	1.70151	0.0270485	0.253432	1	9485
LEUKOCYTE ACTIVATION	GO:0045321	HDAC5,RAB29,BCL2,ATM,HDAC9,TOLLIP,SLAMF1,PIK3CD,PRLR,SLAMF6,PIK3CG,SYK,ADAM9,RNF168,RHOH,ADAM10,CD40LG,HDAC4,MEF2C,CD40,HSPD1,SLA2,CR2,MFNG,MS4A1,ZAP70,TPD52,LRRC8A,FLT3,KIF13B,KLRK1,CD79B,CD79A,TNFSF14,RNF8,KLF6,CAMK4,SH2D1B,NCR1,CEBPG,CSF1,DPP4,HLA-E,CD3D,LAT2,DDOST,NOTCH2,IKZF1,PTPRC,IL6,TGFBR2,CADM1,PTPN22,BATF,IRF4,MICB,CD6,SLC11A1,CD4,LEF1,LAX1,PTK2B,HHEX,PRKCD,HYAL2,SLAMF7,ZFP36L1,S100A13,…	208	-0.0907402	-1.5352	0.0568663	0.395238	1	8366	-0.140498	-2.3683	0.000198728	0.0382276	0.6339	5821
WOUND HEALING	GO:0042060	AHNAK2,HPSE,CYP4F2,MYH9,HDAC2,MACF1,PIK3CB,GNG2,SERPINE2,ILK,RAD51B,ACTG1,RAD51C,TYRO3,A2M,ERBB2,PIK3CG,HMG20B,SYK,SERPING1,F8,VPS45,PIK3CA,F12,CD40LG,FUT10,F5,CD36,MAPK1,PLAUR,CD40,C6orf89,GAS6,MAPK3,MCAM,TFPI,GGCX,PABPC4,AKAP10,CAPZB,PROCR,RAC1,RAC2,KLKB1,TGFBR1,PLAT,TRPC6,CD59,CSRP1,H3F3B,H3F3A,FERMT3,DOCK11,VKORC1,CLIC1,RAP2B,NRG1,GNAQ,WAS,GNAS,CLEC1B,GNB1,RAB5A,C6orf25,YWHAZ,PRTN3,DGKE,DGKD,…	255	-0.0845379	-1.56365	0.0569431	0.371224	1	2182	-0.109536	-2.02398	0.00305686	0.118216	0.9999	8069
TUBE MORPHOGENESIS	GO:0035239	GLI1,SETDB2,NDRG4,TSC2,AHI1,GATA3,BCL10,PRKD2,CTSH,BBS4,STARD13,BCAS3,DLC1,DACT1,SEMA4C,MEF2C,SFRP2,NOTCH4,ID2,SCRIB,ENG,ACVRL1,NRP1,MTSS1,LMO4,DVL3,RYR2,EPHA2,DVL1,SKI,FGF2,MICAL2,HES1,CCM2,CSNK2B,IFT122,PDGFRA,EPHB3,PLXNB2,CCDC103,FGFR2,HOXA1,TGFBR2,STRA6,MEGF8,DNAAF1,MTHFD1,RBPMS2,ACVR1,DEAF1,LEF1,CTNNB1,ITGB1BP1,FUZ,TGFB1,PRKX,KLHL3,CSF1R,VEGFA,BBS5,CELSR1,PAK1,ATOH8,MTHFD1L,DVL2,SDCCAG8,CCDC…	97	-0.13356	-1.54271	0.0572223	0.392787	1	11577	-0.147683	-1.69007	0.0255847	0.223056	1	7359
POSITIVE REGULATION OF NEURON PROJECTION DEVELOPMENT	GO:0010976	NEDD4L,SCN1B,CDKL5,PLXNB1,NDRG4,PLXNB3,ROBO1,LIMK1,ZFYVE27,CBFA2T2,NTRK1,PRKD1,ARHGDIA,LTK,NGFR,LRP8,CUL7,RIMS1,MACF1,VLDLR,CPNE9,SHANK1,CAMK1D,RUFY3,SYT17,PACSIN1,MAPT,GOLGA4,OBSL1,CPNE5,SEMA4D,L1CAM,SMURF1,FES,CAPRIN1,SNX3,PSEN1,RAPGEF1,CNTF,NRP1,MARK2,FAM150B,CAMK1,ARSB,LYN,KIDINS220,FAM134C,PLXNB2,FBXW8,APOE,MEGF8,CAPRIN2,PTK2B,FMR1,RAPGEF2,AMIGO1,SEMA7A,ARHGAP35,CPEB3,VEGFA,RELN,BHLHB9,SCARF…	83	-0.144693	-1.55124	0.0573339	0.382712	1	6130	-0.149799	-1.61437	0.0394604	0.254227	1	6885
POSITIVE REGULATION OF INTERLEUKIN-2 PRODUCTION	GO:0032743	CD86,CD80,MALT1,GLMN,RUNX1,ANXA1,TRAF6,MAP3K7,IL1B,PRKD2,PDE4B,CD28,TRAF2,CCR2,IRF4,PDE4D,SPTBN1,CD4,	18	-0.304903	-1.54995	0.0573738	0.38101	1	7315	-0.316513	-1.61333	0.0424339	0.254408	1	5166
CELL-MATRIX ADHESION	GO:0007160	VCL,MKLN1,TIAM1,FBLN5,PPFIA1,ITGA1,HPSE,ITGA10,COL13A1,CD34,ACTN1,TIMM10B,VTN,CD44,CD96,BCAM,ITGB1BP1,TMEM8B,ILK,PTPRK,DDR1,TRIP6,ADAM9,ARHGEF7,THBS3,FERMT2,DLC1,RCC2,COL17A1,ITGA4,ADAM15,ITGA3,ITGA2,SGCE,RAC1,LYPD5,TAOK2,ITGA7,LYVE1,MADCAM1,CTTN,LYPD3,WHAMM,ITGB8,SIGLEC1,EMP2,ADAMTS13,LAMA5,SORBS1,ZYX,ITGAL,ITGB5,TESK2,ITGB4,ITGB2,ITGB3,PKD1,PARVG,TSC1,ITGB1,PIP5K1A,CD63,ITGB7,ITGAV,	64	-0.161631	-1.52142	0.057503	0.399575	1	4569	-0.194126	-1.83399	0.0144869	0.167263	1	4002
PROTEIN UBIQUITINATION INVOLVED IN UBIQUITIN-DEPENDENT PROTEIN CATABOLIC PROCESS	GO:0042787	RFFL,NEDD4L,CDC16,RNF126,KLHL21,ARIH2,RNF122,RNF165,KLHL20,KLHL28,OS9,BUB3,RNF5,RNF7,MYLIP,RNF34,FBXO45,RNF11,TRIM25,BTBD3,UBE3B,SPOP,MDM2,CDC20,HERC5,RNF24,FBXL14,KLHL11,UBE3C,UBR4,TRIM32,RNF185,BTBD11,RNF181,UBE2C,GAN,RNF115,KLHL25,UBE2E1,C19orf68,CUL3,ARIH1,KLHL15,KBTBD4,RNF217,SMURF1,MAD2L1,KLHL32,HERC6,HUWE1,RMND5A,PARK2,ABTB2,AURKB,ABTB1,HERC2,RMND5B,CUL4A,HERC4,CUL4B,RNF19B,HERC3,CBL,UBE4B…	142	0.110246	1.54592	0.0575061	0.34262	1	11527	0.115006	1.58993	0.0427797	0.346179	1	9841
NEGATIVE REGULATION OF MULTICELLULAR ORGANISMAL PROCESS	GO:0051241	KANK1,BAG5,RAB29,TRPV4,CIB1,ARHGEF1,STX1B,FBXW7,ADCY6,CBFA2T2,GORASP1,CERS2,LGR4,INPP5F,ACVR1C,CRMP1,ARHGDIA,GFI1,GDI1,NGEF,C3orf17,GAK,NGFR,HAVCR2,ITM2C,FKBP4,CD274,PAQR3,HDAC2,SLAMF1,LGALS9,OMG,FLCN,HERC5,ROCK1,SERPINE2,RTN4R,RNF6,YWHAH,RUFY3,EPHA4,PIK3CG,ZBTB16,TNNT1,F12,FZD3,CHADL,MEF2C,PLAUR,SLC6A4,GAS6,TIGIT,PROCR,RAC1,GDF5,KLKB1,TGFBR1,PLAT,PAX6,ID2,PTPN23,PRMT1,RNF216,HOOK3,PTPRO,HSPA9,RP…	437	-0.0642563	-1.53907	0.0576471	0.395199	1	11768	-0.0753609	-1.81147	0.0128101	0.172911	1	11378
TRANSFERRIN TRANSPORT	GO:0033572	CLTC,RAB11B,ATP6V0A2,ATP6V0A1,LMTK2,ATP6V1E2,MCOLN1,ATP6V1A,ATP6V1C2,ATP6V1E1,ATP6V1G1,ATP6V1G2,ATP6V0C,ATP6V0E2,SLC11A2,TFR2,TCIRG1,ATP6V0B,ATP6V1B2,ATP6V1D,ATP6V1H,TF,ATP6V1C1,ATP6V1F,STEAP3,ATP6V0E1,ATP6V0D2,ATP6V0D1,TFRC,ATP6AP1,DNM2	31	0.233248	1.54177	0.0581255	0.344907	1	7785	0.246226	1.63199	0.0395265	0.309718	1	8688
MESODERM DEVELOPMENT	GO:0007498	IKZF1,BTK,IKZF3,KDM6B,LEF1,ZFP36L1,CITED2,BMX,TBX6,KLF4,BMPR2,NODAL,VEGFA,SECTM1,ITGA3,ITGA2,HCK,JAK2,AXIN1,MEST,MATK,SNAI1,DAND5,FOXH1,SMAD2,ITGB4,ITGB3,ITGB1,TIE1,EOMES,GDF11,MESDC2,	32	-0.231185	-1.55716	0.0584029	0.376412	1	6358	-0.252522	-1.68622	0.0300386	0.225509	1	5985
NEGATIVE REGULATION OF LOCOMOTION	GO:0040013	KANK1,HDAC5,EPHA1,NDRG4,CLASP1,CERS2,ACVR1C,DACH1,SP100,KRIT1,PADI2,FLCN,TRIM32,MMRN2,PTPRK,VASH1,PTPRM,NODAL,SYNJ2BP,CHMP3,SFRP2,RGCC,TRIM35,ADAM15,CLIC4,NF2,ALOX15B,PTPN23,CYP1B1,ENG,KLRK1,PTPRO,WAS,PFN2,SMAD7,SPINT2,ANGPT2,STK24,ARHGAP4,FGF2,FBLN1,CSNK2B,PIN1,PODN,ARHGDIB,VCL,FAM60A,SRGAP2C,STAP1,TP53INP1,APOE,SEMG1,NBL1,C5AR2,CCL28,HYAL2,FUZ,ITGB1BP1,PTPRJ,TGFB1,RAP2C,MIA3,WASL,PTPN2,CD300A,C…	158	-0.104558	-1.52873	0.0592092	0.397028	1	6167	-0.107306	-1.58613	0.04998	0.268624	1	6341
STEROL TRANSPORT	GO:0015918	CLU,SOAT1,CETP,SOAT2,APOA1,NPC2,NPC1,CES1,VPS4A,APOE,STARD4,ABCA1,ABCG1,LDLRAP1,LRP6,OSBPL5,STARD5,ABCA5,ARV1,ABCA2,APOA2,ABCA13,APOM,CAV1,OSBP,ABCA7,LIPC,LDLR,SCARB1,MSR1,APOC1,STX12,CD36,AKR1C1,LCAT	35	-0.217668	-1.5238	0.060408	0.398137	1	10207	-0.238473	-1.67273	0.0330141	0.229873	1	9343
NEGATIVE REGULATION OF EXOCYTOSIS	GO:0045920	LGALS9,RAB33B,ADRA2A,CD300A,FMR1,ANXA1,CD84,SNCA,VPS4B,CEACAM1,STXBP3,CCR2,REST	13	-0.353367	-1.5303	0.0606544	0.39714	1	1900	-0.40269	-1.75397	0.0185777	0.194453	1	2384
HEMOSTASIS	GO:0007599	GPI,CYP4F2,MYH9,HDAC2,PIK3CB,GNG2,SERPINE2,ILK,RAD51B,ACTG1,RAD51C,TYRO3,A2M,HMG20B,PIK3CG,SERPING1,SYK,F8,VPS45,PIK3CA,F12,CD40LG,F5,CD36,MAPK1,PLAUR,CD40,GAS6,MAPK3,TFPI,GGCX,PABPC4,AKAP10,CAPZB,PROCR,RAC1,RAC2,KLKB1,PLAT,TRPC6,CD59,CSRP1,H3F3B,H3F3A,FERMT3,DOCK11,VKORC1,CLIC1,RAP2B,GNAQ,WAS,GNAS,CLEC1B,GNB1,RAB5A,C6orf25,YWHAZ,PRTN3,DGKE,DGKD,DGKA,DGKB,LYN,SERPINC1,FLNA,DGKQ,DGKG,DGKH,DGKK,PLE…	205	-0.0922339	-1.52652	0.0607371	0.397106	1	10621	-0.136028	-2.26686	0.000396825	0.0633386	0.8759	8069
CELLULAR ION HOMEOSTASIS	GO:0006873	TRPV4,MT2A,BAK1,FIS1,TPCN2,EPHX2,CIB2,ATP6V0C,ATP6V0E2,PTGFR,ATP6V0B,ATP6V1B2,TRPM2,ATP6V1D,ATP6V1H,ATP6V1C1,ATP6V1F,ATP6V0E1,ATP6V0D2,ATP6V0D1,LPAR3,LETM2,PTGER2,SLC39A10,PLCE1,CD36,CD40,CLCN3,RAP1GDS1,TRPC6,RAB20,IBTK,CCR9,CCR4,CALR,GPCPD1,ITPR1,CD52,FGF2,ITPR3,SLC9A1,GNA15,CCL23,CHRNA10,FPR1,PRKACA,RAB38,FPR3,FPR2,SLC11A1,ATP5B,ARF1,SLC26A1,SLC26A2,RMDN3,NUBP1,CCL15,HAMP,RAB39A,PLCG2,LRRK2,C3A…	275	-0.0792699	-1.52814	0.0608272	0.395222	1	6595	-0.0853077	-1.62925	0.0404339	0.249281	1	9293
POSITIVE REGULATION OF PHAGOCYTOSIS	GO:0050766	GAS6,GATA2,CCL2,STAP1,F2RL1,ANO6,C2,C3,CYBA,SLC11A1,ABCA7,RAB27A,TUB,LMAN2,CAMK1D,MERTK,AZU1,DOCK2,IL1B,NCKAP1L,CALR,TNF,PYCARD,ITGAV,SFTPD,TULP1,FCER1G	27	-0.243899	-1.53093	0.0614492	0.396974	1	4817	-0.290508	-1.81572	0.0125147	0.171791	1	4002
NUCLEAR IMPORT	GO:0051170	TSC2,HNRNPA1,HTATIP2,RANBP1,RERE,AKR1C3,GEMIN2,C11orf73,IPO11,IPO13,BCL3,GEMIN5,GEMIN7,GEMIN4,GEMIN6,KPNA6,TNPO3,PPP1R10,IPO7,IPO9,CEP57,SNRPB,STAT3,BCL6,SNRPG,SNRPE,SNRPF,SYK,CSE1L,RBM22,PDIA3,GDF5,IPO8,SNRPD2,SNRPD3,SNRPD1,IFNG,DAG1,NCKIPSD,MCM3AP,AKT1,SEC61B,TRPS1,HES1,NUTF2,RANBP17,KPNA1,ZFYVE9,NUP98,RPL23,FYB,NUP107,KPNA4,KPNA3,KPNA2,NUPL1,NUP205,NOP58,KPNA5,NUP133,KPNB1,PHB2,RAN,NUP88,NUP85…	102	-0.12971	-1.52171	0.0622769	0.400972	1	7701	-0.159396	-1.88122	0.00963469	0.164567	1	8386
HORMONE TRANSPORT	GO:0009914	RAB11B,LTBP4,CDK16,EIF2AK3,CAMK2G,SNX19,SNAP23,IL6,SLCO4A1,CYB5R4,CRYM,RAB11FIP2,GHRL,EXOC3L1,PTPRN,FAM3B,RAB11FIP5,FFAR4,PTPRN2,RAB1A,EDN1	21	0.277569	1.5164	0.0628695	0.36169	1	8487	0.31257	1.70215	0.0270433	0.25392	1	3705
NEPHRON EPITHELIUM DEVELOPMENT	GO:0072009	AHI1,GATA3,JAG1,CD34,PROM1,MYO1E,MEF2C,KLHL3,NUP93,PTPRO,MTSS1,MAGI2,WNK4,IQGAP1,PKD1,SOX8,PAX8,BASP1,PKD2,FGF2,WNT11,CTNNBIP1,FOXD1,BMP2,MYC,PODXL,	26	-0.24657	-1.50511	0.0635619	0.412992	1	2425	-0.324098	-1.95242	0.00664385	0.147878	1	3090
PLASMA MEMBRANE ORGANIZATION	GO:0007009	SCN3B,BBS2,RAP2A,MYOF,CACNB2,RILPL2,RILPL1,ZFYVE27,AHNAK2,CDH1,FGF13,GOLGA7B,GOLPH3,GAK,ARV1,MYRF,RAB11A,MACF1,EPB41L3,FLOT1,ROCK1,BSG,TNFRSF1A,RAB8A,SLC9A3R1,VPS35,TSPAN17,CRB3,PACSIN1,XKR8,GOLGA4,ROCK2,TSPAN15,TRIM72,TSPAN14,MYADM,EFR3A,CLASP2,TSPAN33,ANK3,RDX,SMURF1,RAB10,GAS6,FCHO2,BLZF1,EFR3B,WHAMM,ARFRP1,PACS2,JUP,PTEN,INPP5K,TSPAN5,KIF13A,STX2,CACNB3,RAPGEF6,S100A10,PKP2,TTC7B,IKBKB,PLSCR1…	129	-0.114921	-1.52082	0.0636382	0.397806	1	5470	-0.145848	-1.92904	0.00793005	0.152069	1	3439
CENTRAL NERVOUS SYSTEM NEURON DIFFERENTIATION	GO:0021953	SCN1B,AGTPBP1,DRAXIN,ROBO1,EPHB1,FGFR2,MDGA1,ATP7A,GBA2,LEF1,CTNNB1,ZC4H2,FZD1,RAPGEF2,EPHA4,ARHGAP35,NFIB,SPOCK1,SLIT1,AXIN1,WNT1,PAFAH1B1,LRP6,PTEN,NR4A2,SZT2,SOX4	27	-0.246265	-1.52014	0.0647223	0.398111	1	4127	-0.255966	-1.58631	0.0443532	0.268934	1	4606
POSITIVE REGULATION OF INTRACELLULAR PROTEIN TRANSPORT	GO:0090316	KANK1,PSMB7,RAB29,HNMT,CIB1,ARIH2,FIS1,FBXW7,TLR9,CDH1,TLR2,TENM1,PDCD5,LGALS9,RAPGEF3,AKAP6,RNASE2,RUFY3,ERBB2,ACTL6A,RBM22,NODAL,DACT1,SNIP1,HDAC3,SPHK1,GAS6,RAC2,TGFBR1,ZBED3,WDR46,BMP6,DMAP1,TNFSF14,JUP,NRG1,CAMK1,FLNA,SMAD4,SMAD3,SLC9A1,CEP290,HES1,PIK3R1,SAE1,WDR75,PIK3R2,IL6,MYO1C,SORL1,MTCL1,CEMIP,PRKCD,CD27,HYAL2,ITGB1BP1,TGFB1,IL1B,HPS4,RBPMS,TRIP6,TNF,VPS11,TCF7L2,ZDHHC8,IL23A,CHERP,XP…	184	-0.0977426	-1.5311	0.0648279	0.397662	1	6683	-0.111601	-1.75982	0.0175194	0.191096	1	3873
POSITIVE REGULATION OF PROTEASOMAL PROTEIN CATABOLIC PROCESS	GO:1901800	RNF125,OSBPL7,CSNK1A1,PSMD10,SOCS5,FBXW7,ARIH2,ECSCR,CBFA2T3,SUMO2,CSNK1E,CSNK1D,SGTA,BCAP31,VCP,MDM2,RNF144B,RNF144A,FMR1,ANKIB1,RCHY1,SUMO1,UBQLN1,RNF114,TRIB1,GNB2L1,DDRGK1,TRIB3,ARIH1,NFE2L2,RNF217,UBQLN2,CLU,PLK1,PARK2,LRRK2,TRIB2,USP5,CEBPA,RNF19B,DAB2,STUB1,SIRT2,RNF138,RNF14,RNF19A,BBS7,SMAD7,GSK3B,CAV1,PIAS1,RFWD2,TAF1,PRICKLE1,HSPBP1,DVL1,HERPUD1,PLK3,KEAP1,KCNE2,RNF166	61	0.165572	1.52396	0.0651694	0.356645	1	4574	0.179425	1.65137	0.0366811	0.297683	1	9500
POSITIVE REGULATION OF CYTOPLASMIC TRANSPORT	GO:1903651	EZR,PTPN23,VPS11,MSN,SORL1,RAB21,MTMR2,RDX,DAB2	9	-0.415238	-1.51774	0.0659453	0.401455	1	4408	-0.518574	-1.89774	0.0121587	0.161854	1	6491
REGULATION OF CELL CYCLE PHASE TRANSITION	GO:1901987	PSMB7,CDC16,PSMA6,PSMB4,PSMB1,PCBP4,PSMB6,PSMB3,PSMD10,PSMB2,PSMA3,PSMA4,FBXW7,TEX14,PSMA7,ATM,TTK,PSMB5,PSMA8,MAD1L1,BUB3,ZW10,BUB1,KLHL22,PSMD1,PSMD2,PSMD3,SMARCA4,LCMT1,PSMB8,PSMB9,RAB11A,CDC20,CDKN1B,ANKRD17,SUSD2,RAD51B,E2F4,E2F1,RAD51C,TFDP1,CCNA2,PSMA1,ZNF385A,PSMA5,TFDP2,UBE2E1,CUL3,DACT1,UBE2E2,SKP1,ATF5,RGCC,PAGR1,XPC,TOPBP1,PRPF19,ARID3A,E2F7,RPS27L,ID2,PRMT1,RBL2,ANKRD32,PRMT2,CRADD,C…	249	0.0819625	1.50531	0.0661868	0.375799	1	4070	0.0926591	1.69805	0.0272218	0.252673	1	4448
COAGULATION	GO:0050817	CYP4F2,MYH9,HDAC2,PIK3CB,GNG2,SERPINE2,ILK,RAD51B,ACTG1,RAD51C,TYRO3,A2M,HMG20B,PIK3CG,SERPING1,SYK,F8,VPS45,PIK3CA,F12,CD40LG,F5,CD36,MAPK1,PLAUR,CD40,GAS6,MAPK3,TFPI,GGCX,PABPC4,AKAP10,CAPZB,PROCR,RAC1,RAC2,KLKB1,PLAT,TRPC6,CD59,CSRP1,H3F3B,H3F3A,FERMT3,DOCK11,VKORC1,CLIC1,RAP2B,GNAQ,WAS,GNAS,CLEC1B,GNB1,RAB5A,C6orf25,YWHAZ,PRTN3,DGKE,DGKD,DGKA,DGKB,LYN,SERPINC1,FLNA,DGKQ,DGKG,DGKH,DGKK,PLEK,IT…	202	-0.0926822	-1.51268	0.0662346	0.40781	1	10621	-0.134929	-2.23332	0.000603743	0.0761155	0.9271	8069
REGULATION OF FIBRINOLYSIS	GO:0051917	HRG,THBS1,KLKB1,USF1,F12,PLG,SERPINE1,SERPINF2,THBD	9	0.420266	1.52965	0.0666265	0.3537	1	4318	0.468077	1.70989	0.025434	0.245334	1	5427
REGULATION OF INTERLEUKIN-2 PRODUCTION	GO:0032663	GLMN,RUNX1,ANXA1,HDAC7,PRKD2,PDE4B,TRIM27,CCR2,HAVCR2,CD34,IRF4,SPTBN1,CD4,EZR,FOXP3,CD86,CD80,MALT1,PRNP,KAT5,TRAF6,XCL1,MAP3K7,IL1B,CD28,TRAF2,SFTPD,PDE4D,GBP1,TNFAIP3,	30	-0.236588	-1.52861	0.0669856	0.396292	1	5205	-0.286038	-1.86625	0.0114504	0.16766	1	5508
FEMALE SEX DIFFERENTIATION	GO:0046660	ZFP42,PDGFRA,WNT4,INHBB,CEBPB,STRA6,ANG,PTPRN,ZNF830,SOD1,KIT,EREG,EIF2B5,EIF2B4,EIF2B2,VEGFA,	16	0.312711	1.50542	0.0671551	0.376639	1	3284	0.344863	1.66187	0.0346232	0.288208	1	3816
REGULATION OF CELL JUNCTION ASSEMBLY	GO:1901888	EFNA5,CLASP1,SLK,NPHP1,MYO1C,NPHP4,PRKACA,DMTN,MACF1,DAPK3,PPM1F,GPM6B,FLOT1,THBS1,ROCK1,ITGB1BP1,PTPRJ,LIMS1,RAPGEF2,PHLDB2,BCAS3,TNF,ROCK2,DLC1,CLASP2,RCC2,ACE,ARHGAP6,VEGFA,LDB1,CORO1C,RAC1,RAPGEF1,PRKCH,ACVRL1,RAP1A,SNAI1,PTEN,RAP1B,HRG,CAV1,S100A10,PKP2,TSC1,SRC,IKBKB,SLC9A1,PTK2,TEK	49	-0.183433	-1.51043	0.0677501	0.407155	1	8592	-0.197201	-1.62524	0.0393542	0.251266	1	10496
NEGATIVE REGULATION OF SECRETION BY CELL	GO:1903531	RAB33B,SERGEF,RHBDF2,INHBB,F2RL1,LGR4,TRIM27,PIM3,VAMP3,LGALS9,TNFRSF21,ADRA2A,NLRP12,OSM,ZC3H12A,REST,RGCC,GAS6,PARK2,ERP29,LILRB1,C1QTNF3,FOXP3,NLRP3,FAM3D,RSAD2,OPRM1,IRS1,SLC30A1,CRHBP,CEACAM1,BMP8A,UCN,DRD4,SIRT4,C5AR2,NR1H3,PTPN22,CCR2,CD34,RAB11FIP5,RAB11FIP3,NOV,RAB11FIP1,FMR1,IL10,CD84,IL1B,ANXA4,TNF,GBP1,PSMD9,CD300A,ANXA1,APOA1,DPH3,VPS4B,STXBP3,BTN2A2,SRGN,APOA2,EZR,SYT11,PTGER4,SNCA,…	69	-0.1522	-1.50099	0.0678514	0.412115	1	5468	-0.171325	-1.67149	0.0326628	0.229469	1	5642
VIRAL ENTRY INTO HOST CELL	GO:0046718	GAS6,CAV2,HYAL2,CAV1,ITCH,PPIA,AXL,ITGB3,NPC1,ZNF639,PVRL2,EPS15,PVRL1,WWP2,LAMP3,ITGAV,VAMP8,WWP1,CXCR4,CCR5,CD4,CD81,ADRBK1	23	-0.259632	-1.49661	0.0683948	0.415604	1	7643	-0.289281	-1.66143	0.0326322	0.234946	1	6363
REGULATION OF NATURAL KILLER CELL MEDIATED CYTOTOXICITY	GO:0042269	LAMP1,CADM1,LILRB1,KLRK1,CD226,AP1G1,CRTAM,ARRB2,LGALS9,IL12A,SERPINB9,RASGRP1,PIK3R6,SLAMF6,PVR,NCR3,NCR1,PVRL2,LEP,CEACAM1,HLA-E,MICA,	22	-0.270685	-1.52852	0.0684685	0.395496	1	4819	-0.304598	-1.70819	0.0305668	0.216942	1	7410
REGULATION OF NEURON DIFFERENTIATION	GO:0045664	KANK1,NEDD4L,BAG5,RAB29,TRPV4,CIB1,NDRG4,ARHGEF1,STX1B,LIMK1,ZFYVE27,ZEB1,ADCY6,CBFA2T2,GORASP1,CERS2,NTRK1,INPP5F,PRKD1,CRMP1,ARHGDIA,TCF12,GFI1,GDI1,NGEF,C3orf17,GAK,NGFR,ITM2C,FKBP4,PAQR3,RIMS1,HDAC2,MACF1,OMG,VLDLR,CPNE9,RTN4R,TRIM32,RNF6,YWHAH,RUFY3,EPHA4,SYT17,MAPT,CDK5RAP2,GOLGA4,OBSL1,CPNE5,L1CAM,MEF2C,SMURF1,FES,SNX3,PSEN1,KIF13B,CNTF,ID2,PTPRO,FAM150B,MARK2,SIPA1L1,CAMK1,LYN,CALR,STK24,…	201	-0.0915214	-1.4991	0.0690272	0.414658	1	6781	-0.108878	-1.80192	0.0135518	0.175544	1	3431
REGULATION OF LYASE ACTIVITY	GO:0051339	DRD4,P2RY11,GNAI3,AVPR2,ADORA2B,GNAI2,ADCY6,GIPR,TSHR,MTRR,PALM,GNAL,CCR2,ADORA2A,GRM2,ADRB2,ADRA2A,ADCY9,ADRB1,FXN,ADCY3,LTB4R2,PHPT1,GPER1,PARK7,NF1,NOS3,PRKCA,ADCY2,ADCY5,GABBR1,LHCGR,ADCY7,OPRM1,ADCY4,CAP1,RAF1	37	-0.206192	-1.49754	0.0694942	0.414812	1	10124	-0.227953	-1.64873	0.0378985	0.236749	1	11637
NEGATIVE REGULATION OF DEVELOPMENTAL PROCESS	GO:0051093	KANK1,BAG5,MFI2,RAB29,TRPV4,CIB1,ARHGEF1,CLASP1,STX1B,PPARA,FBXW7,PPARG,ADCY6,CBFA2T2,GORASP1,CERS2,INPP5F,ACVR1C,CRMP1,ARHGDIA,GFI1,SKOR1,GDI1,NGEF,C3orf17,GAK,NGFR,ITM2C,FKBP4,ABCA5,PAQR3,HDAC2,OMG,FLCN,ROCK1,RTN4R,RNF6,E2F1,YWHAH,RUFY3,EPHA4,ZBTB16,HDAC4,HDAC3,FZD3,CHADL,SLC6A4,GAS6,GDF5,TGFBR1,SUZ12,PAX6,ID2,PRMT1,HOOK3,PTPRO,HSPA9,CTLA4,BCOR,WEE2,CALR,CEACAM1,RTN4,HES1,FBLN1,HOPX,FSTL3,LIMD1…	342	-0.0708663	-1.50187	0.0695496	0.411426	1	12559	-0.0739936	-1.58897	0.044337	0.267275	1	13171
HORMONE SECRETION	GO:0046879	RAB11B,LTBP4,CDK16,EIF2AK3,CAMK2G,SNX19,SNAP23,IL6,CYB5R4,RAB11FIP2,GHRL,EXOC3L1,PTPRN,FAM3B,RAB11FIP5,FFAR4,PTPRN2,RAB1A,EDN1	19	0.28642	1.49814	0.0697906	0.378486	1	3284	0.321118	1.68305	0.0314136	0.264493	1	2677
NUCLEAR CHROMOSOME SEGREGATION	GO:0098813	APITD1,PRC1,RANGAP1,PTTG2,RNF212,CLASP1,FBXW7,TEX14,MAD1L1,BUB3,STRA13,KIF2C,ZW10,BUB1,KLHL22,KIF22,KIF23,RAB11A,CDC20,CEP57,KIF2A,RAD51C,TRIP13,HDAC8,CUL3,GSG2,CHMP3,RRS1,CHMP1A,SMC4,SMC2,AURKB,CDC23,CENPA,CENPC,CHMP6,CENPO,PMF1,PDCD6IP,SPICE1,POGZ,CENPT,CENPU,SYCP1,NCAPD3,NCAPD2,MCMBP,DLGAP5,AHCTF1,NDC80,CENPN,ESPL1,CENPM,CENPL,ZWINT,CENPP,CENPK,CENPI,DSN1,CENPH,BAG6,KNTC1,NUSAP1,NCAPH,NCAPG,IT…	187	0.0933696	1.48899	0.0707111	0.385747	1	8964	0.10673	1.69364	0.0270107	0.257094	1	7796
REGULATION OF SODIUM ION TRANSPORT	GO:0002028	SCN1B,DRD4,NEDD4L,SCN3B,SGK3,SGK1,STK39,DLG1,SIK1,GLRX,FXYD1,FXYD2,AHCYL1,ATP2B4,YWHAH,PER1,SLC9A3R1,ATP1B2,ATP1B3,ATP1B1,GPD1L,P2RX7,P2RX4,ANK3,UTRN,CAMK2D,PTPN3,ACTN4,CHP1,SGK2,PRKCE,WNK1,NEDD4,RANGRF,SNTA1,CNKSR3,FXYD5,WNK4,TESC,PKP2,ATP1A1,PRSS8,SLC9A1,WNK2,COMMD1,DMD,	46	-0.185242	-1.49299	0.0714861	0.416699	1	3999	-0.206336	-1.66137	0.0353293	0.234415	1	4392
RESPONSE TO RADIATION	GO:0009314	BRCA1,BCL2,CRY2,BAK1,ATM,CRY1,RAD1,SPRTN,CAT,SDF4,PAXIP1,PRIMPOL,AEN,TRIM32,RAD51B,RAD9B,PDE6G,RAD51C,PTPRK,RAD9A,RNF168,HIST3H2A,HYAL1,PITPNM1,CACNA1F,RAD51,SAG,XPC,CNGA1,XPA,CACNA2D4,GTF2H2,AURKB,TOPBP1,ZRANB3,EEF1D,NOC2L,DCUN1D3,OPN3,CUL4B,DDB2,ACTR5,ID2,PNKP,MAP3K4,GNAQ,RNF8,GNB1,IL12A,YY1,H2AFX,SLC24A1,GADD45A,XRCC6,GNA11,CNGB1,KDM1A,NPHP1,NPHP4,MEN1,XRCC5,PDE6A,PDE6B,RBM4B,STK11,HYAL2,DDB1,…	222	0.0864817	1.499	0.071513	0.378065	1	3158	0.0938821	1.6181	0.0384387	0.323911	1	5160
NEGATIVE REGULATION OF TRANSCRIPTION FROM RNA POLYMERASE II PROMOTER	GO:0000122	CXXC5,MBD2,MBD3,TCP10L,PPARA,ZBTB32,PPARG,ZEB1,MLX,NCOR1,ASCL2,GFI1,VDR,NCOR2,SMARCA4,IRF2BPL,ETS2,SMARCA2,RNF2,HDAC2,FLCN,VLDLR,E2F6,ETV6,BCL6,E2F1,HDAC8,ZBTB18,RNF168,ZBTB14,ZBTB16,HDAC4,HDAC3,DACT1,MBD1,MEF2C,ETV7,TBL1XR1,ZGPAT,SLA2,AURKB,PARP1,E2F7,E2F8,NFATC3,RNF8,TCF25,BCOR,SUDS3,CALR,PRDM1,MNT,WWP2,PRDM5,PPARD,HES1,DLX4,SAP130,DDX5,ZNF254,IKZF1,GATA1,KDM1A,MEN1,SIRT7,NR1H3,DR1,IRF8,ZNF675,…	392	-0.06521	-1.48718	0.0716034	0.418411	1	5854	-0.0856583	-1.95193	0.00741037	0.14717	1	7559
POSITIVE REGULATION OF EXECUTION PHASE OF APOPTOSIS	GO:1900119	BOK,RPS3,SIRT2,TP53,DLC1,PTGIS,ZC3H12A,BAX,TP53BP2	9	-0.405533	-1.49554	0.071842	0.415748	1	2632	-0.451694	-1.65254	0.0340459	0.235241	1	1824
LIMB DEVELOPMENT	GO:0060173	ZNF358,IFT122,MYH3,FGFR2,MBNL1,MEGF8,PCSK5,LEF1,HDAC2,CHD7,WNT7A,CTNNB1,NOG,HDAC1,WNT3,AFF3,INTU,KIAA1715,KDF1,ITGA6,COMP,TGFB2,ZNF141,CREBBP,NIPBL,PTCH1,ITGB4,CACNA1C,ECE1,SOX4,SKI,FBXW4,RARG	33	-0.21467	-1.47427	0.0722334	0.421839	1	9516	-0.251775	-1.71272	0.0257189	0.213962	1	7806
ENTRY INTO OTHER ORGANISM INVOLVED IN SYMBIOTIC INTERACTION	GO:0051828	GAS6,CAV2,HYAL2,CAV1,ITCH,PPIA,AXL,ITGB3,NPC1,ZNF639,PVRL2,EPS15,PVRL1,WWP2,LAMP3,ITGAV,VAMP8,WWP1,CXCR4,CCR5,CD4,CD81,ADRBK1	23	-0.259632	-1.49319	0.0722648	0.417231	1	7643	-0.289281	-1.65695	0.0409918	0.236007	1	6363
CHROMOSOME SEPARATION	GO:0051304	EME1,APITD1,EME2,SMARCAD1,M1AP,SLX4,RECQL5,ERCC4,TEX14,TOP2B,STRA13,TOP2A,NCAPD3,NCAPD2,ESPL1,FANCM,DIS3L2	17	-0.30099	-1.48867	0.0724754	0.420118	1	7097	-0.363471	-1.79329	0.0152408	0.178979	1	7034
REGULATION OF CELL MORPHOGENESIS INVOLVED IN DIFFERENTIATION	GO:0010769	KANK1,CDKL5,MFI2,RAP2A,PLXNB1,CIB1,ARHGEF1,PLXNB3,OLFM4,ROBO1,RREB1,LIMK1,ZFYVE27,GORASP1,FGF13,ARHGDIA,GDI1,NGEF,NGFR,LRP8,CUL7,MACF1,OMG,FAM21C,RTN4R,RNF6,YWHAH,RUFY3,EPHA4,MAPT,GOLGA4,OBSL1,SEMA4D,SEMA4A,MYADM,L1CAM,SEMA4C,CRK,SEMA4F,RCC2,SEMA4G,SLIT1,CAPRIN1,SEMA3D,RAC1,SEMA3C,SEMA3B,KIF13B,SEMA3G,NSMF,PTPRO,NRP1,MARK2,SIPA1L1,PTEN,PDLIM5,CHRNA3,CFL1,FLNA,SEMA6C,SEMA6B,SEMA6A,S100A10,CALR,RTN…	127	-0.112601	-1.48855	0.073356	0.418544	1	5214	-0.131226	-1.72084	0.0233021	0.209642	1	3787
REGULATION OF T CELL ACTIVATION	GO:0050863	PRR5,HAVCR2,IDO1,MAP3K14,CD274,LGALS9,HHLA2,CD55,SYK,ADAM8,PIK3CA,GRAP2,CD40LG,GSN,TMIGD2,TNFAIP8L2,HSPD1,PAG1,TIGIT,RAC1,ZAP70,CLPTM1,IFNG,KLRK1,SART1,SIRPG,CTLA4,AGER,CAMK4,IL12A,ZNF683,LYN,MAPKAP1,PRDM1,CEACAM1,DPP4,IL27,RARA,HLA-E,CD3D,PIK3R1,YES1,SOCS5,FLOT2,HLA-G,IL12RB1,PTPRC,IL6,IL6ST,TGFBR2,CD46,PTPN22,IRF4,CD6,CD4,LAX1,IL10,IL1B,PRKCQ,VAV1,PYCARD,IL23R,CD28,PTPN2,IL23A,LAT,DUSP3,TESPA1,…	177	-0.0974768	-1.50258	0.0733668	0.412932	1	7315	-0.110122	-1.69691	0.0261464	0.221761	1	8481
EPITHELIAL TUBE MORPHOGENESIS	GO:0060562	SETDB2,NDRG4,TSC2,AHI1,GATA3,BCL10,PRKD2,CTSH,BBS4,STARD13,DLC1,SEMA4C,MEF2C,SFRP2,NOTCH4,SCRIB,ENG,ACVRL1,NRP1,MTSS1,LMO4,DVL3,RYR2,EPHA2,DVL1,SKI,FGF2,MICAL2,HES1,CCM2,CSNK2B,IFT122,PLXNB2,CCDC103,FGFR2,TGFBR2,MEGF8,DNAAF1,MTHFD1,ACVR1,DEAF1,LEF1,CTNNB1,FUZ,TGFB1,PRKX,KLHL3,CSF1R,VEGFA,BBS5,CELSR1,PAK1,MTHFD1L,DVL2,TGFB2,CCDC39,RHOB,KDM2B,MKKS,CCDC40,NPHP3,NOTCH1,LRP6,STIL,BBS7,RBPJ,WNK4,PRICKL…	84	-0.137283	-1.48192	0.0734363	0.419086	1	11577	-0.175937	-1.89447	0.0076582	0.161886	1	7359
BLOOD COAGULATION	GO:0007596	CYP4F2,MYH9,HDAC2,PIK3CB,GNG2,SERPINE2,ILK,RAD51B,ACTG1,RAD51C,TYRO3,A2M,HMG20B,PIK3CG,SERPING1,SYK,F8,VPS45,PIK3CA,F12,CD40LG,F5,CD36,MAPK1,PLAUR,CD40,GAS6,MAPK3,TFPI,GGCX,PABPC4,AKAP10,CAPZB,PROCR,RAC1,RAC2,KLKB1,PLAT,TRPC6,CD59,CSRP1,H3F3B,H3F3A,FERMT3,DOCK11,VKORC1,CLIC1,RAP2B,GNAQ,WAS,GNAS,CLEC1B,GNB1,RAB5A,C6orf25,YWHAZ,PRTN3,DGKE,DGKD,DGKA,DGKB,LYN,SERPINC1,FLNA,DGKQ,DGKG,DGKH,DGKK,PLEK,IT…	201	-0.091157	-1.49628	0.0735176	0.415314	1	10621	-0.132879	-2.19643	0.000596066	0.0787814	0.9654	8069
TRICARBOXYLIC ACID METABOLIC PROCESS	GO:0072350	STAT5A,ACO2,SIRT4,ACLY,STAT5B,ACO1,IDH1,GLUD1,IDH2,GHR,	10	-0.395481	-1.52134	0.0746269	0.398763	1	5338	-0.508604	-1.95842	0.00731707	0.145002	1	3358
ENTRY INTO CELL OF OTHER ORGANISM INVOLVED IN SYMBIOTIC INTERACTION	GO:0051806	GAS6,CAV2,HYAL2,CAV1,ITCH,PPIA,AXL,ITGB3,NPC1,ZNF639,PVRL2,EPS15,PVRL1,WWP2,LAMP3,ITGAV,VAMP8,WWP1,CXCR4,CCR5,CD4,CD81,ADRBK1	23	-0.259632	-1.48691	0.0748782	0.416224	1	7643	-0.289281	-1.65582	0.036305	0.234979	1	6363
POSITIVE REGULATION OF PHOSPHATIDYLINOSITOL 3-KINASE ACTIVITY	GO:0043552	PTK2B,FLT1,PDGFRA,PIK3R4,PDGFRB,AMBRA1,TGFB1,IRS1,FGR,FLT3,KIT,ATG14,TNFAIP8L3,PDGFB,FGF2,PTK2,CCR7,TEK,NOD2	19	-0.288956	-1.50193	0.075223	0.412254	1	12459	-0.339389	-1.77018	0.0178859	0.184717	1	10655
REGULATION OF RETROGRADE PROTEIN TRANSPORT, ER TO CYTOSOL	GO:1904152	UBE2J1,EDEM1,EDEM2,BRSK2,DERL3,SVIP,UBE2G2,DERL2,OS9,UBAC2,BCAP31,ERLEC1,	12	0.351328	1.47884	0.0753438	0.392861	1	9904	0.440237	1.84957	0.0147148	0.163545	1	8348
MITOTIC NUCLEAR ENVELOPE DISASSEMBLY	GO:0007077	NEK9,PLK1,NUP98,NUP160,NEK6,CTDNEP1,NUP107,LMNA,NUP43,CCNB1,LPIN1,NUPL1,NUP205,NUP188,AAAS,PRKCA,VRK1,NUP93,PRKCB,NUP133,BANF1,NUP88,NUPL2,NUP85,SEH1L,RAE1,CDK1,NUP35,TPR,NUP37,RANBP2,NUP62,NUP155,EMD,NUP153,NUP54,NUP50,NUP210,POM121,CNEP1R1,NUP214,CCNB2,NDC1	43	-0.190176	-1.47646	0.0754032	0.421264	1	8897	-0.205729	-1.59277	0.0461165	0.264728	1	8218
ENTRY INTO HOST CELL	GO:0030260	GAS6,CAV2,HYAL2,CAV1,ITCH,PPIA,AXL,ITGB3,NPC1,ZNF639,PVRL2,EPS15,PVRL1,WWP2,LAMP3,ITGAV,VAMP8,WWP1,CXCR4,CCR5,CD4,CD81,ADRBK1	23	-0.259632	-1.48489	0.0754336	0.418138	1	7643	-0.289281	-1.65797	0.0331792	0.235422	1	6363
PURINE NUCLEOSIDE TRIPHOSPHATE BIOSYNTHETIC PROCESS	GO:0009145	ATP5G3,ATP5G1,PRKAG2,SURF1,CHCHD10,MT-ATP8,ATP6V0A2,ATP5G2,ATP6V0A1,MT-ATP6,ATP5A1,COX5B,ALDOA,ATP5B,ATP5D,ATP5E,TCIRG1,AK9,SLC25A13,TGFB1,GBAS,ATP5J,ATP5H,ATP5I,VPS9D1,STOML2,ATP5O,ATP5L,ATP5S,ATP5J2,ATP5F1,IMPDH2,ATP5C1,IMPDH1,	34	0.215586	1.4915	0.0755779	0.384516	1	3442	0.252954	1.75285	0.0216043	0.213518	1	9485
GLUTATHIONE DERIVATIVE METABOLIC PROCESS	GO:1901685	MGST2,GSTO1,GSTM1,GSTM5,GSTM4,GSTZ1,GSTM3,GSTK1,GSTA4,GSTO2,MGST3,AKR1A1,ESD,HPGDS,MGST1,GSTM2,GSTP1	17	-0.298999	-1.48651	0.0758467	0.416046	1	8162	-0.317814	-1.57389	0.0473409	0.273753	1	8863
PURINE RIBONUCLEOSIDE TRIPHOSPHATE BIOSYNTHETIC PROCESS	GO:0009206	ATP5G3,ATP5G1,PRKAG2,SURF1,CHCHD10,MT-ATP8,ATP6V0A2,ATP5G2,ATP6V0A1,MT-ATP6,ATP5A1,COX5B,ALDOA,ATP5B,ATP5D,ATP5E,TCIRG1,AK9,SLC25A13,TGFB1,GBAS,ATP5J,ATP5H,ATP5I,VPS9D1,STOML2,ATP5O,ATP5L,ATP5S,ATP5J2,ATP5F1,IMPDH2,ATP5C1,IMPDH1,	34	0.215586	1.49358	0.0761044	0.384077	1	3442	0.252954	1.74107	0.0220919	0.22078	1	9485
ORGANIC ACID TRANSMEMBRANE TRANSPORT	GO:1903825	SLC7A1,SLC6A6,PEX3,SLC38A6,SLC38A10,SLC38A11,SLC38A2,SLC13A5,SLC36A2,SLC38A9,	10	-0.382472	-1.47748	0.0761583	0.422004	1	7317	-0.471331	-1.81719	0.0182548	0.171823	1	7513
POSITIVE REGULATION OF NEUROGENESIS	GO:0050769	NEDD4L,CDKL5,SCN1B,PLXNB1,NDRG4,PLXNB3,ROBO1,DISC1,LIMK1,ZFYVE27,ZEB1,CBFA2T2,NTRK1,PRKD1,LIG4,TCF12,ARHGDIA,LTK,NGFR,LRP8,CUL7,RIMS1,ECT2,MACF1,VLDLR,CPNE9,SERPINE2,SHANK1,TRIM32,CAMK1D,RUFY3,SYT17,SERPINF1,MAPT,NUMBL,PACSIN1,GOLGA4,OBSL1,SEMA4D,CPNE5,FZD3,L1CAM,ZNF335,MEF2C,SMURF1,GPER1,SPEN,FES,CAPRIN1,PSEN1,SNX3,TCF3,TCF4,NUMB,RAPGEF1,CNTF,NSMF,NRP1,MARK2,FAM150B,ARSB,CAMK1,OPRM1,LYN,SEMA6A,C…	129	-0.112582	-1.4911	0.076692	0.419268	1	10398	-0.124504	-1.64152	0.0379672	0.239981	1	10055
CARBOXYLIC ACID TRANSMEMBRANE TRANSPORT	GO:1905039	SLC7A1,SLC6A6,PEX3,SLC38A6,SLC38A10,SLC38A11,SLC38A2,SLC13A5,SLC36A2,SLC38A9,	10	-0.382472	-1.48107	0.0774662	0.419768	1	7317	-0.471331	-1.82524	0.0143713	0.169331	1	7513
NUCLEOSIDE BIOSYNTHETIC PROCESS	GO:0009163	PRKAG2,SURF1,ADSL,TYMS,DUT,DCAKD,CHCHD10,CECR1,ADSS,ATP6V0A2,ATP6V0A1,ADAL,PDCL3,UPP1,ATP5A1,CAD,PDCL,HPRT1,COX5B,ADSSL1,AK5,ALDOA,ATP5B,COASY,ATP5D,TCIRG1,ATP5E,AK9,UPRT,DCK,TGFB1,SLC26A1,SLC26A2,QTRT1,ACOT7,PPCDC,ATP5J,ATP5H,ACAT1,ATP5I,VPS9D1,ATP5O,ATP5L,ATP5S,DHFRL1,ATP5F1,IMPDH2,PANK2,IMPDH1,ATP5G3,ATP5G1,PPCS,MT-ATP8,ATP5G2,MT-ATP6,TK1,PAPSS2,ADA,SLC35B3,TK2,PAPSS1,SLC35B2,HDHD1,QTRTD1,TYMP…	80	0.141575	1.48233	0.0783144	0.390004	1	2347	0.165606	1.74125	0.0224384	0.221776	1	9590
TRANSMEMBRANE RECEPTOR PROTEIN SERINE/THREONINE KINASE SIGNALING PATHWAY	GO:0007178	CGN,SLC33A1,INHBB,FOS,ACVR1C,PDGFB,HIPK2,PXN,INHBE,GCNT2,PARD6A,HPGD,PTPRK,KLF10,BTBD11,NLK,ADAM9,BMPR2,NODAL,UBE2M,SMURF1,MAPK3,GDF9,ZCCHC18,NEDD8,TGFBR3,GDF7,RGMA,GDF5,RGMB,BMPR1A,TGFBR1,CBL,STUB1,BMP6,ENG,ACVRL1,BMP1,SMAD7,SMAD9,HFE,FOXH1,PRKCZ,SMAD1,SMAD2,TGFB1I1,SMAD4,MAP3K7,SMAD5,SMAD3,SMURF2,RNF111,TGFBRAP1,SKI,BMP8B,BMP8A,GDF11,GDF15,ZFYVE9,FSTL1,TOB1,TGFBR2,MEGF8,USP15,ACVR1,LEF1,LTBP2,P…	112	-0.118472	-1.46647	0.078726	0.426776	1	8416	-0.136666	-1.68982	0.0280638	0.22271	1	6223
RESPONSE TO DRUG	GO:0042493	BCL2,SRP19,MT2A,RAP2A,SRP14,CYP2B6,AOC1,SLC15A2,AQP1,NUDT15,PPM1F,THBS1,FZD1,CENPF,SLC22A1,RBM22,RPP21,PTPRM,EIF2B5,ADAM17,REST,MEF2C,UBE2B,GAS6,AIM2,SEMA3C,PDZK1,SLC47A1,SRP68,SRP54,SRP72,CD38,ACER2,SLC22A5,KCNH2,NCKAP1L,ABCA3,CRHBP,PDE2A,KCNQ1,CTPS1,KCNE2,GPLD1,NAT8,ABCB1,SLC46A1,ABCB4,SLC22A18,FBP1,USP47,TGFBR2,PAPD7,CCND1,CDK4,PARP4,CTNNB1,GCLM,VAV3,IL1B,ABCG2,TP53,PPP3CA,ABCC1,JUN,BCAR3,JUNB…	85	-0.13535	-1.46237	0.0796513	0.426667	1	2793	-0.177419	-1.92666	0.00829288	0.152122	1	3090
BONE MORPHOGENESIS	GO:0060349	INPPL1,LTF,RAB23,FGFR2,LRP5,MEGF8,COL13A1,MSX2,BMPR2,SKI,MEF2C	11	-0.369838	-1.48738	0.0799841	0.418936	1	9449	-0.483997	-1.95122	0.00741632	0.145569	1	7451
EPITHELIAL CELL DIFFERENTIATION	GO:0030855	GLI1,SIPA1L3,EVPL,BDH2,CLIC5,RILPL2,PPARG,RILPL1,DNPH1,EDF1,TGM3,TOLLIP,TGM1,MARVELD2,HDAC2,TXNIP,RAPGEF3,EXPH5,E2F4,ADAM9,ST14,PPP1R16B,MYADM,MEF2C,CLIC4,ANXA7,E2F7,E2F8,PAX6,ID2,BMP6,ENG,PTPRO,MTSS1,RAP2B,NRG1,MAF,ACER1,CNN3,TAGLN2,CERS3,PTER,FN3K,UPK3A,CASP14,HEY1,KRT10,JAG1,SYNE4,IRF6,CPT1A,LEF1,WNT7A,ZNF703,RAP2C,ERCC2,ALDOC,HDAC1,MED1,RFX3,ACVR2B,AKR1C2,HNRNPH3,MSN,SULT1B1,VDAC1,EZR,SOD1,PS…	164	-0.0976369	-1.46159	0.0801512	0.427242	1	3860	-0.11414	-1.707	0.0254991	0.215689	1	5923
NEGATIVE REGULATION OF HEMOPOIESIS	GO:1903707	FSTL3,CIB1,SOCS5,HLA-G,CDC73,ZNF675,PTK2B,ZFP36L1,IFNL1,TLR3,FBN1,ZBTB16,HOXA9,PTPN2,N4BP2L2,IL4,ANXA1,LDB1,HMGB1,ADIPOQ,TLR4,LTF,HIST1H4H,RC3H1,CCL3,JAK3,HIST4H4,PF4,LILRB1,PRMT1,WDR61,KIAA0922,C1QC,HSPA9,NOTCH1,MAFB,ZC3H8,FOXP3,LILRB3,CTLA4,MEIS1,ZFPM1,HIST1H4K,GPR55,LEO1,TNFSF4,CTR9,CDK6,PAF1,LRRC17,LILRB4,HIST1H4I,HIST1H4J,HIST1H4C,HIST1H4D,CEACAM1,IRF1,HIST1H4E,HES1,RARA,MEIS2,MYC,	62	-0.15915	-1.47269	0.0802729	0.422975	1	11912	-0.192107	-1.78029	0.0179435	0.18273	1	10207
APPENDAGE DEVELOPMENT	GO:0048736	ZNF358,IFT122,MYH3,FGFR2,MBNL1,MEGF8,PCSK5,LEF1,HDAC2,CHD7,WNT7A,CTNNB1,NOG,HDAC1,WNT3,AFF3,INTU,KIAA1715,KDF1,ITGA6,COMP,TGFB2,ZNF141,CREBBP,NIPBL,PTCH1,ITGB4,CACNA1C,ECE1,SOX4,SKI,FBXW4,RARG	33	-0.21467	-1.46937	0.0802964	0.423944	1	9516	-0.251775	-1.71804	0.0272524	0.21009	1	7806
ENTRY INTO HOST	GO:0044409	GAS6,CAV2,HYAL2,CAV1,ITCH,PPIA,AXL,ITGB3,NPC1,ZNF639,PVRL2,EPS15,PVRL1,WWP2,LAMP3,ITGAV,VAMP8,WWP1,CXCR4,CCR5,CD4,CD81,ADRBK1	23	-0.259632	-1.48842	0.0803374	0.417884	1	7643	-0.289281	-1.65692	0.0324803	0.235456	1	6363
ENDOTHELIAL CELL PROLIFERATION	GO:0001935	THAP1,LOXL2,DLG1,ERN1,ITGB1BP1,HMOX1,BMPR2,ACVRL1,PRKX,CD34,TEK	11	-0.364514	-1.47016	0.0805493	0.425941	1	6358	-0.39154	-1.56865	0.0472893	0.277242	1	5885
LYMPHOCYTE DIFFERENTIATION	GO:0030098	HDAC5,FOXP1,AICDA,LY9,ATM,HDAC9,LIG4,ATP7A,PIK3CD,SLAMF6,KIT,RHOH,GPR183,HDAC4,ADAM17,TCF3,CR2,MFNG,ZAP70,TPD52,LRRC8A,FLT3,FNIP1,CD79B,CD79A,FOXP3,KLF6,RSAD2,LYL1,CEBPG,EOMES,CD3D,FCER1G,JAG2,NOTCH2,THEMIS,CD74,IKZF1,PTPRC,IL6,RORA,RORC,FADD,VPRBP,PTPN22,RIPK3,CD1D,ITK,BATF,IRF4,CCR6,CD4,LEF1,PTK2B,HHEX,CHD7,NHEJ1,ZFP36L1,IL10,ZFP36L2,BMX,CD8A,NFAM1,CLCF1,CD28,PTPN2,IL4,ITGA4,PLCG2,ANXA1,HMGB1,M…	84	-0.136289	-1.46141	0.0806676	0.426739	1	8467	-0.180446	-1.93101	0.00804991	0.151426	1	5821
POSITIVE REGULATION OF ERK1 AND ERK2 CASCADE	GO:0070374	CHI3L1,CIB1,NDRG4,SPRY2,FBXW7,PRKD2,F2RL1,NTRK1,TNFAIP8L3,PDGFB,TIRAP,SLAMF1,LGALS9,GCNT2,MIF,CCR1,GPR183,NODAL,CD36,HRAS,GPER1,MAPK3,GAS6,PDGFA,CCL3L3,ICAM1,TNFRSF11A,NRP1,FAM150B,OPRM1,PRKCZ,MAP2K1,FLT4,MAP2K2,PHB,ANGPT1,ALOX15,FGF2,ATP6AP1,NOD2,CCL20,CCL23,PDGFRA,PDGFRB,CD74,FGFR2,PDGFC,DSTYK,PDGFD,C5AR1,ACKR3,PTPN22,PHB2,CCL22,CCR7,ARRB1,GAREM,PTK2B,CD44,RAPGEF2,SEMA7A,SCIMP,TNF,PYCARD,CCL16,…	91	-0.130802	-1.4658	0.0814117	0.425456	1	6190	-0.154938	-1.72901	0.0219669	0.205457	1	7694
TOR SIGNALING	GO:0031929	RPTOR,MTOR,RHEBL1,FLCN,PRR5L,CCDC88A,PRR5,GATA3,LARP1,PINK1,MAPKAP1,NPRL3,FNIP1,EIF4EBP2,EIF4EBP1,RPS6,RPS6KB1	17	-0.297977	-1.4827	0.081669	0.419445	1	3029	-0.341846	-1.70262	0.0301084	0.218623	1	5352
NEGATIVE REGULATION OF CELLULAR COMPONENT MOVEMENT	GO:0051271	KANK1,HDAC5,EPHA1,NDRG4,CLASP1,CERS2,ACVR1C,SP100,DACH1,KRIT1,PADI2,FLCN,MMRN2,PTPRK,VASH1,PTPRM,NODAL,SYNJ2BP,SFRP2,RGCC,ADAM15,TGFBR3,CLIC4,ALOX15B,NF2,PTPN23,CYP1B1,ENG,KLRK1,PTPRO,WAS,PFN2,SMAD7,SPINT2,ANGPT2,STK24,ARHGAP4,FGF2,FBLN1,CSNK2B,PIN1,PODN,ARHGDIB,VCL,FAM60A,SRGAP2C,STAP1,TP53INP1,APOE,SEMG1,C5AR2,NBL1,ACTN1,CCL28,HYAL2,FUZ,ITGB1BP1,PTPRJ,TGFB1,RAP2C,MIA3,WASL,CD300A,CORO1B,CORO1C,…	146	-0.10459	-1.46463	0.083733	0.425907	1	4662	-0.112552	-1.59461	0.0435304	0.26411	1	6323
REGULATION OF EXTRACELLULAR MATRIX ORGANIZATION	GO:1903053	FSCN1,MFI2,DAG1,LRP1,HSPA8,CLASP1,FGFR4,PARK7,TGFB1,GPX1,DDR1,SMAD3,CST3,PHLDB2,PHLDB1,DPP4,NOTCH1,CHADL,CLASP2,RGCC,	20	-0.273912	-1.46413	0.084273	0.425153	1	1339	-0.308438	-1.65055	0.0368737	0.236411	1	3362
RESPONSE TO ALKALOID	GO:0043279	RAD51,DRD4,BCL2,CHRNB4,CHRNE,RYR1,RYR3,NFKB1,BAD,RELA,CHRNA3,OPRM1,CHRNA2,HMOX1,CHRNA7,SPIDR,TRPV1,RYR2,CHRNA6,CHRNA5,BLM,CRHBP,TNF,SLC8A1,GSTM2,CHRNB1,ABAT	27	-0.237153	-1.46806	0.0844221	0.425503	1	10124	-0.260549	-1.61507	0.0423395	0.254501	1	7769
GLYCOSYL COMPOUND CATABOLIC PROCESS	GO:1901658	AMPD3,NUDT4,ABHD10,NT5C3A,DERA,NUDT7,CECR1,NUDT3,PNP,ADAL,NT5M,UPP1,ADA,NT5E,NT5C,MTAP,HPRT1,ENTPD4,GBA2,NUDT11,TYMP,PRTFDC1,CDA,UPB1,NUDT18,NAGA,ENPP4,APOBEC3G,FUCA1,FUCA2,APOBEC3C,DPYD,	32	-0.217325	-1.45283	0.0850602	0.432679	1	6053	-0.244523	-1.64387	0.036414	0.238952	1	4483
POSITIVE REGULATION OF VASOCONSTRICTION	GO:0045907	TRPM4,TBXA2R,CAV1,AVPR2,SMTNL1,AVPR1A,OXTR,F2R,	8	-0.418837	-1.45576	0.0859775	0.428887	1	5804	-0.475278	-1.65383	0.0304041	0.234941	1	4816
PEPTIDE HORMONE SECRETION	GO:0030072	RAB11B,LTBP4,CDK16,EIF2AK3,CAMK2G,SNX19,IL6,CYB5R4,RAB11FIP2,GHRL,EXOC3L1,PTPRN,FAM3B,RAB11FIP5,PTPRN2,RAB1A,EDN1	17	0.290366	1.45305	0.086134	0.418652	1	2130	0.324165	1.60133	0.0440048	0.3349	1	3599
POSITIVE REGULATION OF WOUND HEALING	GO:0090303	KANK1,INSL3,PPAP2B,ANXA1,SOX15,TLR4,RREB1,SELP,ANO6,USF1,HPSE,PRKCE,SERPINE1,SERPINF2,DMTN,THBD,VTN,CAPN3,ARFGEF1,HRG,ADRA2A,THBS1,ENPP4,PLEK,PLG,F12,HBEGF,XBP1,HRAS,MYLK,F2R	31	-0.218642	-1.44695	0.0862069	0.431306	1	2393	-0.261314	-1.73755	0.0237472	0.199089	1	1647
NEGATIVE REGULATION OF MUSCLE ORGAN DEVELOPMENT	GO:0048635	GSK3A,SOX15,TGFB1,SMAD4,USP19,SFMBT1,SIRT2,NOG,BMP2,SOX6,	10	0.378792	1.46556	0.086905	0.405702	1	10882	0.461464	1.77595	0.0200317	0.205229	1	9435
RENAL TUBULE DEVELOPMENT	GO:0061326	AHI1,GATA3,MTSS1,STAT1,WNK4,PKD1,SOX8,PAX8,PKD2,FGF2,WNT11,CTNNBIP1,MEF2C,FOXD1,BMP2,KLHL3,MYC	17	-0.294787	-1.45628	0.0869742	0.428749	1	4115	-0.353372	-1.74644	0.0234732	0.196997	1	3090
LEUKOCYTE MIGRATION	GO:0050900	MYH9,SIRPA,PIK3CB,PIK3CD,ROCK1,BSG,PIK3CG,SYK,ADAM8,PIK3CA,L1CAM,HRAS,GAS6,PROCR,CKLF,ZAP70,MADCAM1,GRB14,PTPRO,SIRPG,RPS19,DOK2,SLC3A2,LYN,IL6R,ANGPT2,ANGPT1,CEACAM6,CEACAM1,CEACAM8,PIK3R1,CCL20,YES1,CCL23,SOS1,SELL,SELP,AIMP1,PIK3R2,IL6,HSD3B7,FFAR2,FPR1,CCL22,FPR3,FPR2,SLC7A9,SLC7A8,PROC,SLC7A6,IL10,CD244,PROS1,SLC7A5,CD84,NRAS,TNF,CCL16,CCL15,ITGA4,COL1A1,ITGA3,PLCG1,ITGA6,C3AR1,HMGB1,ITGA5,P…	180	-0.0934008	-1.45019	0.0879936	0.430203	1	8598	-0.177342	-2.77343	0	0.00379363	0.0369	8116
PEPTIDE SECRETION	GO:0002790	RAB11B,LTBP4,CDK16,EIF2AK3,CAMK2G,SNX19,IL6,CYB5R4,RAB11FIP2,GHRL,EXOC3L1,PTPRN,FAM3B,RAB11FIP5,PTPRN2,RAB1A,EDN1	17	0.290366	1.43923	0.0884098	0.437611	1	2130	0.324165	1.61206	0.0413504	0.330631	1	3599
TRNA EXPORT FROM NUCLEUS	GO:0006409	NUP98,NUP160,NUP107,NUP43,NUPL1,NUP205,NUP188,AAAS,NUP93,NUP133,RAN,NUP88,NUPL2,NUP85,SEH1L,RAE1,NUP35,TPR,NUP37,RANBP2,XPOT,NOL6,NUP62,NUP155,NUP153,NUP54,NUP50,NUP210,POM121,NUP214,NDC1	31	-0.216427	-1.44211	0.0890793	0.43549	1	8646	-0.24091	-1.59289	0.0496313	0.265138	1	8218
EPITHELIAL CELL DIFFERENTIATION INVOLVED IN KIDNEY DEVELOPMENT	GO:0035850	JAG1,NUP93,PDGFB,PTPRO,MTSS1,CD34,ACTA2,MAGI2,PROM1,MYO1E,IQGAP1,PAX8,BASP1,MEF2C,PODXL	15	-0.307483	-1.43697	0.0891128	0.436996	1	6296	-0.357256	-1.67068	0.0294001	0.229793	1	3090
GASTRULATION	GO:0007369	KDM6B,MEGF8,MMP8,CDC73,COL6A1,VTN,LEF1,KLF4,BMPR2,NODAL,COL8A1,DUSP2,ITGA4,DUSP5,ITGA3,ITGA2,DUSP1,ITGA5,ATOH8,LAMB3,ITGA7,DUSP4,AXIN1,MKKS,POU5F1,NPHP3,SNAI1,LRP6,LEO1,ITGB5,CTR9,PAF1,SMAD2,ITGB4,ITGB2,MMP9,MMP14,ITGB3,NANOG,ITGB1,COL7A1,EOMES,SOX7,ITGAV,RTF1,FN1,LAMB1,KIF16B,	48	-0.178367	-1.45713	0.089883	0.428826	1	8926	-0.242308	-1.97564	0.0064257	0.138677	1	5985
PROTEIN IMPORT INTO NUCLEUS	GO:0006606	KPNA1,NUP98,ZFYVE9,TSC2,RPL23,FYB,NUP107,RANBP1,KPNA4,KPNA3,KPNA2,RERE,AKR1C3,C11orf73,NUPL1,IPO11,NUP205,IPO13,BCL3,NOP58,KPNA5,NUP133,KPNB1,KPNA6,PHB2,RAN,TNPO3,NUP88,PPP1R10,IPO7,NUP85,IPO9,RAE1,CEP57,NUP35,TPR,STAT3,RANBP2,CTNNB1,TGFB1,BCL6,NUP62CL,SYK,RBM22,CSE1L,TNPO2,TNF,TNPO1,CBLB,IPO4,RANBP6,IPO5,RPAIN,JUN,PDIA3,GDF5,IPO8,JAK2,JAK3,TGFB2,NUP188,NUP93,IFNG,EGF,DAG1,NCKIPSD,MCM3AP,PRICKLE1…	83	-0.133735	-1.429	0.0905504	0.443163	1	7376	-0.172633	-1.84975	0.0116093	0.171884	1	8386
DEVELOPMENTAL CELL GROWTH	GO:0048588	PLXNB1,SLIT1,EIF2AK4,ARIH2,APP,KMT2D,PRMT2,NRP1,CPNE1,LLPH,CYFIP1,SORBS2,PDLIM5,NLGN3,ULK2,ULK1,PPP3CB,CDK5,IMPACT,ALCAM,IQGAP1,NRP2,SLC9A6,USP9X,	24	-0.246519	-1.44037	0.0910187	0.436324	1	2257	-0.303841	-1.77365	0.0190245	0.183298	1	10011
REGULATION OF LEUKOCYTE MIGRATION	GO:0002685	OLFM4,DAPK2,F2RL1,TIRAP,SERPINE1,PGF,PADI2,LGALS9,THBS4,THBS1,CAMK1D,CCR1,ADAM8,CXCL8,CXCL3,ADAM10,ADAM17,GAS6,RAC1,RAC2,ICAM1,MADCAM1,KLRK1,IL12A,LYN,IL6R,NCKAP1L,CALR,LGALS3,CSF1,ZP3,CMKLR1,CCL20,CD74,STAP1,IL6,NBL1,C5AR2,FADD,RIPK3,TMEM102,CCR2,MPP1,CCR7,VEGFC,CCL28,CCR6,PTK2B,TNFRSF18,STK10,NOV,PF4V1,HMOX1,CREB3,CXCL9,P2RY12,MIA3,TNF,PYCARD,CXCL2,CXCL1,WASL,VEGFA,CXCL6,CXCL5,PPBP,CD300A,ANXA1…	88	-0.131562	-1.44069	0.0919313	0.436527	1	5868	-0.149235	-1.65574	0.032412	0.23392	1	4764
POSITIVE REGULATION OF CD4-POSITIVE, ALPHA-BETA T CELL DIFFERENTIATION	GO:0043372	FOXP3,CD86,MYB,CD80,NLRP3,LGALS9,TNFSF4,PRKCZ,ANXA1,SOCS5,IL12RB1,NCKAP1L,IFNG,IL23R,IL18,RARA,IL23A	17	-0.291367	-1.45077	0.092142	0.432392	1	5205	-0.384017	-1.90612	0.00908724	0.158281	1	3584
SINGLE-ORGANISM NUCLEAR IMPORT	GO:1902593	KPNA1,NUP98,ZFYVE9,TSC2,RPL23,FYB,NUP107,RANBP1,KPNA4,KPNA3,KPNA2,RERE,AKR1C3,C11orf73,NUPL1,IPO11,NUP205,IPO13,BCL3,NOP58,KPNA5,NUP133,KPNB1,KPNA6,PHB2,RAN,TNPO3,NUP88,PPP1R10,IPO7,NUP85,IPO9,RAE1,CEP57,NUP35,TPR,STAT3,RANBP2,CTNNB1,TGFB1,BCL6,NUP62CL,SYK,RBM22,CSE1L,TNPO2,TNF,TNPO1,CBLB,IPO4,RANBP6,IPO5,RPAIN,JUN,PDIA3,GDF5,IPO8,JAK2,JAK3,TGFB2,NUP188,NUP93,IFNG,EGF,DAG1,NCKIPSD,MCM3AP,PRICKLE1…	83	-0.133735	-1.43286	0.0923046	0.438323	1	7376	-0.172633	-1.83311	0.0145957	0.166573	1	8386
REGULATION OF BONE REMODELING	GO:0046850	S1PR1,TNFSF11,NF1,SUCO,IL6,ITGB3,LEPR,SYK,ADAM8,BGLAP,SRC,LEP,ATP6AP1,SPP1,P2RX7,CSF1R,TNFAIP3	17	-0.291794	-1.4504	0.0925481	0.431433	1	2107	-0.35363	-1.74168	0.0214358	0.197987	1	6176
KIDNEY EPITHELIUM DEVELOPMENT	GO:0072073	AHI1,GATA3,FGFR2,JAG1,CD34,PROM1,MYO1E,MEF2C,KLHL3,NUP93,PTPRO,MTSS1,MAGI2,WNK4,IQGAP1,PKD1,SOX8,PAX8,BASP1,PKD2,FGF2,WNT11,CTNNBIP1,FOXD1,BMP2,PODXL,MYC	27	-0.232317	-1.43463	0.0925926	0.437372	1	2425	-0.305569	-1.8935	0.0103134	0.160869	1	3090
CENTRAL NERVOUS SYSTEM DEVELOPMENT	GO:0007417	NDRG4,SRR,YWHAQ,YWHAH,TYRO3,EPHA4,ZBTB16,NUMBL,FZD3,ATF5,SLC6A4,NUMB,PAX6,SHROOM4,HOOK3,UGT8,PPP1R17,LYN,SUDS3,ADAM22,MAPKAP1,RTN4,CEP290,TACC3,HES1,WWP1,TRAPPC9,BAG6,SRGAP2C,PDGFC,ADORA2A,KIRREL3,CHST8,EML1,WNT7A,CDK5RAP1,CDK5RAP3,ATP5J,GSTP1,SEC16A,CLU,RELN,LRRK2,NF1,PHF8,CDC42,NRCAM,VCAN,WNT1,JARID2,LRP6,DDIT4,NHLH1,PTCH1,NR4A2,ACTB,CALM1,CALM2,BPTF,CALM3,BBS2,DCLK1,LIG4,CASZ1,S100B,ATP7A,AQP1…	251	-0.0780133	-1.42297	0.0926223	0.44277	1	9818	-0.0886121	-1.61756	0.0419006	0.254304	1	10263
REGULATION OF ANTIGEN RECEPTOR-MEDIATED SIGNALING PATHWAY	GO:0050854	DUSP3,RAB29,TESPA1,CD300A,GCSAM,STAP1,RC3H1,PTPRC,PRKD2,PRKCH,PTPN22,PRKCB,EZR,PRNP,KCNN4,PTPRJ,TRAT1,LYN,LPXN,LCK,NFAM1,LGALS3,CEACAM1,SLC39A10,PTPN2,PHPT1,GBP1	27	-0.228596	-1.42233	0.0926955	0.443171	1	9625	-0.298279	-1.84513	0.0126025	0.167789	1	5812
REGULATION OF ENDOCYTOSIS	GO:0030100	NEDD4L,PICK1,TSC2,AHI1,STX1B,OLFM4,ATAD1,SGIP1,TBC1D5,F2RL1,ARF6,STON1,PRKD1,CLIP3,STON2,LDLRAP1,SERPINE1,PICALM,DLG4,VTN,PIK3CB,FLOT1,AXL,AZU1,CAMK1D,C4BPA,SNX17,SYK,PACSIN1,SCARB1,SCAMP5,GAS6,BICD1,SNX3,TNK2,HIP1,RAC1,CALY,MTMR2,RAB21,CBL,C2,LRSAM1,C3,LILRB1,RAB5A,HFE,PRTN3,TUB,LMAN2,AP2S1,B2M,RAB4A,CALR,NCKAP1L,RAB5C,ANGPT1,RAB5B,LGALS3,ANXA2,ALOX15,RAB4B,CD63,FCER1G,GATA2,PROM2,PACSIN2,STAP1,…	126	-0.109255	-1.42658	0.0936489	0.442208	1	4912	-0.140423	-1.8356	0.0132385	0.167276	1	5621
PROTEIN TARGETING TO NUCLEUS	GO:0044744	KPNA1,NUP98,ZFYVE9,TSC2,RPL23,FYB,NUP107,RANBP1,KPNA4,KPNA3,KPNA2,RERE,AKR1C3,C11orf73,NUPL1,IPO11,NUP205,IPO13,BCL3,NOP58,KPNA5,NUP133,KPNB1,KPNA6,PHB2,RAN,TNPO3,NUP88,PPP1R10,IPO7,NUP85,IPO9,RAE1,CEP57,NUP35,TPR,STAT3,RANBP2,CTNNB1,TGFB1,BCL6,NUP62CL,SYK,RBM22,CSE1L,TNPO2,TNF,TNPO1,CBLB,IPO4,RANBP6,IPO5,RPAIN,JUN,PDIA3,GDF5,IPO8,JAK2,JAK3,TGFB2,NUP188,NUP93,IFNG,EGF,DAG1,NCKIPSD,MCM3AP,PRICKLE1…	83	-0.133735	-1.43473	0.0948241	0.438768	1	7376	-0.172633	-1.84339	0.0145738	0.168635	1	8386
POSITIVE REGULATION OF FATTY ACID METABOLIC PROCESS	GO:0045923	MLXIPL,PTGS2,MLYCD,MID1IP1,SLC45A3,APOA1,PPARA,ADIPOQ,IRS1,IRS2,NR1H3,AKT2,NR1H2,ABCD2,PLIN5	15	-0.309479	-1.43831	0.095429	0.436905	1	3926	-0.335882	-1.58047	0.0452452	0.270824	1	3464
CELL JUNCTION ORGANIZATION	GO:0034330	TRPV4,VASP,CTNNA1,CDH1,INADL,STRN,CDH8,ECT2,MARVELD2,MARVELD3,FLCN,EPB41L3,PARD6A,ILK,ACTG1,CDH2,PTPRK,CDH4,CRB3,PVRL2,DLC1,MYADM,VMP1,RCC2,COL17A1,TAOK2,KIFC3,ARL2,WHAMM,PTPRO,JUP,KRT5,PKP4,LAMA5,MPP7,PLEC,SMAD7,SORBS1,MPP5,TBCD,TESK2,FLNA,PVR,PARD6G,CTNND1,SMAD3,PKP2,CD151,CDH3,CADM2,GJD3,GJC1,APC,RAB13,LIMS2,LAMC1,VCL,DLG1,DSP,CADM1,ACTN1,PLEKHA7,TJP1,MLLT4,MICALL2,ZNF703,PARD3,CTNNB1,F11R,TGF…	112	-0.115747	-1.43009	0.0955466	0.442678	1	11278	-0.151659	-1.87542	0.00967157	0.162692	1	10184
GLYCOSYL COMPOUND BIOSYNTHETIC PROCESS	GO:1901659	PRKAG2,SURF1,ADSL,TYMS,DUT,DCAKD,CHCHD10,CECR1,ADSS,ATP6V0A2,ATP6V0A1,ADAL,PDCL3,UPP1,ATP5A1,CAD,PDCL,HPRT1,COX5B,ADSSL1,AK5,ALDOA,ATP5B,COASY,ATP5D,TCIRG1,ATP5E,AK9,UPRT,DCK,TGFB1,SLC26A1,SLC26A2,QTRT1,ACOT7,PPCDC,ATP5J,ATP5H,ACAT1,ATP5I,VPS9D1,ATP5O,ATP5L,ATP5S,DHFRL1,ATP5F1,IMPDH2,PANK2,IMPDH1,ATP5G3,ATP5G1,PPCS,MT-ATP8,ATP5G2,MT-ATP6,TK1,PAPSS2,ADA,SLC35B3,TK2,PAPSS1,SLC35B2,HDHD1,QTRTD1,TYMP…	82	0.134852	1.42218	0.0964436	0.450438	1	2347	0.160418	1.70048	0.02693	0.250871	1	9590
REGULATION OF INTERFERON-GAMMA BIOSYNTHETIC PROCESS	GO:0045072	ZFPM1,TLR9,TLR3,CEBPG,TLR7,TLR8,LILRB1,IL27,EBI3	9	-0.387073	-1.4277	0.0970473	0.44248	1	4901	-0.436262	-1.58789	0.0469408	0.267531	1	4040
MULTI-MULTICELLULAR ORGANISM PROCESS	GO:0044706	BYSL,MAGED2,BCL2,CLIC5,NPPA,TFCP2L1,SEMG1,VDR,TRO,GHRL,PCSK5,SPP1,HAVCR2,OVGP1,IDO1,TEAD3,RPL29,LGALS9,PTGFR,PLA2G4C,PRLR,APOL2,PLA2G4B,HPGD,IL1B,MAFF,EMP2,SOD1,CORIN,CRHBP,PZP,PPARD,KLK14,RLN2,PRL,RLN1,LNPEP	37	-0.197689	-1.41824	0.0981019	0.443978	1	6486	-0.247547	-1.7865	0.0163379	0.180825	1	6088
TRNA-CONTAINING RIBONUCLEOPROTEIN COMPLEX EXPORT FROM NUCLEUS	GO:0071431	NUP98,NUP160,NUP107,NUP43,NUPL1,NUP205,NUP188,AAAS,NUP93,NUP133,RAN,NUP88,NUPL2,NUP85,SEH1L,RAE1,NUP35,TPR,NUP37,RANBP2,XPOT,NOL6,NUP62,NUP155,NUP153,NUP54,NUP50,NUP210,POM121,NUP214,NDC1	31	-0.216427	-1.42151	0.0984	0.443185	1	8646	-0.24091	-1.58854	0.0489032	0.26726	1	8218
EMBRYO DEVELOPMENT	GO:0009790	HPN,BRCA1,TSC2,NDRG4,MYH3,TFEB,CLIC5,ASCL2,PCSK5,PPP2R3A,HDAC2,FLCN,ALDH1A2,SULF2,UBR3,NODAL,ADAM10,CUL3,FUT10,DACT1,SFRP2,MEF2C,AFF3,TGFBR1,E2F7,E2F8,NOTCH4,ID2,ENG,SCRIB,FBN2,LMO4,SMAD1,SMAD2,SMAD5,MMP14,FGF2,CEP290,TRIP12,HES1,RAB14,FBXW4,BAG6,RARG,ARNT2,HOPX,ZNF358,CCDC103,HEY1,TGFBR2,STRA6,ATP5A1,MEGF8,DNAAF1,MTHFD1,TAL1,EGFL8,MMP8,DEAF1,COL6A1,POFUT1,LEF1,WNT7A,FUZ,TGFB1,TNF,COL8A1,HDAC1,DU…	219	-0.0837042	-1.42667	0.0995834	0.442829	1	7110	-0.113114	-1.92876	0.00782661	0.15128	1	7561
REGULATION OF RESPONSE TO DNA DAMAGE STIMULUS	GO:2001020	FAM175A,BRCA1,TERF2,PSMD10,UBE2V1,SETMAR,TERF2IP,CRY1,ATM,PMAIP1,CDKN2D,UBE2V2,CASP9,IER3,MDM2,ATR,TAF9,TRIM28,TRIM32,TRIAP1,MIF,TAF9B,RNF168,ZNF385A,FOXM1,AK6,SFRP2,CDK9,RAD51,NACC2,RNF169,POLH,PARPBP,BRCC3,NSMCE1,RINT1,SIRT1,PPP4R2,PCNA,SIRT6,PPP4C,RFWD3,ANKRD32,FBXO18,RNF8,RPA2,SMYD2,POLQ,SPIDR,BRE,RAD51AP1,OTUB1,NEK4,DYRK1A,CEBPG,NUDT16,TRIP12,H2AFX,THOC1,CCAR2,RPS3,DDX5,TFIP11,THOC5,OGG1,EEF…	113	0.115182	1.42668	0.0997391	0.44829	1	5279	0.13448	1.65357	0.0286681	0.295911	1	6803
REGULATION OF WOUND HEALING	GO:0061041	KANK1,SERPINB2,CLASP1,RREB1,ALOX12,F2RL1,TNFRSF12A,HPSE,PDGFB,SERPINE1,VTN,ADRA2A,CD109,THBS1,SERPINE2,ENPP4,SYK,PHLDB2,F12,XBP1,HRAS,CLASP2,GSN,TXK,PLAUR,TNFAIP3,VIL1,PDGFA,TLR4,NOS3,ZAP70,KLKB1,USF1,PLAT,FAM46A,TC2N,STX2,LYN,PLEK,SRSF6,CEACAM1,PLG,FGF2,FCER1G,INSL3,PPAP2B,PDGFRA,SELP,APOE,CD34,STXBP5,DMTN,CAPN3,TMPRSS6,PROC,PRKCD,ARFGEF1,PLAU,PRKCQ,VAV2,HBEGF,MYLK,EDN1,TEC,CASK,ANXA1,SOX15,ANO6…	78	-0.13685	-1.41433	0.0997422	0.445238	1	1881	-0.161604	-1.67279	0.0290323	0.230403	1	2123
ENDODERM DEVELOPMENT	GO:0007492	LAMC1,MMP8,CDC73,COL6A1,VTN,ZFP36L1,NODAL,COL8A1,DUSP2,ITGA4,DUSP5,DUSP1,LAMB3,ITGA5,DUSP4,ITGA7,POU5F1,ITGB5,LEO1,CTR9,PAF1,ITGB2,MMP14,MMP9,NANOG,EOMES,COL7A1,SOX7,RTF1,ITGAV,KIF16B,LAMB1,FN1	33	-0.208252	-1.41515	0.10012	0.445927	1	6444	-0.311644	-2.11989	0.00322776	0.0987604	0.9958	4106
PROTEIN LOCALIZATION TO PLASMA MEMBRANE	GO:0072659	SCN3B,RAP2A,BBS2,CACNB2,RILPL2,RILPL1,ZFYVE27,CDH1,FGF13,GOLGA7B,GOLPH3,GAK,RAB11A,MACF1,FLOT1,EPB41L3,ROCK1,BSG,TNFRSF1A,RAB8A,SLC9A3R1,VPS35,TSPAN17,CRB3,PACSIN1,GOLGA4,ROCK2,TSPAN15,TSPAN14,MYADM,CLASP2,EFR3A,TSPAN33,ANK3,SMURF1,RDX,RAB10,GAS6,FCHO2,BLZF1,EFR3B,ARFRP1,PACS2,JUP,INPP5K,TSPAN5,KIF13A,CACNB3,RAPGEF6,S100A10,PKP2,TTC7B,IKBKB,RAB26,RAB13,AMN,SYS1-DBNDD2,DLG1,FLOT2,GCC2,ANK1,PLEKHF1…	103	-0.117937	-1.40676	0.103503	0.452693	1	5429	-0.142302	-1.6919	0.0306143	0.224165	1	6195
PROTEIN AUTOUBIQUITINATION	GO:0051865	BRCA1,CNOT4,RNF213,AMFR,PARK2,MARCH5,UBE2D2,UBE2D3,RNF220,DDB2,TRIM21,RNF13,STUB1,LRSAM1,RNF11,RNF4,RNF146,RNF187,RNF141,ERCC8,RNF10,RNF8,UBE2T,RNF41,TRIM13,TRAF6,RNF185,RNF181,UBE3A,RNF115,UBE2A,UHRF1,RNF208,UHRF2,WWP2,TRIM68,TRIM17,TRIM37,TRAF2,RAD18,BFAR,UBE2B,	42	0.185144	1.41686	0.103591	0.454189	1	3019	0.212554	1.64337	0.0273781	0.302433	1	4625
PROTON TRANSPORT	GO:0015992	SLC46A1,ATP6V0A2,ATP6V0A1,ATP5A1,COX5B,ATP6V0C,ATP1A4,ATP5B,ATP5D,ATP5E,TCIRG1,ATP6V0B,ATP6V1B2,SLC25A14,SLC4A11,ATP6V1H,COX15,NNT,ATP6V1C1,ATP6V1F,ATP6V0E1,ATP6V0D1,ATP5J,ATP5H,ATP5I,ATP5O,VPS9D1,ATP5L,ATP5S,ATP5F1,ATP5G3,ATP5G1,MT-ATP8,UCP2,ATP1A3,UCP3,ATP5G2,MT-ATP6,ATP6V1E1,SLC25A27,ATP1A1,STOML2,ATP5J2,ATP6AP1,SLC9A1,HVCN1,ATP5C1	47	0.172469	1.39928	0.103912	0.466141	1	4439	0.21463	1.73675	0.0208044	0.224452	1	3330
INOSITOL PHOSPHATE CATABOLIC PROCESS	GO:0071545	INPP5A,INPP5K,SYNJ1,IMPA2,IMPA1,PTEN,NUDT3,INPP1,	8	0.402328	1.40295	0.104792	0.464184	1	6091	0.543552	1.88662	0.00856403	0.142172	1	5808
REGULATION OF LEUKOCYTE MEDIATED IMMUNITY	GO:0002703	F2RL1,CD226,PAXIP1,CRTAM,VAMP3,LGALS9,SERPINB9,SLAMF6,C4BPA,SYK,PVRL2,ZBTB1,LAMP1,HSPD1,FES,GAB2,ZAP70,CR1,LILRB1,KLRK1,WAS,FOXP3,AGER,NLRP3,FZD5,MALT1,HFE,RSAD2,IL12A,TNFSF4,PRKCZ,TRAF6,LYN,SH2D1B,MAP3K7,PVR,B2M,NCR3,CLC,NCR1,SUPT6H,CEACAM1,TNFSF13,TRAF2,HLA-E,ZP3,THOC1,IL12RB1,BTK,PTPRC,IL6,CADM1,FADD,RIPK3,SNX4,CCR2,AP1G1,BST2,IL10,STX7,TGFB1,CD84,IL1B,CLCF1,STX4,IL23R,IL23A,MICA,STXBP2,IL4,C1…	90	-0.126524	-1.40369	0.104894	0.453211	1	4218	-0.151748	-1.68278	0.031225	0.228131	1	5919
REGULATION OF SODIUM ION TRANSMEMBRANE TRANSPORT	GO:1902305	DRD4,SCN1B,NEDD4L,SCN3B,STK39,PTPN3,DLG1,ACTN4,CHP1,GLRX,FXYD1,FXYD2,PRKCE,RANGRF,NEDD4,ATP2B4,SNTA1,FXYD5,YWHAH,SLC9A3R1,TESC,ATP1B2,ATP1B3,ATP1B1,GPD1L,SLC9A1,COMMD1,WNK2,ANK3,DMD,UTRN,CAMK2D,	32	-0.211531	-1.41544	0.105585	0.447649	1	5607	-0.265091	-1.77941	0.0163142	0.180949	1	5218
POSITIVE REGULATION OF VACUOLAR TRANSPORT	GO:1903337	EZR,SNAPIN,EHD1,MTMR2,EHD2,RAB21,DAB2,PTPN23,VPS11,MSN,SORL1,RDX,	12	-0.332581	-1.39626	0.106643	0.458369	1	2937	-0.379678	-1.60743	0.0489942	0.25937	1	6491
POSITIVE REGULATION OF ENDOCYTOSIS	GO:0045807	NEDD4L,PICK1,AHI1,GATA2,ATAD1,STAP1,SGIP1,TBC1D5,CBLL1,F2RL1,CLIP3,LDLRAP1,SERPINE1,SLC11A1,VTN,ARRB1,TFR2,FLOT1,FMR1,ANKFY1,RAB27A,AXL,AZU1,CAMK1D,IL1B,TNF,PYCARD,WASL,TULP1,VEGFA,PPT1,GAS6,BICD1,HIP1,CALY,CCL2,RAB21,DAB2,ANO6,CBL,C2,C3,TOR1A,HNRNPK,CYBA,ARRB2,HFE,ABCA7,MAGI2,TUB,TF,LMAN2,MERTK,DOCK2,SNCA,B2M,VPS28,NCKAP1L,CALR,DLL1,ANGPT1,SCYL2,CD63,ITGAV,SFTPD,FCER1G,	66	-0.144366	-1.38655	0.107086	0.464399	1	4912	-0.181607	-1.74383	0.0206436	0.197054	1	5589
REGULATION OF PLATELET ACTIVATION	GO:0010543	PDGFA,PDGFRA,NOS3,TLR4,ZAP70,ALOX12,SELP,APOE,PRKCA,PDGFB,DMTN,THBD,PRKCD,HRG,SERPINE2,LYN,PRKCQ,SYK,PLEK,CEACAM1,TXK,FCER1G,TEC	23	-0.246439	-1.40554	0.107659	0.452756	1	4828	-0.326477	-1.86298	0.0116116	0.168984	1	4951
CHOLESTEROL TRANSPORT	GO:0030301	CLU,SOAT1,CETP,SOAT2,APOA1,NPC2,NPC1,CES1,APOE,VPS4A,STARD4,ABCA1,ABCG1,LDLRAP1,LRP6,OSBPL5,STARD5,ABCA5,ABCA2,APOA2,ABCA13,APOM,CAV1,ABCA7,LIPC,LDLR,SCARB1,MSR1,APOC1,STX12,CD36,AKR1C1,LCAT	33	-0.205499	-1.40373	0.109507	0.453888	1	10207	-0.254927	-1.71736	0.0255795	0.210195	1	9343
FEMALE PREGNANCY	GO:0007565	BYSL,MAGED2,BCL2,CLIC5,NPPA,TFCP2L1,VDR,TRO,GHRL,PCSK5,SPP1,HAVCR2,OVGP1,IDO1,TEAD3,RPL29,LGALS9,PRLR,APOL2,HPGD,IL1B,EMP2,SOD1,CORIN,CRHBP,PZP,PPARD,RLN2,PRL,RLN1,LNPEP	31	-0.210722	-1.39539	0.110335	0.459295	1	6486	-0.298119	-1.97262	0.00581629	0.138871	1	6088
NEGATIVE REGULATION OF STRIATED MUSCLE TISSUE DEVELOPMENT	GO:0045843	GSK3A,SOX15,TGFB1,SMAD4,USP19,SIRT2,NOG,BMP2,SOX6	9	0.378771	1.39635	0.112932	0.467654	1	10882	0.461437	1.68416	0.0272136	0.264312	1	9435
CELL FATE COMMITMENT	GO:0045165	PPDPF,C17orf96,LY9,PPARG,GATA3,SOX5,FGF13,TEAD3,SOX12,DOCK7,SLAMF6,KLF4,MEF2C,RAB10,TCF3,TGFBR1,NOTCH4,PAX6,ID2,NRP1,FOXP3,LEO1,SMAD2,TRPS1,IFRD1,APC,JAG2,WNT10A,GATA2,NOTCH2,FGFR2,GATA1,IL6,JAG1,RORA,WNT16,RORC,APC2,WNT2B,TAL1,ACVR1,BATF,IRF4,CDC73,WNT7A,WNT10B,WNT3,TCF7L2,MCL1,WNT4,AXIN1,EPAS1,CEBPB,GAS1,WNT1,POU5F1,ZFPM1,RBPJ,CTR9,PAF1,IL7,SOX8,DLL1,NANOG,WNT11,RTF1,WNT5B,BMP2,	68	-0.143727	-1.38398	0.11308	0.463519	1	5220	-0.170544	-1.65888	0.0339188	0.234933	1	3722
NEGATIVE REGULATION OF IMMUNE RESPONSE	GO:0050777	IFI16,THOC1,SOCS5,HLA-G,PPARG,PTPRC,TRIM27,NR1H3,CCR2,HAVCR2,NR1H2,LGALS9,BST2,SERPINB9,NLRC5,IL10,MUL1,TGFB1,IFNL1,CD84,C4BPA,CD55,TYRO3,A2M,SERPING1,TNF,PTPN2,IRAK3,MICA,TNFAIP3,DHX58,CD300A,ANXA1,APOA1,TGFB3,RC3H1,CUEDC2,JAK3,CR1,TGFB2,CACTIN,LILRB1,SAMSN1,VIMP,RPS19,ARRB2,FOXP3,APOA2,HFE,TNFSF4,LILRB2,LYN,XCL1,C4BPB,LGALS3,CEACAM1,FER,ALOX15,HLA-E,TRAFD1,	60	-0.1544	-1.39057	0.113568	0.462571	1	10441	-0.191222	-1.74729	0.021908	0.196787	1	10674
REGULATION OF STRESS FIBER ASSEMBLY	GO:0051492	EPHA1,GPR65,CLASP1,TPM1,APOA1,ARAP1,RAC1,PAK1,LRRC16A,TGFB3,PPFIA1,TGFBR1,SORBS3,ASAP3,NF2,FHOD1,SERPINF2,ARHGEF5,PFN2,INPP5K,PFN1,PPM1F,EVL,ROCK1,TACSTD2,ITGB1BP1,PTGER4,RAPGEF3,S100A10,ARHGEF15,PHLDB2,TSC1,ROCK2,WNT11,DLC1,SLC9A1,ARHGEF10,LPAR1,CLASP2,RGCC,WASF2,RHOA,ARHGAP6	43	-0.179452	-1.38981	0.113826	0.463295	1	4197	-0.20764	-1.62187	0.0427883	0.253641	1	2890
EMBRYONIC HEART TUBE MORPHOGENESIS	GO:0003143	SETDB2,NDRG4,AHI1,BBS5,CCDC103,TGFBR2,CCDC39,MKKS,MEGF8,CCDC40,ENG,DNAAF1,NPHP3,ACVR1,NOTCH1,STIL,BBS7,BBS4,RYR2,SRF,DLL1,PKD2,MICAL2,HES1,MEF2C	25	-0.231661	-1.38176	0.114571	0.464853	1	5757	-0.280926	-1.67189	0.0328685	0.229614	1	6997
REGULATION OF OSSIFICATION	GO:0030278	HDAC7,PRKD1,TMEM119,SUCO,CCR1,ZBTB16,BMPR2,SEMA4D,ECM1,MEF2C,SUFU,TP63,ANKH,BMPR1A,HGF,BMP6,FBN2,ZHX3,IFITM1,CHSY1,CDK6,IGF1,BCOR,IL6R,ATRAID,SKI,SLC8A1,ATP6AP1,TMEM64,LIMD1,DDX5,FGFR2,IL6ST,IL6,MEN1,PRKACA,ACVR1,PTK2B,S1PR1,GPM6B,TXLNG,TGFB1,NBR1,NOG,P2RX7,AXIN2,WNT4,C14orf169,LTF,TGFB3,ACVR2B,CCL3,ACVR2A,TGFB2,ANO6,KL,LRP5,HEMGN,NOTCH1,SRGN,PTCH1,TRPM4,RBPJ,CTNNBIP1,PTK2,BMP2,BMP2K,CCRN4L,	68	-0.144832	-1.39355	0.115007	0.4584	1	3913	-0.173632	-1.6876	0.0300797	0.2246	1	11652
DEVELOPMENTAL GROWTH INVOLVED IN MORPHOGENESIS	GO:0060560	PLXNB1,SLIT1,EIF2AK4,FGFR2,APP,NRP1,NOTCH1,LRP6,CPNE1,LLPH,BIN3,S1PR1,CYFIP1,NLGN3,ULK2,ULK1,PPP3CB,MAGI2,CDK5,IMPACT,ALCAM,IQGAP1,NRP2,SLC9A6,USP9X	25	-0.236894	-1.3993	0.115172	0.457727	1	6366	-0.288765	-1.72791	0.0250547	0.204723	1	9662
VASCULAR ENDOTHELIAL GROWTH FACTOR SIGNALING PATHWAY	GO:0038084	PRKD2,MYO1C,PRKD1,PDGFRA,PDGFRB,HSPB1,NRP1,VEGFA,	8	-0.396787	-1.38109	0.116093	0.46542	1	6190	-0.467566	-1.62017	0.0401431	0.252295	1	4951
POSITIVE REGULATION OF CHROMOSOME SEGREGATION	GO:0051984	CDC6,ANAPC11,NSMCE2,RB1,H2AFY,BECN1,CCNB1,SMC5,TRAPPC12,FAM178A,SIRT2,DLGAP5,ANKRD32,CUL3,ESPL1,SMC6,RAD18,RCC2,	18	0.270376	1.37724	0.116358	0.486606	1	8890	0.331657	1.68888	0.0321037	0.260716	1	5872
NEGATIVE REGULATION OF CYTOKINE SECRETION	GO:0050710	GAS6,ANXA1,APOA1,F2RL1,LGR4,LILRB1,TRIM27,C5AR2,BTN2A2,PTPN22,CD34,C1QTNF3,SRGN,FOXP3,APOA2,EZR,NLRP3,TNFRSF21,SYT11,NLRP12,PTGER4,IL10,FFAR4,ANXA4,TNF,ZC3H12A,RGCC,FN1,GBP1	29	-0.214845	-1.37887	0.117307	0.466029	1	5907	-0.248813	-1.59342	0.0460592	0.265026	1	5917
PROTEIN TARGETING TO PLASMA MEMBRANE	GO:0072661	INPP5K,GAS6,TMED2,BSG,EHD3,PACS1,TESC,ANK1,PIP5K1A,MYADM,PACS2,ANK3,SPTBN1,SMURF1,PTCH1	15	-0.295367	-1.37756	0.117835	0.466401	1	6508	-0.395866	-1.83726	0.0134914	0.170395	1	5917
DEVELOPMENTAL GROWTH	GO:0048589	LARGE,PLXNB1,NDRG4,EIF2AK4,ARIH2,FGFR2,STRA6,KMT2D,S1PR1,SORBS2,NOV,IMPACT,FGF7,EREG,EVC,USP9X,TXK,TEC,KDF1,SLIT1,TGFBR3,ZPR1,APP,TGFB2,GAS1,PRMT2,NRP1,NOTCH1,NIPBL,EYS,LRP6,STIL,CPNE1,GNAS,LLPH,BIN3,CYFIP1,PDLIM5,NLGN3,PSAP,ULK2,ULK1,IGF1,PPP3CB,CFLAR,MAGI2,CDK5,ALCAM,IQGAP1,NRP2,LEPR,SLC9A6,DLL1,C3orf58,CPQ,LEP,	56	-0.157399	-1.38231	0.118251	0.465234	1	2257	-0.180167	-1.5802	0.0498812	0.270629	1	2485
NEGATIVE REGULATION OF GENE SILENCING BY MIRNA	GO:0060965	DND1,ELAVL1,NCOR1,BCDIN3D,NCOR2,POU5F1,TGFB1,ZC3H12A,ESR1	9	-0.37427	-1.37706	0.119498	0.465949	1	7071	-0.476862	-1.74744	0.0222266	0.197266	1	9167
POSITIVE REGULATION OF LYASE ACTIVITY	GO:0051349	GPER1,P2RY11,PARK7,NF1,AVPR2,NOS3,ADORA2B,ADCY6,GIPR,TSHR,PRKCA,ADCY2,GNAL,ADORA2A,ADCY5,ADRB2,LHCGR,ADCY7,ADCY9,ADRB1,ADCY4,CAP1,RAF1,FXN,ADCY3	25	-0.230295	-1.37648	0.119968	0.465666	1	9984	-0.268781	-1.61466	0.0400648	0.254439	1	10712
NEGATIVE REGULATION OF GENE SILENCING BY RNA	GO:0060967	DND1,ELAVL1,NCOR1,BCDIN3D,NCOR2,POU5F1,TGFB1,ZC3H12A,ESR1	9	-0.37427	-1.37671	0.120144	0.465923	1	7071	-0.476862	-1.75104	0.0170804	0.195487	1	9167
POSITIVE REGULATION OF CELLULAR PROTEIN LOCALIZATION	GO:1903829	PSMB7,KANK1,RAB29,HNMT,BCL2,CIB1,KIF5B,FBXW7,FIS1,ARIH2,TLR9,CDH1,TLR2,NGFR,TENM1,PDCD5,LGALS9,YWHAQ,RAPGEF3,AKAP6,RNASE2,E2F1,YWHAH,RUFY3,ERBB2,TFDP1,ACTL6A,RBM22,NODAL,HDAC3,SNIP1,DACT1,SPHK1,STX3,GPER1,GAS6,RAC2,TGFBR1,ZBED3,KAT7,WDR46,BMP6,IFNG,DMAP1,TNFSF14,RANGRF,JUP,NRG1,CAMK1,YWHAZ,PPP1R13B,SMAD4,FLNA,SMAD3,SLC9A1,CEP290,HES1,DKC1,PIK3R1,SAE1,WDR75,PIK3R2,IL6,MYO1C,BAD,SORL1,MTCL1,CEMIP,P…	260	-0.0733906	-1.36963	0.12095	0.473062	1	6683	-0.0869771	-1.62022	0.0427535	0.252799	1	3889
CELL JUNCTION ASSEMBLY	GO:0034329	TRPV4,VASP,CTNNA1,INADL,STRN,ECT2,MARVELD2,FLCN,MARVELD3,EPB41L3,PARD6A,ILK,ACTG1,PTPRK,CRB3,DLC1,VMP1,RCC2,COL17A1,TAOK2,ARL2,WHAMM,PTPRO,JUP,PKP4,KRT5,LAMA5,MPP7,SMAD7,PLEC,MPP5,SORBS1,TBCD,TESK2,FLNA,PARD6G,PKP2,CD151,GJD3,GJC1,RAB13,APC,LAMC1,LIMS2,VCL,DLG1,ACTN1,TJP1,MICALL2,CTNNB1,PARD3,ZNF703,F11R,LIMS1,TRIP6,ARHGEF7,FERMT2,FBF1,ITGA6,LAMB3,CNTNAP1,TLN1,PRKCA,CTTN,WDR1,FSCN1,PARD6B,CD9,PKN…	80	-0.13168	-1.37756	0.121669	0.465704	1	11278	-0.179024	-1.88726	0.011162	0.162714	1	9577
DETECTION OF STIMULUS INVOLVED IN SENSORY PERCEPTION	GO:0050906	HPN,MMP24,KIT,CACNA1F,GNAT2,LPO,CACNA2D4,EYS,RTP5,TAS1R3,RTP4,TAS2R19,TAS2R14,PIGR,CA6,OR7D2,TAS2R5,TAS2R4,TAS2R20,PIEZO2,TAS2R40,EPHB1,CNGB1,PKD1L3,TAS2R31,TULP1,MKKS	27	0.223957	1.37562	0.123422	0.487767	1	11650	0.290281	1.78609	0.0187349	0.201914	1	9193
EPITHELIUM DEVELOPMENT	GO:0060429	GLI1,EVPL,TSC2,NDRG4,CLIC5,PPARG,TIMELESS,EDF1,TOLLIP,MARVELD2,HDAC2,TXNIP,ALDH1A2,E2F4,ADAM9,DACT1,MEF2C,ANXA7,E2F7,E2F8,PAX6,ID2,SCRIB,PTPRO,MTSS1,RAP2B,NRG1,MAF,GNAS,CNN3,TAGLN2,FLNA,PTER,CEACAM1,UPK3A,FGF2,KLK14,CEP290,HES1,ZNF358,VCL,MEGF8,IRF6,CPT1A,DEAF1,WNT7A,TGFB1,ERCC2,HDAC1,WNT4,TGFB2,RHOB,LRP6,PTCH1,SOD1,PSAP,WNK4,NKX3-1,PHACTR4,RAP2A,CSTA,AKR1C3,ATP7A,CASP3,PIH1D1,BBS4,MYO1E,TAGLN,BM…	271	-0.0722808	-1.36702	0.123512	0.474579	1	3860	-0.0901172	-1.72832	0.0218481	0.204908	1	7753
POSITIVE REGULATION OF SEQUENCE-SPECIFIC DNA BINDING TRANSCRIPTION FACTOR ACTIVITY	GO:0051091	HDAC5,PSMA6,STK3,CIB1,BEX1,UBE2V1,PPARG,RBCK1,TERF2IP,ATF2,TLR9,PRKD2,NTRK1,PRKD1,TLR2,TIRAP,TAB3,SMARCA4,HIPK2,TAB1,TAB2,ESR2,LGALS9,MTPN,FZD1,FZD4,FZD2,TRIM32,ADAM8,NODAL,SMARCB1,CD40LG,HDAC4,ARID5B,SPHK1,RGCC,ESR1,CD40,MYD88,NFKB2,NFKB1,JUP,JMY,AGER,CEBPG,PPARGC1B,PPAP2B,TP53BP1,KDM1A,IL6,TSSK4,PHB2,IL10,MAP3K13,IL1B,PRKCQ,NFAM1,TNF,PYCARD,DDRGK1,IRAK3,CLU,RELN,RHEBL1,LTF,TRIM52,PRKCH,WNT1,BUD…	167	-0.0907665	-1.36333	0.123834	0.471964	1	5243	-0.118502	-1.78442	0.0202477	0.18212	1	7069
POSITIVE REGULATION OF ALPHA-BETA T CELL DIFFERENTIATION	GO:0046638	ANXA1,SOCS5,IL12RB1,PNP,TGFBR2,IFNG,IL18,FOXP3,CD86,MYB,NLRP3,CD80,LGALS9,TNFSF4,PRKCZ,NCKAP1L,IL23R,NKAP,RARA,IL23A,	20	-0.253138	-1.3636	0.124062	0.472118	1	5205	-0.345804	-1.84919	0.0108225	0.170711	1	3584
ANATOMICAL STRUCTURE FORMATION INVOLVED IN MORPHOGENESIS	GO:0048646	TTC8,RNF213,CEP41,CIB1,TSC2,SPAG16,SPAG17,KIF3A,HPSE,KIF24,KIF27,MYH9,HDAC2,ATP6V1D,LRRC6,KLHL41,ARL6,ATP6V0D1,ADAM8,RSPH1,MEF2C,DYNC2LI1,MCAM,INTU,IFT172,CACNA1H,TGFBR3,SCLT1,TMEM216,TMEM231,TMEM237,TGFBR1,E2F7,E2F8,TTC30A,TTC30B,SCRIB,FBN2,GNAS,PTPN14,C6orf25,FLNA,MMP14,ANGPT1,CEACAM1,FGF2,CEP290,ADAM12,GPLD1,HOPX,GATA1,OTULIN,CEP89,CEP83,DNAI2,MMP8,ACTN1,SSX2IP,COL6A1,DEAF1,PRCP,FNBP1L,ATP5B,T…	375	-0.0610114	-1.36366	0.124277	0.472687	1	2925	-0.0761651	-1.69138	0.0267327	0.222223	1	6308
NEGATIVE REGULATION OF POSTTRANSCRIPTIONAL GENE SILENCING	GO:0060149	DND1,ELAVL1,NCOR1,BCDIN3D,NCOR2,POU5F1,TGFB1,ZC3H12A,ESR1	9	-0.37427	-1.37344	0.124476	0.46928	1	7071	-0.476862	-1.73876	0.0208251	0.199115	1	9167
ACTIN FILAMENT-BASED PROCESS	GO:0030029	NEDD4L,TRPV4,MYLK3,MYH3,CORO2A,LIMK1,MYLIP,CAPN10,MYH9,EPB41L3,ROCK1,CDC42EP2,KLHL41,RUFY3,ACTC1,TNNT2,TNNT1,OBSL1,ROCK2,TNNT3,TPM4,CUL3,ALKBH4,TPM3,GSN,VIM,ACTA1,WASF1,CDC42BPA,ARFIP2,RAC1,RAC2,TAOK2,MYO18A,NF2,SHROOM4,ATP2C1,PLEK2,COBLL1,TPM2,MTSS1,SIPA1L1,WAS,JMY,FLNA,MAPKAP1,PLEK,MAD2L2,CDC42BPB,TNNC2,TNNC1,MSRB1,MSRB2,INPPL1,LRRC16A,ABI1,NPHP1,NPHP4,ABI2,ACTN1,LIMA1,DMTN,SHROOM1,ARRB1,ALDOA,…	289	-0.0685733	-1.34822	0.12462	0.481168	1	2880	-0.0813102	-1.6026	0.0409736	0.261971	1	3509
ESTABLISHMENT OR MAINTENANCE OF APICAL/BASAL CELL POLARITY	GO:0035088	EZR,FSCN1,RAP2A,DLG1,CLIC4,SLC9A3R1,DLG3,PRKCI,ANK1,SYNE4,PDZD11,LIN7A,LIN7C,WDR1,LIN7B,SCRIB,ERBB2IP,MARK2,MSN,DLG4,DLG2,MTCL1,	22	-0.239931	-1.35104	0.12515	0.479817	1	6949	-0.303561	-1.6962	0.0274056	0.221909	1	5040
NEGATIVE REGULATION OF MUSCLE TISSUE DEVELOPMENT	GO:1901862	GSK3A,SOX15,TGFB1,SMAD4,USP19,SIRT2,NOG,BMP2,SOX6	9	0.378771	1.38251	0.125837	0.481305	1	10882	0.461437	1.69304	0.0288889	0.2566	1	9435
POSITIVE REGULATION OF CYTOKINE BIOSYNTHETIC PROCESS	GO:0042108	GLMN,SPN,EGR1,TLR1,TLR4,TLR6,TNFRSF8,BCL10,TLR9,ELANE,TIRAP,HSPB1,CCR2,IRF4,CD4,CD86,APOA2,LTB,CD80,ZFPM1,THBS1,HMOX1,AZU1,IL1B,TLR3,EREG,CEBPG,TLR7,TNF,TLR8,CD28,IL27,EBI3	33	-0.199036	-1.36196	0.125899	0.472522	1	5013	-0.23851	-1.61715	0.0387767	0.253673	1	4323
PLATELET AGGREGATION	GO:0070527	GAS6,VCL,PDGFRA,METAP1,TLN1,GATA1,STXBP1,CSRP1,STXBP3,HSPB1,FERMT3,CLIC1,ACTN1,RAP2B,GNAS,MYH9,PIK3CB,MYL9,ILK,FIBP,FLNA,ACTG1,ITGB3,TYRO3,PIK3CG,P2RY12,ACTB,PLEK,MYL12A	29	-0.215993	-1.38053	0.126144	0.465752	1	11322	-0.253256	-1.63385	0.0392315	0.246711	1	7651
NEGATIVE REGULATION OF PROTEIN SECRETION	GO:0050709	DRD4,SERGEF,RHBDF2,INHBB,F2RL1,LGR4,SIRT4,TRIM27,C5AR2,NR1H3,PTPN22,CD34,PIM3,RAB11FIP5,TNFRSF21,RAB11FIP3,ADRA2A,NLRP12,NOV,RAB11FIP1,IL10,IL1B,ANXA4,TNF,ZC3H12A,REST,RGCC,GBP1,GAS6,PSMD9,PARK2,ANXA1,APOA1,DPH3,ERP29,LILRB1,BTN2A2,C1QTNF3,SRGN,FOXP3,APOA2,EZR,NLRP3,SYT11,FAM3D,RSAD2,OPRM1,PTGER4,IRS1,FFAR4,BMP8A,FN1,F2R	53	-0.160014	-1.36912	0.126166	0.473348	1	5468	-0.191074	-1.65132	0.037751	0.23609	1	5917
ENDOPLASMIC RETICULUM MANNOSE TRIMMING	GO:1904380	MAN1B1,EDEM3,EDEM1,EDEM2,SYVN1,DERL2,OS9,UGGT1,UGGT2,SEL1L,	10	0.351694	1.35549	0.12695	0.505616	1	9605	0.42351	1.64073	0.0423015	0.305004	1	8348
MORPHOGENESIS OF AN EPITHELIUM	GO:0002009	RAP2A,SETDB2,TSC2,NDRG4,AHI1,GATA3,BCL10,PRKD2,TIMELESS,ATP7A,CTSH,TGM3,BBS4,SLC9A3R1,STARD13,DLC1,SEMA4C,ADAM17,MEF2C,SFRP2,RAB10,NOTCH4,ENG,SCRIB,ACVRL1,NRP1,MTSS1,LMO4,MPP5,DVL3,FLNA,RYR2,WDPCP,CEACAM1,EPHA2,DVL1,SKI,FGF2,KLK14,MICAL2,CEP290,HES1,CCM2,CSNK2B,VCL,TRAF3IP1,IFT122,WNT10A,PLXNB2,CCDC103,FGFR2,TGFBR2,WNT16,SYNE4,LIN7C,MEGF8,DNAAF1,MTHFD1,ACVR1,DEAF1,LEF1,WNT7A,CTNNB1,FUZ,TGFB1,DDR1…	116	-0.107324	-1.35901	0.12819	0.476107	1	3267	-0.146881	-1.83884	0.0143655	0.169701	1	7410
REGULATION OF LYMPHOCYTE CHEMOTAXIS	GO:1901623	PADI2,PTK2B,XCL1,CCL2,CCL3,CXCL10,CCL5,CCL4,KLRK1,ADAM10,CCR2,ADAM17,	12	-0.326186	-1.35814	0.129242	0.475064	1	10346	-0.380697	-1.60235	0.0425745	0.261717	1	9392
REGULATION OF DNA REPAIR	GO:0006282	FAM175A,BRCA1,TERF2,RPS3,UBE2V1,TFIP11,SETMAR,OGG1,TERF2IP,USP1,KDM1A,FAM168A,FAM178A,EYA3,UBE2V2,NPAS2,TRIM28,RNF168,FOXM1,RTEL1,CDK9,RAD51,CHEK1,RNF169,FIGNL1,PARPBP,POLH,BRCC3,AXIN2,HMGB1,BABAM1,SIRT1,PPP4R2,PCNA,HELB,SIRT6,PPP4C,ANKRD32,UBR5,FBXO18,RNF8,RAD52,RPA2,POLQ,SPIDR,BRE,OTUB1,RAD51AP1,MGMT,UIMC1,TMEM161A,CEBPG,NUDT16,DEK,TRIP12,PML,H2AFX,APEX1,UBE2N	59	0.149461	1.35212	0.131003	0.508361	1	11935	0.175513	1.60242	0.0442156	0.336001	1	6731
POSITIVE REGULATION OF CD4-POSITIVE, ALPHA-BETA T CELL ACTIVATION	GO:2000516	FOXP3,CD86,MYB,CD80,NLRP3,LGALS9,TNFSF4,PRKCZ,ANXA1,SOCS5,XCL1,IL12RB1,PRKCQ,CD55,NCKAP1L,IFNG,IL23R,IL18,RARA,IL23A,	20	-0.253138	-1.35815	0.131185	0.475724	1	5205	-0.295747	-1.59724	0.0443859	0.263617	1	3584
NEGATIVE REGULATION OF TORC1 SIGNALING	GO:1904262	DEPDC5,SESN3,STK11,SESN2,GATSL3,ATM,SESN1,GATSL2,	8	0.394544	1.3634	0.1316	0.503939	1	1849	0.477785	1.65816	0.0338443	0.292106	1	2581
ESTABLISHMENT OR MAINTENANCE OF BIPOLAR CELL POLARITY	GO:0061245	EZR,FSCN1,RAP2A,DLG1,CLIC4,SLC9A3R1,DLG3,PRKCI,ANK1,SYNE4,PDZD11,LIN7A,LIN7C,WDR1,LIN7B,SCRIB,ERBB2IP,MARK2,MSN,DLG4,DLG2,MTCL1,	22	-0.239931	-1.34851	0.133439	0.481946	1	6949	-0.303561	-1.70542	0.0254473	0.216822	1	5040
NEGATIVE REGULATION OF MYELOID CELL DIFFERENTIATION	GO:0045638	FSTL3,CIB1,CDC73,ZNF675,PTK2B,ZFP36L1,TLR3,FBN1,ZBTB16,HOXA9,PTPN2,IL4,LDB1,ADIPOQ,TLR4,LTF,HIST1H4H,CCL3,HIST4H4,PF4,LILRB1,PRMT1,WDR61,C1QC,HSPA9,MAFB,LILRB3,MEIS1,ZFPM1,HIST1H4K,GPR55,LEO1,CTR9,CDK6,PAF1,LRRC17,LILRB4,HIST1H4I,HIST1H4J,HIST1H4C,CEACAM1,HIST1H4D,HIST1H4E,RARA,MEIS2,MYC,	46	-0.168144	-1.35119	0.134039	0.480855	1	11912	-0.203189	-1.62315	0.0420235	0.252642	1	9777
POSITIVE REGULATION OF SMOOTH MUSCLE CELL MIGRATION	GO:0014911	CCL5,AIF1,DOCK5,PDGFB,PDGFRB,DOCK7,IGF1,NRP1,DOCK4,VTN,	10	-0.350386	-1.34765	0.134234	0.481601	1	4376	-0.468097	-1.82329	0.0138122	0.170439	1	4067
FORMATION OF PRIMARY GERM LAYER	GO:0001704	KDM6B,MMP8,CDC73,COL6A1,VTN,LEF1,KLF4,BMPR2,NODAL,COL8A1,DUSP2,ITGA4,DUSP5,ITGA3,ITGA2,DUSP1,ITGA5,ATOH8,LAMB3,ITGA7,DUSP4,AXIN1,POU5F1,SNAI1,ITGB5,LEO1,CTR9,PAF1,SMAD2,ITGB4,ITGB2,MMP14,MMP9,ITGB3,NANOG,ITGB1,EOMES,COL7A1,SOX7,RTF1,ITGAV,KIF16B,LAMB1,FN1,	44	-0.17263	-1.35408	0.134608	0.478038	1	8926	-0.227063	-1.7825	0.0162422	0.182594	1	5985
POSITIVE REGULATION OF TRANSCRIPTION FACTOR IMPORT INTO NUCLEUS	GO:0042993	CHERP,PIK3R1,TLR4,DDX58,TLR9,PIK3R2,MAVS,TMEM110,CDH1,TLR2,DMAP1,TNFSF14,HCLS1,LGALS9,NLRP12,PPP3R1,CD27,PPP3CB,TRIM28,AKAP6,FLNA,IL1B,SMAD3,TLR3,TMEM173,SPPL3,TRIP6,TLR7,TNF,SLC9A1,HDAC3,SPHK1,PPP3CA,IL23A,RHOA	35	-0.191187	-1.34975	0.134981	0.480906	1	4165	-0.252486	-1.7728	0.0207118	0.183475	1	3594
PROTEIN LOCALIZATION TO CELL PERIPHERY	GO:1990778	RAB29,SCN3B,BBS2,RAP2A,CACNB2,RILPL2,RILPL1,ZFYVE27,PDZD11,CDH1,FGF13,GOLGA7B,GOLPH3,GAK,RAB11A,MACF1,EPB41L3,FLOT1,ROCK1,BSG,TNFRSF1A,RAB8A,SLC9A3R1,VPS35,TSPAN17,CRB3,PACSIN1,GOLGA4,ROCK2,TSPAN15,TSPAN14,MYADM,CLASP2,EFR3A,TSPAN33,ANK3,RDX,SMURF1,RAB10,GAS6,FCHO2,BLZF1,EFR3B,TULP3,ARFRP1,PACS2,JUP,INPP5K,TSPAN5,KIF13A,CACNB3,TUB,RAPGEF6,S100A10,PKP2,TTC7B,IKBKB,RAB26,RAB13,AMN,SYS1-DBNDD2,DLG1,…	113	-0.107135	-1.34106	0.137432	0.484292	1	5576	-0.142817	-1.78029	0.0171076	0.183399	1	6195
POSITIVE REGULATION OF CELL-SUBSTRATE ADHESION	GO:0010811	EPHA1,CIB1,OLFM4,RREB1,LRRC16A,CCR7,DMTN,CCL28,PTK2B,PPM1F,DOCK1,ROCK1,PTPRJ,LIMS1,CDH13,ARHGEF7,MYADM,CRK,CD36,UTRN,VEGFA,TRIOBP,APOA1,RAC1,JAK2,CDC42,ARL2,RAC3,RSU1,C1QBP,EMP2,GSK3B,HRG,CDK6,FLNA,S100A10,CALR,TSC1,CSF1,DOCK5,ALOX15,FN1,TEK,CRKL,	44	-0.169663	-1.33889	0.138524	0.484519	1	11764	-0.229871	-1.80393	0.0181671	0.177116	1	6732
REGULATION OF OSTEOBLAST DIFFERENTIATION	GO:0045667	TMEM64,LIMD1,DDX5,HDAC7,FGFR2,IL6ST,IL6,PRKD1,TMEM119,MEN1,PRKACA,ACVR1,SUCO,NBR1,BMPR2,NOG,SEMA4D,MEF2C,SUFU,TP63,WNT4,AXIN2,C14orf169,LTF,ACVR2B,BMPR1A,HGF,ACVR2A,LRP5,BMP6,FBN2,HEMGN,NOTCH1,ZHX3,PTCH1,IFITM1,TRPM4,CDK6,IGF1,IL6R,ATRAID,SKI,ATP6AP1,CTNNBIP1,PTK2,BMP2,CCRN4L	47	-0.16308	-1.332	0.140226	0.489934	1	9449	-0.192139	-1.57378	0.0465257	0.273367	1	7451
POSITIVE REGULATION OF LIPID KINASE ACTIVITY	GO:0090218	FLT1,PDGFRA,PDGFRB,AMBRA1,FGR,FLT3,EEF1A2,TNFAIP8L3,PDGFB,CCR7,CD81,PTK2B,PIK3R4,TGFB1,IRS1,KIT,ATG14,FGF2,PTK2,TEK,NOD2	21	-0.241313	-1.33038	0.141494	0.4879	1	12459	-0.29677	-1.62579	0.0390753	0.251165	1	10655
REGULATION OF EPITHELIAL CELL APOPTOTIC PROCESS	GO:1904035	GAS6,GPER1,WFS1,BOK,FASLG,GATA3,ICAM1,ECSCR,IL6,AKR1C3,ANO6,SERPINE1,CAST,KRIT1,TNIP2,THBS1,PIAS4,ZFP36L1,IL10,PRKCI,ANGPT1,CD40LG,MAPK7,NFE2L2,TCF7L2,GSN,RGCC,TNFAIP3,TEK,CD40,IL4	31	-0.200715	-1.3309	0.142744	0.488817	1	6096	-0.241585	-1.59115	0.0428684	0.266199	1	9901
LYMPHOCYTE MIGRATION	GO:0072676	GAS6,CCL20,CCL23,CCL3L3,CKLF,GATA3,ZAP70,CCL2,CCL3,HSD3B7,CXCL10,RET,CCR2,TBX21,CCL22,CCR7,CCR6,S1PR1,PIK3CD,MYO1G,XCL1,CXCL16,PIK3CG,XCL2,ADAM8,CCL16,GPR183,CCL15,	28	-0.212304	-1.33857	0.143337	0.483813	1	11300	-0.288919	-1.81661	0.0153041	0.171673	1	8084
NEGATIVE REGULATION OF ERAD PATHWAY	GO:1904293	UBE2J1,UBXN1,USP14,DERL3,SVIP,UBE2G2,DERL2,OS9,UBAC2,USP25,ERLEC1	11	0.3271	1.32618	0.14375	0.532362	1	10195	0.435659	1.75431	0.0201396	0.213093	1	8295
PROTEIN LOCALIZATION TO PRE-AUTOPHAGOSOMAL STRUCTURE	GO:0034497	WDR45B,WIPI1,STX17,TRAPPC8,ATG9B,WIPI2,WDR45,ATG9A,MFN2,PACS2,	10	0.34894	1.33971	0.143918	0.520537	1	2648	0.411112	1.59098	0.049848	0.345914	1	8565
SENSORY PERCEPTION OF SMELL	GO:0007608	BBS4,UBR3,OR7D2,OR2W3,SLC24A4,BEST2,GNAL,ADCY3,OR2B6,MKKS,	10	-0.342838	-1.32809	0.147189	0.491002	1	9762	-0.431092	-1.66115	0.0321748	0.233487	1	6466
GLYCOSIDE METABOLIC PROCESS	GO:0016137	ABHD10,NAGA,AKR1C2,AKR7A2,AKR1C3,AKR1B1,FUCA1,FUCA2,GBA2,AKR1C1,CBR4	11	-0.328736	-1.32537	0.147307	0.493043	1	3800	-0.426839	-1.72267	0.0268741	0.208973	1	2083
MACROMOLECULE DEACYLATION	GO:0098732	HDAC5,TBL1XR1,SFPQ,LYPLAL1,HDAC9,PER2,BRMS1,SIRT1,SIRT3,SIRT5,SIRT4,HDAC10,SIRT2,SIRT7,BAZ2A,MORF4L2,MORF4L1,RBM14,TBL1X,HDAC11,HDAC2,SMARCAD1,MSL3,BRMS1L,PER1,HDAC6,SUDS3,PHB,PRDM5,HDAC4,LYPLA2,HDAC1,HDAC3,LYPLA1,ELK4,SIN3B,REST,SIN3A,PPT1	39	0.178619	1.32213	0.147775	0.532816	1	7206	0.2181	1.61259	0.0409986	0.331234	1	5618
HYDROGEN TRANSPORT	GO:0006818	SLC46A1,ATP6V0A2,ATP6V0A1,ATP5A1,COX5B,ATP6V0C,ATP1A4,ATP5B,ATP5D,ATP5E,TCIRG1,SLC23A2,ATP6V0B,ATP6V1B2,SLC25A14,SLC4A11,ATP6V1H,COX15,NNT,ATP6V1C1,ATP6V1F,ATP6V0E1,ADHFE1,ATP6V0D1,ATP5J,ATP5H,ATP5I,ATP5O,VPS9D1,ATP5L,ATP5S,ATP5F1,ATP5G3,ATP5G1,UCP2,MT-ATP8,UCP3,ATP1A3,ATP5G2,MT-ATP6,ATP6V1E1,SLC25A27,ATP1A1,STOML2,ATP5J2,ATP6AP1,SLC9A1,HVCN1,ATP5C1	49	0.160435	1.3216	0.148361	0.532958	1	7562	0.218115	1.79838	0.017766	0.194067	1	3338
REGULATION OF CYTOKINE SECRETION	GO:0050707	IL33,GLMN,FOXP1,GATA3,MAPK11,F2RL1,FFAR2,LGR4,CADM1,TRIM27,C5AR2,CLEC9A,PTPN22,MAPK14,HAVCR2,CD34,CCR7,CRTAM,CD274,LGALS9,TNFRSF21,TRIM16,NLRP12,HYAL2,LPL,IL10,CD244,MIF,CARD8,PAEP,ANXA4,TNF,PYCARD,NLRP2,XBP1,SCAMP5,ZC3H12A,P2RX7,RGCC,CSF1R,GBP1,GAS6,AIM2,FCN1,ANXA1,APOA1,HMGB1,CCL3,NLRP1,FGR,ALOX15B,LILRB1,BTN2A2,CD2,CLEC6A,C1QTNF3,SPTBN1,SRGN,FOXP3,EZR,APOA2,NLRP3,GSDMD,SYT11,CD58,PRKCZ,PTGER4,…	74	-0.129987	-1.32215	0.149117	0.494125	1	5544	-0.162882	-1.64419	0.0392872	0.239167	1	5917
AMINO ACID TRANSMEMBRANE TRANSPORT	GO:0003333	SLC7A1,SLC6A6,PEX3,SLC38A6,SLC38A10,SLC38A11,SLC38A2,SLC36A2,SLC38A9	9	-0.360216	-1.31914	0.14993	0.496118	1	7317	-0.460187	-1.69164	0.0289652	0.223832	1	7513
RIBOSE PHOSPHATE BIOSYNTHETIC PROCESS	GO:0046390	AMPD2,PRKAG2,SURF1,ADSL,DCAKD,CHCHD10,ADSS,ATP6V0A2,ATP6V0A1,ADCY6,NPPA,PFAS,ATP5A1,G6PD,HPRT1,ADORA2A,COX5B,ADM,AQP1,ADSSL1,AK5,ALDOA,COASY,ATP5B,PAICS,ATP5D,TCIRG1,ATP5E,ADCY9,AK9,GUCY1A3,NPR2,TGFB1,SLC26A1,PRPS1,SLC26A2,CMPK1,ACOT7,PPCDC,ATP5J,ACAT1,ATP5H,ATP5I,VPS9D1,ATP5O,GUCY1B3,ATP5L,ATP5S,ADCY3,ATP5F1,IMPDH2,PANK2,IMPDH1,ATP5G3,ATP5G1,PPCS,MT-ATP8,ATP5G2,MT-ATP6,PAPSS2,SLC35B3,PAPSS1,ADCY…	76	0.128456	1.31405	0.15027	0.538775	1	5133	0.170116	1.74831	0.0237226	0.216236	1	9937
ORGANIC HYDROXY COMPOUND METABOLIC PROCESS	GO:1901615	CYP11A1,ALOX12,CYP4F2,OSBPL5,ALDH1A1,TRPC1,SULT1A2,APOL2,DUOX1,SLC5A5,CYP2R1,PLCB3,GK,SGPP2,RETSAT,PLCE1,SPHK1,COQ3,MIOX,ALDH2,COQ2,LCAT,PECR,IP6K2,CACNA1H,CLN6,CYP1B1,CLN8,DHDDS,EBP,SPHK2,MSMO1,ACER1,ACER2,DBH,FDPS,IDI2,IMPA2,IPPK,IDI1,IMPA1,DPM1,DPM2,OSBPL1A,FGF2,PPARD,IP6K1,PLCD3,NUDT4,CYP4F12,PGP,SOAT1,GOT1,SOAT2,FDFT1,PLCH2,PPIP5K1,LSS,HMGCR,INPPL1,PPIP5K2,TM7SF2,SC5D,ITPKB,NUDT3,ITPKC,ACER3…	171	-0.0869494	-1.31704	0.150835	0.498852	1	7096	-0.104974	-1.59872	0.0461292	0.264011	1	6681
CELLULAR COMPONENT MORPHOGENESIS	GO:0032989	TTC8,CEP41,CIB1,SPAG16,CLIC5,FIS1,SPAG17,RNF165,KIF3A,NTRK1,KIF24,KIF27,VDR,NGFR,MYH9,OMG,LINGO3,LINGO2,APBB1,ATP6V1D,PTPRA,LRRC6,RTN4R,ILK,KLHL41,PLA2G10,NEFH,TYRO3,ARL6,EPHA4,ATP6V0D1,C21orf59,ADAM8,MAPK8IP2,L1CAM,RSPH1,HRAS,MAPK1,MEF2C,SPTAN1,DYNC2LI1,MAPK3,INTU,IFT172,SCLT1,TMEM216,RAC1,TMEM231,TMEM237,TTC30A,TTC30B,PTPN23,SHROOM4,PTPRO,FERMT3,CELSR2,C6orf25,FLNA,CEP290,TEKT3,USP33,SOS1,TTC21…	408	-0.0568488	-1.31446	0.151509	0.500634	1	6712	-0.0691635	-1.59771	0.0409415	0.264714	1	11223
LIMB MORPHOGENESIS	GO:0035108	ZNF358,AFF3,MYH3,FGFR2,MBNL1,TGFB2,ZNF141,MEGF8,CREBBP,PCSK5,NIPBL,PTCH1,LEF1,HDAC2,WNT7A,CTNNB1,CACNA1C,ECE1,SKI,SOX4,NOG,HDAC1,WNT3,FBXW4,RARG	25	-0.219513	-1.30918	0.151716	0.503889	1	8071	-0.300284	-1.77674	0.0195565	0.18223	1	7359
PROTEIN DEACYLATION	GO:0035601	HDAC5,TBL1XR1,SFPQ,LYPLAL1,HDAC9,PER2,BRMS1,SIRT1,SIRT3,SIRT5,SIRT4,HDAC10,SIRT2,SIRT7,BAZ2A,MORF4L2,MORF4L1,RBM14,TBL1X,HDAC11,HDAC2,SMARCAD1,MSL3,BRMS1L,PER1,HDAC6,SUDS3,PHB,PRDM5,HDAC4,LYPLA2,HDAC1,HDAC3,LYPLA1,ELK4,SIN3B,REST,SIN3A,PPT1	39	0.178619	1.32226	0.152946	0.533539	1	7206	0.2181	1.60385	0.040347	0.336549	1	5618
ENDODERMAL CELL DIFFERENTIATION	GO:0035987	ITGA4,ITGA5,LAMB3,ITGA7,POU5F1,MMP8,CDC73,COL6A1,VTN,ITGB5,LEO1,CTR9,PAF1,ITGB2,MMP14,MMP9,NANOG,NODAL,COL7A1,COL8A1,RTF1,ITGAV,LAMB1,FN1,	24	-0.224324	-1.31553	0.153739	0.500495	1	5564	-0.355361	-2.06365	0.00377659	0.105697	0.9995	4002
POSITIVE REGULATION OF CELL-CELL ADHESION	GO:0022409	PRR5,GATA3,FYN,IL18,MAP3K14,CD274,CD86,CD80,LGALS9,FLOT1,PAK2,GCNT2,HHLA2,CD55,SYK,ADAM8,PIK3CA,GRAP2,NODAL,XBP1,CD40LG,ANK3,ZBTB1,TMIGD2,HSPD1,VNN1,RAC1,ZAP70,PDPK1,LILRB1,IFNG,KLRK1,CARD11,SIRPG,SART1,IGFBP2,FOXP3,ETS1,CTLA4,NLRP3,MYB,AGER,SMAD7,DENND6A,MALT1,TNFSF4,IL12A,PRKCZ,LILRB2,IGF1,PTPN11,TRAF6,IGF2,LYN,MAP3K7,AKT1,NCKAP1L,MAPKAP1,DPP4,NKAP,TRAF2,HLA-E,RARA,ZP3,CD3D,PIEZO1,NOD2,PIK3R1,P…	153	-0.0901038	-1.30238	0.15507	0.507134	1	4160	-0.113234	-1.61365	0.0404463	0.254555	1	3644
MITOCHONDRIAL TRANSMEMBRANE TRANSPORT	GO:1990542	ACACB,PRKAG2,TIMM50,ACACA,ATP5A1,CPT1A,COX5B,ATP5B,ATP5D,ATP5E,SLC25A33,ATP5J,ATP5H,ATP5I,ATP5O,ATP5L,ATP5S,CHCHD4,ATP5F1,ATP5G3,ATP5G1,MT-ATP8,ATP5G2,GRPEL2,MT-ATP6,GRPEL1,CPT2,TIMM17A,TIMM17B,TIMM9,AFG3L2,TIMM10,SAMM50,TOMM22,TOMM20,DNLZ,MCU,MCUR1,CPT1B,MICU2,HSPA4,SLC25A23,MRS2,TIMM23,PRKAB2,HSP90AA1,TIMM23B,PAM16,TIMM22,SLC25A20,TIMM21,TOMM7,TIMM44,STOML2,ATP5J2,SMDT1,CCDC109B,TOMM40,TOMM40L,…	62	0.141691	1.3088	0.15743	0.541987	1	9390	0.173896	1.6031	0.0427691	0.336324	1	13065
CHEMOKINE-MEDIATED SIGNALING PATHWAY	GO:0070098	CIB1,CCL20,CCL23,ACKR3,CCR2,CCL22,PTK2B,PF4V1,CXCL9,CCR1,CXCL8,CXCL3,CXCL2,CCL16,CXCL1,CCL15,CXCL6,CXCL5,PPBP,CCL3L3,CCL2,CCL3,CXCL10,PF4,GPR75,XCL1,XCL2,CCL5,CCL4	29	-0.202735	-1.30295	0.158919	0.507871	1	10346	-0.263031	-1.70132	0.0277553	0.218154	1	8084
CELLULAR DEFENSE RESPONSE	GO:0006968	SPN,HLA-G,ADORA2B,SH2D1A,CD19,C5AR1,GNLY,ITK,KIR3DL2,CCR2,ADORA2A,KLRC2,KLRC3,CD300C,CCR5,CCR6,CX3CR1,PTK2B,CD160,RELA,TCIRG1,BECN1,CXCL9,CCR3,KLRG1,LY96,IL4,ZNF148,MNDA,CLEC5A,KIR2DL4,NCF1,RAB23,CXCR2,LSP1,LGALS3BP,KLRC4,LILRB2,VEZF1,CCR9,TRAT1,PRF1,NCR1,ITGB1,NCF2,FOSL1,TYROBP	47	-0.159719	-1.29875	0.159198	0.506742	1	7272	-0.258412	-2.10651	0.0017843	0.0988161	0.9979	4803
REGULATION OF ERAD PATHWAY	GO:1904292	UBE2J1,EDEM1,EDEM2,BRSK2,USP13,ATXN3,SVIP,OS9,UBAC2,UBXN1,USP14,SGTA,BCAP31,CAV1,DERL3,UBE2G2,DERL2,ERLEC1,USP19,UBQLN1,HERPUD1,NFE2L2,USP25,BAG6,UBQLN2	25	0.218115	1.30872	0.159385	0.541188	1	10195	0.294968	1.75965	0.0227273	0.20971	1	8851
REGULATION OF PURINE NUCLEOTIDE METABOLIC PROCESS	GO:1900542	MC1R,PPARA,ADCY6,NCOR1,ABCA1,CBFA2T3,ATP7A,UQCC2,GAPDHS,ADRB2,VCP,FLCN,THBS1,PRKAA1,ADRA2A,ADCY9,ADRB1,RAPGEF3,SLC25A33,AKAP6,FZD2,HDAC4,GPER1,PGAM1,PARK7,NOS3,ADCY2,ADCY5,GABBR1,GSK3A,LHCGR,ADCY7,OPRM1,ADCY4,IGF1,CALCRL,CAP1,OXER1,PTGIR,PDE2A,INSR,RLN2,EIF6,AKAP12,OGT,DRD4,PRKAG2,GPR65,PRKAG1,APLP1,P2RY11,GNAI3,AVPR2,FBP1,ADORA2B,GNAI2,GIPR,AKAP5,APOE,TSHR,PALM,RAMP1,CCR2,GNAL,ADORA2A,GRM2,ADM,E…	92	-0.11416	-1.29515	0.160728	0.505244	1	6388	-0.162839	-1.8185	0.0139225	0.172087	1	10870
MESENCHYME MORPHOGENESIS	GO:0072132	BMPR1A,HEY1,TGFB2,TGFBR2,ACTG2,ENG,ACVRL1,ACVR1,NOTCH1,LEF1,RBPJ,ACTA2,SMAD2,ACTC1,DCHS1,NOG,BMP2,ACTA1,	18	-0.256715	-1.30152	0.161458	0.506945	1	9131	-0.362618	-1.84923	0.0131366	0.171516	1	11170
APPENDAGE MORPHOGENESIS	GO:0035107	ZNF358,AFF3,MYH3,FGFR2,MBNL1,TGFB2,ZNF141,MEGF8,CREBBP,PCSK5,NIPBL,PTCH1,LEF1,HDAC2,WNT7A,CTNNB1,CACNA1C,ECE1,SKI,SOX4,NOG,HDAC1,WNT3,FBXW4,RARG	25	-0.219513	-1.30483	0.162833	0.506674	1	8071	-0.300284	-1.82187	0.0123357	0.170347	1	7359
RIBONUCLEOTIDE BIOSYNTHETIC PROCESS	GO:0009260	AMPD2,PRKAG2,SURF1,ADSL,DCAKD,CHCHD10,ADSS,ATP6V0A2,ATP6V0A1,ADCY6,NPPA,PFAS,ATP5A1,HPRT1,ADORA2A,COX5B,ADM,AQP1,ADSSL1,AK5,ALDOA,ATP5B,COASY,PAICS,ATP5D,TCIRG1,ATP5E,ADCY9,AK9,GUCY1A3,NPR2,TGFB1,SLC26A1,SLC26A2,CMPK1,ACOT7,PPCDC,ATP5J,ACAT1,ATP5H,ATP5I,VPS9D1,ATP5O,GUCY1B3,ATP5L,ATP5S,ADCY3,ATP5F1,IMPDH2,PANK2,IMPDH1,ATP5G3,ATP5G1,PPCS,MT-ATP8,ATP5G2,MT-ATP6,PAPSS2,SLC35B3,PAPSS1,ADCY2,SLC35B2,P…	74	0.12827	1.29379	0.163553	0.55615	1	3442	0.162954	1.63719	0.0386982	0.306075	1	9937
SIGNAL TRANSDUCTION IN ABSENCE OF LIGAND	GO:0038034	MCL1,ERBB3,APPL1,BOK,GSK3A,GSK3B,BAK1,MOAP1,BAX,BCL2L2,BCL2L2-PABPN1,ST20,ITGAV,CASP9,BCL2A1,CASP3,	16	0.268328	1.29779	0.166296	0.552494	1	2966	0.33081	1.59575	0.0446994	0.341072	1	6251
EXTRINSIC APOPTOTIC SIGNALING PATHWAY IN ABSENCE OF LIGAND	GO:0097192	MCL1,ERBB3,APPL1,BOK,GSK3A,GSK3B,BAK1,MOAP1,BAX,BCL2L2,BCL2L2-PABPN1,ST20,ITGAV,CASP9,BCL2A1,CASP3,	16	0.268328	1.2848	0.166338	0.56083	1	2966	0.33081	1.5999	0.0443175	0.3358	1	6251
REGULATION OF PROTEIN TARGETING	GO:1903533	KANK1,PSMB7,HNMT,CIB1,PSMD10,G3BP2,ARIH2,FIS1,FBXW7,TLR9,CDH1,TLR2,GDI1,PDCD5,LGALS9,AKAP6,RNASE2,PPM1A,ERBB2,ACTL6A,NODAL,CYLD,DACT1,SNIP1,HDAC3,SPHK1,SUFU,GAS6,CCDC22,RAC2,TGFBR1,ZBED3,WDR46,BMP6,DMAP1,SFRP5,TNFSF14,C1QTNF3,JUP,GNAQ,NRG1,FLNA,SMAD4,SMAD3,SLC9A1,HES1,PARP10,PIK3R1,PARL,SAE1,WDR75,PIK3R2,IL6,MYO1C,APC2,DMTN,MTCL1,CEMIP,PRKCD,CD27,HYAL2,ITGB1BP1,IL10,TGFB1,ATPIF1,IL1B,HPS4,RBPMS,T…	205	-0.0768363	-1.28489	0.167963	0.512605	1	1832	-0.095846	-1.58528	0.0460553	0.269129	1	3895
EMBRYONIC APPENDAGE MORPHOGENESIS	GO:0035113	AFF3,ZNF358,MYH3,MBNL1,TGFB2,MEGF8,CREBBP,NIPBL,PTCH1,LEF1,HDAC2,WNT7A,CTNNB1,CACNA1C,ECE1,SKI,NOG,HDAC1,FBXW4,RARG,	20	-0.239473	-1.29269	0.168605	0.506413	1	8071	-0.340122	-1.83696	0.0152821	0.16988	1	7186
ORGANIC HYDROXY COMPOUND BIOSYNTHETIC PROCESS	GO:1901617	PGP,PRKAG2,GOT1,FDFT1,PPIP5K1,LSS,HMGCR,PPIP5K2,TM7SF2,GATA3,SC5D,ALOX12,ACER3,AKR1C3,CES1,NSDHL,HSD17B7,GGPS1,DHCR7,HMGCS1,CYP51A1,G6PD,CNBP,C14orf1,MVK,SQLE,PMVK,NUS1,DPAGT1,ACAA2,ARV1,LBR,TRPC1,DHCR24,GBA,SPHK1,PNMT,CACNA1H,APOA1,TGFB2,FAXDC2,MVD,DHDDS,EBP,SPHK2,MSMO1,ACER1,ACER2,DBH,FDPS,IDI2,GCH1,IPPK,IDI1,SNCA,ACLY,FGF2,ALOX15,PSAT1	59	-0.140467	-1.27524	0.168831	0.516082	1	10313	-0.195499	-1.76288	0.0207558	0.188722	1	6681
PSEUDOURIDINE SYNTHESIS	GO:0001522	PUS1,GAR1,PUS7,PUS7L,RPUSD3,RPUSD2,PUS10,RPUSD4,NHP2,RPUSD1,TRUB1,NOP10,DKC1	13	0.295248	1.29017	0.170276	0.556134	1	10998	0.398057	1.73339	0.0243265	0.224651	1	10546
POSITIVE REGULATION OF LEUKOCYTE CELL-CELL ADHESION	GO:1903039	PRR5,GATA3,FYN,IL18,MAP3K14,CD274,CD86,CD80,LGALS9,PAK2,HHLA2,CD55,SYK,ADAM8,PIK3CA,GRAP2,XBP1,CD40LG,ZBTB1,TMIGD2,HSPD1,VNN1,RAC1,ZAP70,PDPK1,LILRB1,IFNG,KLRK1,CARD11,SIRPG,SART1,IGFBP2,FOXP3,ETS1,CTLA4,NLRP3,MYB,AGER,MALT1,TNFSF4,IL12A,PRKCZ,LILRB2,IGF1,PTPN11,TRAF6,IGF2,LYN,MAP3K7,AKT1,NCKAP1L,MAPKAP1,DPP4,NKAP,TRAF2,HLA-E,RARA,ZP3,CD3D,NOD2,PIK3R1,YES1,SOCS5,FLOT2,HLA-G,IL12RB1,PDCD1LG2,PTPRC…	138	-0.0935506	-1.27693	0.171301	0.515146	1	5863	-0.119008	-1.62703	0.0364429	0.250835	1	3644
MAINTENANCE OF PROTEIN LOCATION	GO:0045185	PSMD10,G3BP2,TOPORS,SCIN,OS9,MORC3,PFN4,BCL3,NBL1,VPS13A,VPS13D,GOLPH3,LATS1,SORL1,CD4,BBS4,EPB41L3,SUN2,IL10,SHANK1,SYNE2,ANKRD13C,LTBP1,GET4,FBN1,TMSB10,ARL2BP,SKP1,FLNB,GSN,ANK3,TMSB4Y,SUFU,SYNE3,VPS13C,PDIA3,CCDC22,SPAG4,GPAA1,TLN1,HSPA5,ARL2,SUN1,NFKBIE,SYNE1,FBN2,TWF2,JUP,SRGN,DAND5,EZR,NFKBIA,DAG1,FAF1,NFKBIL1,SUPT7L,CAV1,TAF3,GOPC,MXI1,FLNA,TMSB4X,HK2,TMSB15B,TAF8,TWF1,PINK1,AKT1,HK1,PKD1…	75	-0.1254	-1.27481	0.172006	0.515755	1	5987	-0.170047	-1.73939	0.0181854	0.199102	1	6843
MEIOTIC CHROMOSOME SEPARATION	GO:0051307	EME1,EME2,APITD1,M1AP,SLX4,ERCC4,STRA13,TOP2B,TOP2A,ESPL1,FANCM	11	-0.32229	-1.29645	0.17494	0.505751	1	7097	-0.416856	-1.67842	0.0305024	0.228129	1	7034
ADHERENS JUNCTION ORGANIZATION	GO:0034332	VCL,CTNNA1,CADM1,CDH1,ACTN1,MLLT4,CDH8,CTNNB1,ZNF703,PTPRK,CDH2,CDH4,CDH13,TRIP6,ARHGEF7,PVRL1,PVRL2,FERMT2,PVRL3,DLC1,RCC2,TAOK2,CTTN,WHAMM,ANG,JUP,CSK,LAMA5,SMAD7,SORBS1,CDH24,CDH18,TBCD,CDH17,TESK2,PVR,CTNND1,PKP2,RAB8B,PIP5K1A,CDH3,PIP5K1C,CADM2	43	-0.163721	-1.27015	0.176377	0.51848	1	10581	-0.215213	-1.66545	0.0282756	0.233933	1	10496
REGULATION OF ERK1 AND ERK2 CASCADE	GO:0070372	CHI3L1,CIB1,NDRG4,SPRY1,SPRY2,FBXW7,PRKD2,F2RL1,NTRK1,TNFAIP8L3,PDGFB,TIRAP,TNIP1,SLAMF1,LGALS9,FLCN,GCNT2,MIF,SLC9A3R1,RRAS,ERBB2,SYK,CCR1,APIP,GPR183,NODAL,SYNJ2BP,CD36,HRAS,GPER1,MAPK3,GAS6,PDGFA,TGFBR3,CCL3L3,TLR4,ICAM1,TNFRSF11A,NRP1,FAM150B,PTEN,OPRM1,PRKCZ,C3orf33,LYN,MAP2K1,CNKSR3,FLT4,MAP2K2,SMAD4,PHB,ANGPT1,CEACAM1,EPHA2,ALOX15,FGF2,ATP6AP1,STYX,FBLN1,NOD2,PIN1,CCL20,CCL23,PDGFRA,DLG1,P…	132	-0.0951348	-1.27019	0.180804	0.518979	1	13605	-0.11912	-1.59735	0.0497006	0.264034	1	5493
EMBRYONIC LIMB MORPHOGENESIS	GO:0030326	AFF3,ZNF358,MYH3,MBNL1,TGFB2,MEGF8,CREBBP,NIPBL,PTCH1,LEF1,HDAC2,WNT7A,CTNNB1,CACNA1C,ECE1,SKI,NOG,HDAC1,FBXW4,RARG,	20	-0.239473	-1.28036	0.182688	0.514333	1	8071	-0.340122	-1.829	0.0150193	0.167355	1	7186
DEOXYRIBONUCLEOTIDE BIOSYNTHETIC PROCESS	GO:0009263	AK5,CMPK2,TYMS,DUT,RRM1,RRM2,RRM2B,DTYMK,	8	0.36491	1.27199	0.183584	0.56932	1	6746	0.508526	1.76174	0.0193705	0.209816	1	4232
INFLAMMATORY RESPONSE	GO:0006954	HDAC5,CHI3L1,MYLK3,IL24,HDAC9,PROK2,NFE2L1,GPR68,EPHX2,CCRL2,NGFR,TOLLIP,TPST1,LGALS9,PTGFR,PLA2G4C,PIK3CD,APOL2,PLA2G4B,PIK3CG,SYK,ADAM8,HYAL1,PTGER2,NFX1,F12,TNFRSF10C,CD40LG,HDAC4,TLR5,TNFRSF9,NMI,PTX3,RAC1,ZAP70,APOL3,KLKB1,NFKB2,NFKB1,NFATC3,LYN,NCR3,IL6R,AFAP1L2,CRHBP,ABCF1,PLSCR1,TBXA2R,IL6,FFAR2,FPR1,C5AR2,TNFAIP6,ADORA2A,FPR3,FPR2,CD6,LYZ,SLC11A1,TNFRSF18,PTGDR,CD27,PF4V1,IL10,TGFB1,IL1B…	181	0.0811564	1.27	0.187438	0.570774	1	3527	-0.103947	-1.62928	0.0403033	0.24983	1	3134
NEGATIVE REGULATION OF IMMUNE EFFECTOR PROCESS	GO:0002698	THOC1,TRAF3IP1,SOCS5,EIF2AK2,PTPRC,TARBP2,CCR2,HAVCR2,MICB,LGALS9,BST2,SERPINB9,IL10,MUL1,TGFB1,IFNL1,CD84,C4BPA,CD55,A2M,SERPING1,PCBP2,TNF,IRAK3,MICA,DHX58,CD300A,ANXA1,APOA1,ITCH,TGFB3,RC3H1,CUEDC2,JAK3,TGFB2,SEC14L1,CR1,LILRB1,C1QBP,RPS19,ARRB2,FOXP3,APOA2,HFE,TNFSF4,XCL1,C4BPB,IFIT1,LGALS3,CEACAM1,FER,PPM1B,TSPAN6,HLA-E,	54	-0.145059	-1.26103	0.187637	0.528197	1	10441	-0.191984	-1.65684	0.039	0.23496	1	10919
REGULATION OF DEFENSE RESPONSE	GO:0031347	PSMB7,PSMB4,IL33,PSMB1,PSMB6,PSMB3,UBE2V1,PSMB2,PSMA3,PPARA,PSMA4,PPARG,PSMA7,PSMB5,PSMA8,LGR4,GFI1,PSMD1,PSMD2,CD226,PSMD3,TICAM1,PSMB8,PSMB9,LGALS9,HERC5,FLOT1,ANKRD17,ATP6V1H,BCL6,SLAMF6,A2M,TYRO3,PSMA1,SYK,SERPING1,ADAM8,PSMA5,F12,HRAS,CD36,MEF2C,TLR5,MYD88,TNIP3,HSPD1,PARP9,SLC25A6,RAC1,KLKB1,CD59,RNF216,RPS19,IL12A,PIAS1,LYN,SH2D1B,PVR,NCR3,NCR1,CFH,CEACAM1,TSPAN6,PLSCR1,SHARPIN,CCL23,FLOT2…	449	-0.0517292	-1.257	0.187751	0.529215	1	5320	-0.0669882	-1.6298	0.0397097	0.249801	1	8375
POSITIVE REGULATION OF PROTEIN IMPORT	GO:1904591	KANK1,PIK3R1,TLR9,IL6,PIK3R2,CDH1,TLR2,BAMBI,ARHGEF5,PDCD5,ECT2,LGALS9,PRKCD,TPR,NLRP12,PPP3R1,CD27,HYAL2,TRIM28,TGFB1,AKAP6,IL1B,TLR3,SPPL3,TRIP6,RBPMS,TLR7,TNF,NODAL,HDAC3,DACT1,IPO5,SPHK1,ZC3H12A,PPP3CA,IL23A,CHERP,TLR4,ZPR1,TGFB3,BMPR1A,DDX58,TGFBR1,DAB2,MAVS,TMEM110,CHP2,BMP6,NUP93,DMAP1,HCLS1,TNFSF14,UBR5,EGF,JUP,IGF1,PPP3CB,SMAD4,FLNA,SMAD3,TMEM173,LEP,SLC9A1,RHOA,	64	-0.133338	-1.25812	0.190738	0.529295	1	1779	-0.170461	-1.61121	0.0391517	0.255848	1	3594
PHOSPHOLIPASE C-ACTIVATING G-PROTEIN COUPLED RECEPTOR SIGNALING PATHWAY	GO:0007200	GNA15,P2RY11,GNA11,HOMER1,FPR1,C5AR2,C5AR1,FPR3,FPR2,ADRA2A,HRH4,KISS1R,PLCE1,LTB4R2,LPAR1,ESR1,CYSLTR2,LTB4R,C3AR1,P2RY6,CXCR2,CYSLTR1,GNAQ,NMUR1,LHCGR,OPRM1,GPR84,PTGER3,CHRM3,F2RL3,F2R	31	-0.188928	-1.2472	0.194597	0.536475	1	6867	-0.244059	-1.62127	0.0393358	0.253221	1	7598
T CELL MIGRATION	GO:0072678	S1PR1,CCL20,PIK3CD,MYO1G,ZAP70,CCL2,CCL3,CXCL16,PIK3CG,CXCL10,GPR183,CCR2,CCR6	13	-0.286031	-1.24807	0.195391	0.535896	1	8467	-0.462888	-2.02101	0.00684242	0.11928	1	5372
TISSUE MORPHOGENESIS	GO:0048729	NDRG4,TSC2,PRKD2,TIMELESS,CTSH,TGM3,ACTC1,TNNT2,SFRP2,MEF2C,ACTA1,TGFBR3,TGFBR1,NOTCH4,ENG,SCRIB,MTSS1,LMO4,NRG1,SMAD7,MPP5,SMAD2,FLNA,SMAD4,CEACAM1,FGF2,KLK14,CEP290,HES1,TNNC1,CCM2,CSNK2B,VCL,TRAF3IP1,CCDC103,HEY1,TGFBR2,SYNE4,LIN7C,MEGF8,DNAAF1,MTHFD1,DEAF1,LEF1,WNT7A,FUZ,TGFB1,MYBPC3,DDR1,ARHGAP35,KLHL3,MYLK,CSF1R,ITGA3,ITGA2,ITGA5,TTN,MTHFD1L,TGFB2,CCDC39,RHOB,CCDC40,RET,NPHP3,SNAI1,MSN,LRP6…	153	-0.0870757	-1.23789	0.197885	0.54697	1	2839	-0.120479	-1.74546	0.0198965	0.196696	1	7410
REGULATION OF DEFENSE RESPONSE TO VIRUS BY VIRUS	GO:0050690	AP1M1,HCK,RAC1,EIF2AK2,AP2M1,FYN,AP1G1,CD4,AP2B1,AP1M2,CD247,ELMO1,AP1S2,PAK2,ATP6V1H,ARF1,AP2S1,PACS1,DOCK2,B2M,LCK,CD8B,AP1S1,AP1S3,AP1B1,AP2A2,CD28,AP2A1,	28	-0.195956	-1.23576	0.202274	0.548338	1	9084	-0.264696	-1.67405	0.0340012	0.230759	1	9133
CHROMATIN ASSEMBLY OR DISASSEMBLY	GO:0006333	APITD1,RUVBL1,STRA13,NAA60,SMARCA5,ATRX,HAT1,SMARCA4,SMARCC2,SMARCC1,UBN1,BRD2,RSF1,BAHD1,HDAC8,RBBP4,HIST3H2A,SMARCB1,CABIN1,HIRIP3,H3F3C,H2BFS,HIST1H2BK,HMGA1,HIRA,HIST1H2BJ,HIST1H2BC,DAXX,NOC2L,MIS18A,H3F3B,H3F3A,MIS18BP1,RBBP7,CENPA,HJURP,CENPC,M1AP,CENPO,TNRC18,HIST3H2BB,CENPT,CENPQ,CENPU,CHAF1B,CHAF1A,CENPN,CENPM,CENPL,H2AFX,CENPP,CENPK,CENPI,CENPH,CENPW,SUPT16H,NASP,OIP5,CENPV,ARID2,CDKN2A…	109	-0.101386	-1.23163	0.206293	0.55029	1	7716	-0.146758	-1.78317	0.0171281	0.182656	1	7087
REGULATION OF MONOCYTE DIFFERENTIATION	GO:0045655	ACIN1,CSF1,FOXP1,CDK6,ZFP36L1,IL34,CTNNBIP1,MYC,IRF7	9	-0.335879	-1.23468	0.209161	0.548781	1	7743	-0.463056	-1.69941	0.0246017	0.21961	1	3571
ACTIN CYTOSKELETON ORGANIZATION	GO:0030036	TRPV4,MYLK3,MYH3,CORO2A,LIMK1,MYLIP,CAPN10,MYH9,EPB41L3,ROCK1,CDC42EP2,KLHL41,RUFY3,ACTC1,ROCK2,OBSL1,CUL3,ALKBH4,GSN,ACTA1,WASF1,CDC42BPA,ARFIP2,RAC1,RAC2,TAOK2,MYO18A,NF2,SHROOM4,ATP2C1,PLEK2,COBLL1,MTSS1,SIPA1L1,WAS,JMY,FLNA,MAPKAP1,PLEK,MAD2L2,CDC42BPB,MSRB1,MSRB2,INPPL1,LRRC16A,ABI1,NPHP1,NPHP4,ABI2,LIMA1,ACTN1,DMTN,SHROOM1,ARRB1,ALDOA,CFL2,CORO1A,FGF7,GAS2L3,ARHGAP35,TNF,CXCL1,WASL,TNIK,COR…	246	-0.0675929	-1.23102	0.210376	0.550389	1	2607	-0.0878082	-1.58519	0.0464702	0.268696	1	3397
REGULATION OF T-HELPER 1 TYPE IMMUNE RESPONSE	GO:0002825	CD80,TNFSF4,ANXA1,SOCS5,XCL1,IL12RB1,JAK3,IL23R,IL27,CCR2,IL23A,SLC11A1,	12	-0.293088	-1.22745	0.212442	0.550244	1	6547	-0.421538	-1.78117	0.0181378	0.18323	1	4299
ESTABLISHMENT OR MAINTENANCE OF EPITHELIAL CELL APICAL/BASAL POLARITY	GO:0045197	EZR,RAP2A,DLG1,SLC9A3R1,DLG3,PRKCI,ANK1,SYNE4,PDZD11,LIN7A,LIN7C,WDR1,LIN7B,ERBB2IP,MARK2,MSN,DLG4,DLG2,MTCL1	19	-0.2351	-1.22182	0.217382	0.557547	1	6949	-0.344223	-1.78831	0.0185821	0.180431	1	5040
MAINTENANCE OF PROTEIN LOCATION IN CELL	GO:0032507	PSMD10,G3BP2,TOPORS,SCIN,OS9,MORC3,PFN4,BCL3,VPS13A,VPS13D,GOLPH3,LATS1,SORL1,CD4,BBS4,EPB41L3,SUN2,IL10,SHANK1,SYNE2,ANKRD13C,GET4,TMSB10,ARL2BP,SKP1,FLNB,GSN,ANK3,TMSB4Y,SUFU,SYNE3,PDIA3,VPS13C,CCDC22,SPAG4,GPAA1,TLN1,HSPA5,ARL2,SUN1,NFKBIE,SYNE1,TWF2,JUP,EZR,NFKBIA,DAG1,FAF1,NFKBIL1,SUPT7L,CAV1,TAF3,GOPC,MXI1,FLNA,TMSB4X,HK2,TMSB15B,TAF8,TWF1,PINK1,AKT1,HK1,PKD1,TONSL,PKD2,YWHAB,PML,KEAP1	69	-0.124146	-1.212	0.217443	0.566148	1	6465	-0.166305	-1.61235	0.0395057	0.255034	1	6491
ANTIGEN PROCESSING AND PRESENTATION OF EXOGENOUS PEPTIDE ANTIGEN VIA MHC CLASS I, TAP-INDEPENDENT	GO:0002480	HLA-B,HLA-C,HLA-G,HLA-A,HLA-E,B2M,HLA-F,LNPEP,	8	0.353835	1.21673	0.219605	0.624089	1	9129	0.455691	1.59288	0.046401	0.344243	1	7346
CELLULAR RESPONSE TO INTERFERON-GAMMA	GO:0071346	MT2A,TRIM62,CIITA,GAPDH,TRIM21,TRIM26,SP100,IFI30,TRIM25,TRIM22,IRF3,IRF7,STAT1,LGALS9,DAPK3,NCAM1,GBP2,CAMK2D,CCL3L3,OASL,PTAFR,ICAM1,IFNG,IRF9,OAS2,OAS1,OAS3,EPRS,CD58,B2M,TRIM5,HLA-B,HLA-C,HLA-A,HLA-E,IFNGR2,FCGR1B,HLA-F,IFNGR1,CCL20,CCL23,HLA-G,IL12RB1,FCGR1A,IRF6,HLA-DQB2,IRF5,CCL22,IRF4,IRF8,HLA-DRB5,HLA-DRB1,HLA-DQA2,CD44,HLA-DRA,HLA-DQA1,PRKCD,SLC26A6,CCL16,TRIM68,CCL15,GBP1,HCK,HLA-DQB1,…	86	-0.110166	-1.2014	0.225394	0.573751	1	6634	-0.157935	-1.71204	0.0252961	0.214089	1	7227
LEUKOTRIENE BIOSYNTHETIC PROCESS	GO:0019370	MGST2,ALOX5AP,GGT1,ALOX5,GGT5,LTC4S,GGT7,LTA4H,	8	0.3491	1.21118	0.226411	0.626431	1	11401	0.538403	1.86168	0.0124	0.156217	1	3709
HOMOPHILIC CELL ADHESION VIA PLASMA MEMBRANE ADHESION MOLECULES	GO:0007156	TIGIT,PLXNB3,SDK2,ROBO1,PLXNB2,SDK1,NPTN,CDH1,CADM1,CD226,AMIGO2,CADM4,TRO,KIRREL3,SMAGP,CRTAM,CELSR2,CDH17,DSG2,CD84,AMIGO1,PVR,NCR3,MPZL2,CD200,PKD1,CDH13,ITGB1,PVRL1,PVRL2,PTPRM,CEACAM1,PVRL3,CADM2,	34	-0.176496	-1.21555	0.226748	0.562342	1	2582	-0.24207	-1.67603	0.0309278	0.229678	1	2466
REGULATION OF CELL KILLING	GO:0031341	LAMP1,FCER2,STAP1,IL12RB1,ICAM1,PTPRC,TGFB2,F2RL1,CADM1,LILRB1,CD226,FADD,KLRK1,IFNG,RIPK3,AP1G1,CRTAM,ARRB2,AGER,LGALS9,IL12A,SERPINB9,IL10,RASGRP1,STX7,PIK3R6,XCL1,SLAMF6,PVR,NCR3,NCR1,LEP,PVRL2,CEACAM1,IL23R,HLA-E,P2RX7,IL23A,MICA,IL4,	40	-0.159572	-1.19521	0.230146	0.579097	1	4218	-0.225833	-1.69146	0.030837	0.222769	1	6125
REGULATION OF ALPHA-BETA T CELL ACTIVATION	GO:0046634	CD300A,ANXA1,SOCS5,HMGB1,ZAP70,IL12RB1,RC3H1,JAK3,PNP,TGFBR2,LILRB1,IFNG,IL18,CCR2,HSPH1,IRF4,CD86,FOXP3,CD80,AGER,NLRP3,MYB,LGALS9,HFE,IL12A,TNFSF4,ZNF683,PRKCZ,RASAL3,XCL1,PRKCQ,CD55,NCKAP1L,SYK,PRDM1,IRF1,NKAP,IL23R,IL27,HLA-E,RARA,IL23A,EBI3	43	-0.154028	-1.19736	0.231336	0.576956	1	5863	-0.222561	-1.7339	0.0251004	0.201596	1	5073
REGULATION OF PROTEIN TRANSPORT	GO:0051223	PSMB7,KANK1,IL33,RAB29,CIB1,G3BP2,FIS1,FBXW7,OS9,LGR4,GDI1,HAVCR2,CD274,LGALS9,DERL3,RNASE2,RUFY3,ADAM9,ADAM8,HDAC3,SNIP1,DACT1,SLC25A5,GAS6,SLC25A6,SLC25A4,RAC2,CACNA2D2,TGFBR1,MYO18A,ARL2,ZBED3,ALOX15B,TNFSF14,JUP,GNAQ,NRG1,PTPN14,CAMK1,FLNA,ITPR2,ITPR1,WWP2,ITPR3,SLC9A1,CEP290,HES1,GPLD1,PARP10,WDR75,IL6,FFAR2,SIRT4,APC2,NR1H3,PTPN22,SORL1,CEMIP,NR1D1,HYAL2,IL10,TGFB1,IL1B,HPS4,DNAJA1,PYCARD,V…	436	-0.0493333	-1.18872	0.236858	0.580914	1	5987	-0.0668106	-1.58998	0.0396312	0.266555	1	3640
REGULATION OF OSTEOCLAST DIFFERENTIATION	GO:0045670	MTOR,FSTL3,TLR4,LTF,CCL3,CEBPB,LILRB1,FAM213A,IFNG,MAFB,ZNF675,LILRB3,GPR55,CAMK4,TNFSF11,TRAF6,LRRC17,TLR3,LILRB4,FBN1,CCR1,CSF1,BGLAP,TNF,ATP6AP1,IL23R,IL23A,IL4,	28	-0.188662	-1.1904	0.23801	0.579654	1	9837	-0.344853	-2.15638	0.00260678	0.0881052	0.9873	7106
POSITIVE REGULATION OF MUSCLE ORGAN DEVELOPMENT	GO:0048636	TGFBR3,MKL2,FGFR2,BMPR1A,GPC1,NOTCH1,RBPJ,FLOT1,IGF1,AKAP6,TGFB1,ARNTL,DLL1,FGF2,MEF2C,EDN1,	16	-0.247953	-1.19193	0.238688	0.580312	1	12081	-0.346942	-1.67456	0.0285431	0.230769	1	10349
POSITIVE REGULATION OF STRIATED MUSCLE TISSUE DEVELOPMENT	GO:0045844	TGFBR3,MKL2,FGFR2,BMPR1A,GPC1,NOTCH1,RBPJ,FLOT1,IGF1,AKAP6,TGFB1,ARNTL,DLL1,FGF2,MEF2C,EDN1,	16	-0.247953	-1.1918	0.239338	0.579493	1	12081	-0.346942	-1.66058	0.0327901	0.233562	1	10349
POSITIVE REGULATION OF MUSCLE TISSUE DEVELOPMENT	GO:1901863	TGFBR3,MKL2,FGFR2,BMPR1A,GPC1,NOTCH1,RBPJ,FLOT1,IGF1,AKAP6,TGFB1,ARNTL,DLL1,FGF2,MEF2C,EDN1,	16	-0.247953	-1.18344	0.2454	0.583557	1	12081	-0.346942	-1.6643	0.0313327	0.23466	1	10349
INNATE IMMUNE RESPONSE	GO:0045087	MT2A,PPARG,IFI30,PSMB8,LGALS9,PIK3CD,ANKRD17,PIK3CG,SYK,RNASE3,F12,ADAM15,FES,IP6K2,TNK2,ZAP70,PTAFR,AGER,LYN,CEBPG,SIRPB1,MSRB1,CAPZA1,CCL20,CAPZA2,CCL23,FCGR1A,OTULIN,IRF6,IRF5,CCL22,IRF4,IRF8,SLC11A1,CCL16,CCL15,HMGB1,CFD,CCL2,CCL3,FGR,APP,TDGF1,MATK,ABL1,GBP6,PGLYRP1,XCL1,CXCL16,CCL5,IRF2,CCL4,IRF1,PTK6,TRIM38,PTK2,DAPK1,TRIM62,SAMHD1,IFIT3,STAT2,C19orf66,S100B,TRIM22,IFIT2,IRF3,NLRC4,IRF7,NC…	283	-0.0606562	-1.1728	0.247681	0.587167	1	5268	-0.0984982	-1.9212	0.00654502	0.153798	1	5668
REGULATION OF ENDOTHELIAL CELL DEVELOPMENT	GO:1901550	PROC,TNF,IKBKB,ROCK2,ROCK1,S1PR2,S1PR3,TNFRSF1A,PPP1R12A,IL1B,CLDN5	11	-0.290917	-1.17755	0.247855	0.584887	1	6054	-0.394345	-1.59564	0.0497315	0.264488	1	7428
REGULATION OF SODIUM ION TRANSMEMBRANE TRANSPORTER ACTIVITY	GO:2000649	DRD4,SCN1B,NEDD4L,SCN3B,STK39,PTPN3,ACTN4,CHP1,GLRX,FXYD1,FXYD2,PRKCE,RANGRF,NEDD4,FXYD5,YWHAH,SLC9A3R1,TESC,GPD1L,ATP1B1,SLC9A1,WNK2,ANK3,DMD,UTRN,CAMK2D,	26	-0.195079	-1.1812	0.248095	0.582798	1	3999	-0.264715	-1.60687	0.0410714	0.258916	1	4802
PROTEIN OLIGOMERIZATION	GO:0051259	RNF213,MLC1,FIS1,SEPT11,SRR,CAT,TGM3,FH,SOD2,FLOT1,IGF1R,ACOT13,PFKL,PEX14,APIP,ACMSD,PFKM,CHMP3,PEX11B,TNFAIP3,UXS1,SLC6A4,RAD51,ALOX5AP,DECR1,C1QTNF3,AHNAK,RPS19,STOM,CDA,IDE,STX2,DGKD,CCDC88C,S100A10,DGKH,ITPR3,SLC9A1,SIGMAR1,ACACB,HSD17B8,XRCC6,COL6A2,QPRT,HMGCR,FBP1,TRIM4,ACACA,ANXA6,SEMG1,THG1L,HPRT1,TAF10,DPAGT1,COL6A1,TRPV5,ALDOA,TRPV1,ALDH5A1,HIST1H3J,ATPIF1,SNX2,RXRA,P2RX6,HGSNAT,AMFR,H…	213	-0.0700282	-1.18221	0.248401	0.582857	1	2325	-0.0991427	-1.67209	0.0355502	0.229983	1	6919
MONOCYTE CHEMOTAXIS	GO:0002548	FLT1,CCL20,CCL23,ANXA1,CCL3L3,CCL2,CCL3,IL6,TNFRSF11A,PDGFB,PTPRO,CCL22,RPS19,TNFSF11,S100A12,XCL1,IL6R,XCL2,LGALS3,CCL5,CCL4,CCL16,CCL15,FOLR2,	24	-0.201238	-1.18147	0.253612	0.582775	1	10346	-0.314526	-1.83573	0.0148624	0.16791	1	7635
POSITIVE REGULATION OF LEUKOCYTE DIFFERENTIATION	GO:1902107	OGT,RUNX1,SOCS5,IL34,PPP2R3C,HLA-G,GATA3,IL12RB1,BTK,TGFBR2,CD46,FADD,IL18,KMT2E,LEF1,CD86,CD80,LGALS9,CD27,ZFP36L1,CASP8,AXL,RIPK1,SYK,ACIN1,CCR1,ADAM8,TNF,IL23R,XBP1,IL23A,ZBTB1,IL4,GAS6,TESPA1,VNN1,ANXA1,HMGB1,ZAP70,PNP,TNFSF9,PRKCA,PF4,IFNG,LGALS1,HCLS1,SART1,FOXP3,AGER,MYB,NLRP3,TNFSF4,LILRB2,PRKCZ,TNFSF11,TRAF6,TESC,MMP14,IL7,NCKAP1L,HAX1,LGALS3,CSF1,NKAP,ATP6AP1,CTNNBIP1,RARA	67	-0.121224	-1.16429	0.258305	0.592448	1	5205	-0.172639	-1.66174	0.0355707	0.235792	1	4308
REGULATION OF ESTABLISHMENT OF ENDOTHELIAL BARRIER	GO:1903140	PROC,TNF,IKBKB,ROCK2,ROCK1,S1PR2,S1PR3,TNFRSF1A,PPP1R12A,IL1B,CLDN5	11	-0.290917	-1.16781	0.25895	0.589966	1	6054	-0.394345	-1.60272	0.0439114	0.262953	1	7428
CELLULAR RESPONSE TO CALCIUM ION	GO:0071277	ALOX5AP,PPIF,RASA4,CLIC4,BRAF,ITPKB,CPNE3,AKR1C3,RYR3,CHP2,MEF2A,CARF,DMTN,CPNE1,CAPN3,ECT2,ACER1,TRPM2,RASGRP2,SLC25A24,IQGAP1,CRHBP,ALOX15,CPNE7,MEF2C,CAMK2D,GPLD1	27	-0.186998	-1.15776	0.262533	0.597422	1	11001	-0.260772	-1.61728	0.0422816	0.254082	1	9711
PROTEIN HETEROTETRAMERIZATION	GO:0051290	XRCC6,HSD17B8,HIST1H3H,FARSA,HIST1H4H,FARSB,HIST4H4,HIST1H4K,HIST1H3J,S100A10,HIST1H4I,HIST1H4J,HIST1H4C,HIST1H4D,HIST1H4E,ANXA2,INSR,CBR4,	18	-0.226388	-1.15473	0.273585	0.599932	1	1878	-0.31502	-1.59524	0.0448883	0.263883	1	7138
ADHERENS JUNCTION ASSEMBLY	GO:0034333	VCL,TAOK2,CTTN,WHAMM,ACTN1,LAMA5,SMAD7,SORBS1,ZNF703,CTNNB1,TBCD,TESK2,PTPRK,TRIP6,ARHGEF7,PIP5K1A,FERMT2,PIP5K1C,DLC1,RCC2,	20	-0.214203	-1.14495	0.27692	0.60809	1	11140	-0.333259	-1.78701	0.0167933	0.180997	1	9933
ENDODERM FORMATION	GO:0001706	DUSP2,ITGA4,DUSP5,DUSP1,ITGA5,LAMB3,ITGA7,DUSP4,POU5F1,MMP8,CDC73,COL6A1,VTN,ITGB5,LEO1,CTR9,PAF1,ITGB2,MMP14,MMP9,NANOG,NODAL,EOMES,COL7A1,COL8A1,SOX7,ITGAV,RTF1,LAMB1,FN1,	30	-0.174598	-1.13886	0.2834	0.614877	1	5705	-0.299449	-1.94164	0.00889968	0.149506	1	4106
REGULATION OF CD4-POSITIVE, ALPHA-BETA T CELL DIFFERENTIATION	GO:0043370	CD86,FOXP3,MYB,CD80,NLRP3,LGALS9,TNFSF4,PRKCZ,ANXA1,HMGB1,SOCS5,IL12RB1,RC3H1,JAK3,NCKAP1L,IFNG,IL23R,IL18,IL27,RARA,IRF4,IL23A,	22	-0.203104	-1.14068	0.285349	0.613169	1	5205	-0.300414	-1.67851	0.0276991	0.228641	1	4299
MEMBRANE RAFT ORGANIZATION	GO:0031579	EMP2,CAV2,FLOT1,CAV1,FLOT2,PACSIN2,S100A10,NPC1,ANXA2,MAL,RFTN1,MYADM,CD2,PPT1,	14	-0.248243	-1.1176	0.305792	0.634261	1	13170	-0.389622	-1.76399	0.0180663	0.189563	1	10696
NEGATIVE REGULATION OF RESPONSE TO EXTRACELLULAR STIMULUS	GO:0032105	BBS4,BBS2,KANK2,MKKS,LEP,NENF,PPARA,SPX,	8	-0.317788	-1.10011	0.324567	0.645931	1	9762	-0.451292	-1.56453	0.0483034	0.277733	1	7425
MODULATION BY HOST OF SYMBIONT TRANSCRIPTION	GO:0052472	INPP5K,HPN,LEF1,TARDBP,NUCKS1,CHD1,SNW1,CCL3,SP1,ZNF639,EP300,TAF11,CCL5,CCL4,SMARCB1,HDAC1,SMARCA4,JUN,REST,TFAP4,CCNT1	21	-0.200505	-1.10074	0.325425	0.647567	1	9837	-0.340172	-1.85617	0.011082	0.171007	1	6560
MODULATION BY HOST OF VIRAL TRANSCRIPTION	GO:0043921	INPP5K,HPN,LEF1,TARDBP,NUCKS1,CHD1,SNW1,CCL3,SP1,ZNF639,EP300,TAF11,CCL5,CCL4,SMARCB1,HDAC1,SMARCA4,JUN,REST,TFAP4,CCNT1	21	-0.200505	-1.10037	0.327312	0.647355	1	9837	-0.340172	-1.876	0.0108055	0.16393	1	6560
MODULATION OF TRANSCRIPTION IN OTHER ORGANISM INVOLVED IN SYMBIOTIC INTERACTION	GO:0052312	INPP5K,HPN,LEF1,TARDBP,NUCKS1,CHD1,SNW1,CCL3,SP1,ZNF639,EP300,TAF11,CCL5,CCL4,SMARCB1,HDAC1,SMARCA4,JUN,REST,TFAP4,CCNT1	21	-0.200505	-1.09818	0.328574	0.647467	1	9837	-0.340172	-1.87976	0.0111978	0.164033	1	6560
FOCAL ADHESION ASSEMBLY	GO:0048041	LAMA5,SORBS1,TESK2,TAOK2,PTPRK,TRIP6,ARHGEF7,CTTN,FERMT2,PIP5K1A,WHAMM,DLC1,ACTN1,RCC2,	14	-0.234756	-1.06085	0.368024	0.679751	1	13406	-0.361739	-1.63735	0.0357285	0.243137	1	9933
CELL-SUBSTRATE ADHERENS JUNCTION ASSEMBLY	GO:0007045	LAMA5,SORBS1,TESK2,TAOK2,PTPRK,TRIP6,ARHGEF7,CTTN,FERMT2,PIP5K1A,WHAMM,DLC1,ACTN1,RCC2,	14	-0.234756	-1.05837	0.371378	0.678609	1	13406	-0.361739	-1.64423	0.0382153	0.239684	1	9933
REGULATION OF ALPHA-BETA T CELL DIFFERENTIATION	GO:0046637	ANXA1,HMGB1,SOCS5,IL12RB1,RC3H1,JAK3,PNP,TGFBR2,IFNG,IL18,IRF4,CD86,FOXP3,CD80,MYB,NLRP3,LGALS9,TNFSF4,ZNF683,PRKCZ,NCKAP1L,PRDM1,NKAP,IL23R,IL27,RARA,IL23A	27	-0.167859	-1.04135	0.384539	0.690164	1	5498	-0.266353	-1.65582	0.0373494	0.234402	1	5073
POSITIVE REGULATION OF OSTEOCLAST DIFFERENTIATION	GO:0045672	CCR1,CSF1,TNF,IFNG,ATP6AP1,IL23R,TNFSF11,TRAF6,IL23A	9	-0.280704	-1.02393	0.406905	0.70326	1	4817	-0.462313	-1.70244	0.0250796	0.218186	1	3584
MONONUCLEAR CELL MIGRATION	GO:0071674	FLT1,CCL20,CCL23,ANXA1,CCL3L3,CCL2,CCL3,IL6,TNFRSF11A,PDGFB,PTPRO,CCL22,RPS19,AMICA1,TNFSF11,S100A12,XCL1,IL6R,XCL2,LGALS3,CCL5,CCL4,CCL16,CCL15,FOLR2	25	-0.170046	-1.01206	0.413932	0.713466	1	6134	-0.286814	-1.72061	0.0282093	0.209246	1	5493
REGULATION OF VITAMIN METABOLIC PROCESS	GO:0030656	AKR1C3,TNF,GFI1,IFNG,VDR,SNAI1,NFKB1,IL1B,	8	-0.293538	-1.02047	0.414778	0.706677	1	1430	-0.466188	-1.61635	0.0442849	0.254092	1	2786
NEGATIVE REGULATION OF OSTEOCLAST DIFFERENTIATION	GO:0045671	LILRB3,FSTL3,GPR55,TLR4,LTF,LRRC17,CCL3,TLR3,LILRB4,FBN1,LILRB1,MAFB,IL4,ZNF675,	14	-0.224254	-1.01129	0.423108	0.712278	1	9837	-0.38032	-1.72182	0.0252284	0.20924	1	7106
INTERACTION WITH SYMBIONT	GO:0051702	HPN,CAV2,PARK2,PTX3,TARDBP,RAB9A,EIF2AK4,SNW1,LTF,YTHDC2,CCL3,ZNF502,ZNF639,APOE,TAF11,SUGT1,SMARCA4,CCNT1,AQP1,LEF1,INPP5K,VAPA,FMR1,NUCKS1,CASP8,CHD1,CFL1,AZU1,SP1,DDB1,PPIB,TBC1D20,EP300,CCL5,CCL4,SMARCB1,CCNK,HDAC1,ZC3H12A,PC,JUN,REST,TFAP4	43	-0.128136	-0.995286	0.445328	0.725994	1	8759	-0.207383	-1.60721	0.0410765	0.25907	1	6560
CELL ACTIVATION INVOLVED IN IMMUNE RESPONSE	GO:0002263	FOXP1,EIF2AK4,NOTCH2,LY9,CD1C,IL6,F2RL1,RORA,LIG4,RORC,ATP7A,BATF,IRF4,SLC11A1,CCR6,LEF1,GBF1,PTK2B,SLAMF1,PIK3CD,S100A13,CD244,CORO1A,SLAMF6,PIK3CG,KIT,SYK,RNF168,MILR1,PYCARD,GPR183,CD40LG,EXOSC6,GAPT,STXBP2,EXOSC3,SBNO2,HSPD1,HMGB1,MFNG,MSH2,ZAP70,SNAP23,MSH6,CCL3,ICAM1,LFNG,LCP1,LILRB1,STXBP3,RNF8,ZFPM1,VAMP2,ITGAL,PTGER4,SH2D1B,DOCK2,DLL1,ANXA3,EOMES,VAMP8,VAMP7,FCER1G	63	-0.10226	-0.957027	0.493115	0.754275	1	7946	-0.176246	-1.63861	0.0398493	0.242786	1	5821
REGULATION OF ESTABLISHMENT OR MAINTENANCE OF CELL POLARITY	GO:0032878	KANK1,PTK2B,ARFGEF1,ROCK1,LLGL2,FLOT2,RUFY3,LLGL1,BCAS3,GNB2L1,ROCK2,KIF20B,GSN,KRIT1,TEK,RAP1B,	16	-0.196566	-0.952166	0.501906	0.7579	1	10791	-0.34837	-1.67912	0.0279261	0.229196	1	10324
GRANULOCYTE CHEMOTAXIS	GO:0071621	CCL20,CCL23,CCL22,GBF1,PIK3CD,AMICA1,PIK3CG,SYK,S100A8,CXCL8,CXCL3,CCL16,CCL15,S100A9,EDN1,ANXA1,CCL3L3,CKLF,CCL2,CCL3,TGFB2,CXCR2,PDE4B,S100A12,XCL1,ITGB2,NCKAP1L,XCL2,LGALS3,CCL5,CCL4,PIP5K1C,FCER1G	33	-0.136312	-0.927827	0.526518	0.775674	1	10355	-0.261558	-1.78019	0.0182639	0.182166	1	7635
POSITIVE REGULATION OF T CELL DIFFERENTIATION	GO:0045582	TESPA1,VNN1,ANXA1,SOCS5,HLA-G,GATA3,ZAP70,IL12RB1,PNP,TGFBR2,TNFSF9,CD46,IFNG,IL18,SART1,CD86,FOXP3,CD80,NLRP3,MYB,LGALS9,TNFSF4,LILRB2,PRKCZ,IL7,NCKAP1L,ADAM8,XBP1,NKAP,IL23R,RARA,IL23A,ZBTB1,IL4,	34	-0.134826	-0.931992	0.526768	0.771243	1	1250	-0.233613	-1.60112	0.0458515	0.262723	1	3644
STEROL METABOLIC PROCESS	GO:0016125	PRKAG2,SOAT1,SOAT2,FDFT1,LSS,HMGCR,CYP11A1,TM7SF2,SC5D,CES1,NSDHL,HSD17B7,APOE,GGPS1,DHCR7,ABCA1,HMGCS1,ABCG1,CYP51A1,LDLRAP1,G6PD,CNBP,C14orf1,MVK,SQLE,PMVK,STARD3,OSBPL5,ACAA2,ARV1,LBR,DHCR24,APOL2,CYP17A1,SNX17,CYP46A1,RXRA,IL4,LCAT,CYP4V2,FDXR,CETP,SCARF1,APOA1,CYP27A1,FAXDC2,FDX1L,CLN6,CYP1B1,FDX1,CLN8,MVD,APOA2,EBP,MSMO1,FDPS,IDI2,IDI1,TRERF1,ACLY,OSBPL1A,PPARD,	62	-0.0999019	-0.928688	0.530275	0.77439	1	12381	-0.209977	-1.94344	0.00680817	0.14906	1	6788
MYELOID LEUKOCYTE MIGRATION	GO:0097529	CCL20,CCL23,IL6,PDGFB,CCL22,CCR7,GBF1,PIK3CD,AMICA1,AZU1,PIK3CG,KIT,SYK,S100A8,CXCL8,CXCL3,CCL16,CCL15,S100A9,EDN1,FLT1,ANXA1,CCL3L3,CKLF,CCL2,CCL3,TGFB2,TNFRSF11A,CXCR2,PDE4B,PTPRO,RPS19,TNFSF11,S100A12,XCL1,ITGB2,IL6R,NCKAP1L,XCL2,LGALS3,CCL5,CCL4,IRAK4,FOLR2,PIP5K1C,SFTPD,FCER1G	47	-0.111208	-0.906852	0.571747	0.787338	1	10355	-0.218775	-1.77208	0.0174499	0.183535	1	7731
LEUKOCYTE ACTIVATION INVOLVED IN IMMUNE RESPONSE	GO:0002366	FOXP1,EIF2AK4,NOTCH2,LY9,CD1C,IL6,F2RL1,RORA,LIG4,RORC,ATP7A,BATF,IRF4,SLC11A1,CCR6,LEF1,PTK2B,SLAMF1,PIK3CD,S100A13,CD244,CORO1A,SLAMF6,PIK3CG,KIT,SYK,RNF168,MILR1,PYCARD,GPR183,CD40LG,EXOSC6,GAPT,STXBP2,EXOSC3,SBNO2,HSPD1,HMGB1,MFNG,MSH2,ZAP70,SNAP23,MSH6,CCL3,ICAM1,LFNG,LCP1,LILRB1,STXBP3,RNF8,ZFPM1,VAMP2,ITGAL,PTGER4,SH2D1B,DOCK2,DLL1,ANXA3,EOMES,VAMP8,VAMP7,FCER1G,	62	-0.0950607	-0.887703	0.591242	0.804163	1	7946	-0.184458	-1.7036	0.025708	0.218192	1	5821
NEUTROPHIL MIGRATION	GO:1990266	CCL20,CCL23,CCL22,GBF1,PIK3CD,AMICA1,PIK3CG,SYK,S100A8,CXCL8,CXCL3,CCL16,CCL15,S100A9,EDN1,CCL3L3,CKLF,CCL2,CCL3,TGFB2,CXCR2,PDE4B,S100A12,XCL1,ITGB2,NCKAP1L,XCL2,LGALS3,CCL5,CCL4,IRAK4,PIP5K1C,FCER1G	33	0.126995	0.861605	0.624	0.869363	1	1494	-0.231198	-1.58307	0.0478112	0.269163	1	7635
NEUTROPHIL CHEMOTAXIS	GO:0030593	CCL20,CCL23,CCL22,GBF1,PIK3CD,AMICA1,PIK3CG,SYK,S100A8,CXCL8,CXCL3,CCL16,CCL15,S100A9,EDN1,CCL3L3,CKLF,CCL2,CCL3,TGFB2,CXCR2,PDE4B,S100A12,XCL1,ITGB2,NCKAP1L,XCL2,LGALS3,CCL5,CCL4,PIP5K1C,FCER1G,	32	-0.127765	-0.858902	0.629585	0.825809	1	10355	-0.252056	-1.69374	0.0310891	0.223379	1	7635
GRANULOCYTE MIGRATION	GO:0097530	CCL20,CCL23,CCL22,GBF1,PIK3CD,AMICA1,PIK3CG,SYK,S100A8,CXCL8,CXCL3,CCL16,CCL15,S100A9,EDN1,ANXA1,CCL3L3,CKLF,CCL2,CCL3,TGFB2,CXCR2,PDE4B,S100A12,XCL1,ITGB2,NCKAP1L,XCL2,LGALS3,CCL5,CCL4,IRAK4,PIP5K1C,FCER1G,	34	0.120752	0.834033	0.665927	0.884427	1	1494	-0.241034	-1.67917	0.0339218	0.229767	1	7635
CHOLESTEROL METABOLIC PROCESS	GO:0008203	SOAT1,SOAT2,FDFT1,LSS,HMGCR,CYP11A1,TM7SF2,SC5D,CES1,NSDHL,HSD17B7,APOE,GGPS1,DHCR7,HMGCS1,ABCA1,ABCG1,CYP51A1,LDLRAP1,G6PD,CNBP,MVK,SQLE,PMVK,STARD3,OSBPL5,ACAA2,ARV1,LBR,DHCR24,APOL2,SNX17,CYP46A1,RXRA,IL4,LCAT,CETP,SCARF1,APOA1,CLN6,FDX1,CLN8,MVD,APOA2,EBP,MSMO1,FDPS,IDI2,IDI1,TRERF1,ACLY,OSBPL1A,PPARD	53	-0.0717748	-0.612664	0.926067	0.973339	1	10313	-0.189749	-1.63088	0.038392	0.249058	1	6601

## Sheet:  GSEA cell-type
Table S2b | Cell-type enrichment analysis on uncorrected and cTnI-corrected statistic gene ranks The table lists cell-type specific gene-sets and enrichment statistics, both for the uncorrected model and the model corrected for admission cardiac troponin I (cTnI).
			Non-corrected model						cTnI-corrected model
Gene set name	Genes	Size	ES	NES	NOM P-value	FDR q-value	FWER P-value	Rank at max	ES	NES	NOM P-value	FDR q-value	FWER P-value	Rank at max
NEUTROPHILS	CLC,P2RY14,NCF2,P2RY13,PADI4,IL18RAP,MGAM,PLEKHG3,DPEP2,EMR2,EMR3,FFAR2,GPR97,MAK,MXD1,REPS2,TREML2,TNFAIP6,AIF1,IGSF6,CHI3L1,TLR8,CFP,AQP9,APOBEC3A,LILRB2,C5AR1,VNN1,QPCT,VNN2,CDA,CHST15,CREB5,CSF3R,FPR1,LILRA2,LST1,MEFV,MNDA,NFE2,S100A12,TLR2,CAMP,BTNL8,CASP5,CCR3,CEACAM3,CXCR1,CXCR2,FAM212B,FCGR3B,FPR2,HAL,HSPA6,MMP25,PGLYRP1,STEAP4,TNFRSF10C,TREM1,VNN3	60	0.280234	2.56588	0.000200481	0.000673687	0.0015	5324	0.27568	2.52907	0	0.000504885	0.0011	6571
PLATELET	PPBP,PF4,SPARC,TUBA4A,F13A1,RHOA,GNG11,TIMP1,CLU,RAB27B,FCER1G,TAGLN2,RAP1B,SRGN,CALM3,ITGB3,CLEC1B,CD9,CAP1,VCL,THBS1,GUCY1B3,ACTN1,TGFB1,PDE5A,APP,TLN1,F2R,P2RY12,GNAQ,GNAS,CD36,GP1BA,PFN1,ITGA2B,WDR1,PRKCB,SELP,CD63,FLNA,CFL1,MMRN1,FERMT3,CALM1,PLEK,ABCC4,ENDOD1,GP1BB,LAT,LYN,JAK1,GNB1,PDE3A,AKT3,GUCY1A3,PSAP,PTK2,GP9,GNA13,EGF,MPL,ALDOA,PRKCD,MGLL,MAPK1,GTPBP2,PIK3CB,CALM2,STXBP3,ORAI1,ATP2A3…	79	-0.239715	-2.49525	0.000401445	0.00365446	0.0023	2694	-0.21976	-2.27613	0.00119904	0.00526681	0.0101	4372
DENDRITIC CELLS ACTIVATED	SLC15A3,CLIC2,CCL18,TREM2,CCL13,CCL22,PLA2G7,CCL17,CD1B,CD1E,FPR3,MMP12,TMEM255A,CCL8,EBI3,SIGLEC1,HTR2B,PDCD1LG2,CCL5,IL2RA,PTGIR,CCR7,CCL19,CXCL10,CXCL11,DHX58,HESX1,IDO1,IFI44L,KYNU,LAMP3,PLA1A,RASSF4,RSAD2,SLC2A6,TNFAIP6,CYP27A1,TNFRSF4,CCL20,ARHGAP22,BIRC3,CCL1,CD80,CD86,CHST7,ETV3,IL12B,MAP3K13,MSC,NR4A3,SLCO5A1,ST3GAL6,TNFRSF11A,	39	-0.312601	-2.31391	0.00100644	0.00739023	0.0091	6663	-0.220473	-1.62885	0.0363162	0.0986402	0.3586	9620
NK CELLS ACTIVATED	CD247,LCK,SH2D1A,GZMM,IL2RB,KLRB1,PVRIG,GZMB,CCL5,GZMA,CST7,GNLY,GZMH,KLRD1,KLRK1,PRF1,PTGDR,TRDC,CD244,IL18RAP,ZAP70,CD96,CD7,PTPRCAP,NKG7,IL12RB2,CTSW,KLRC3,KLRF1,IL18R1,KIR2DL1,KIR3DL2,NAALADL1,PRR5L,S1PR5,TBX21,TXK,GPR171,GPR18,DPP4,LTB,LTA,CD69,CSF2,IFNG,GRAP2,PTGER2,NCR3,APOBEC3G,APOL6,CCL4,CCND2,CDK6,FASLG,KIR2DL4,KIR2DS4,OSM,SOCS1,TNFSF14,	58	-0.229509	-2.04347	0.00242082	0.0237907	0.0447	7167	-0.330346	-2.95526	0	0	0	4803
DENDRITIC CELLS RESTING	SLC15A3,CLIC2,CD68,FAM198B,CCL18,TREM2,AIF1,CLEC4A,FZD2,ALOX15,CCL13,CD209,CLEC10A,IGSF6,NCF2,ACP5,CCDC102B,CCL22,PLA2G7,SLAMF8,CD33,CLEC7A,RNASE6,SCN9A,CD1C,FCER2,C1orf54,CCL17,CD1A,CD1B,CD1E,DHRS11,EGR2,FCER1A,FLVCR2,FPR3,HLA-DQA1,MMP12,PPFIBP1,TMEM255A	35	-0.286908	-2.0085	0.00440176	0.0221855	0.0559	2492	-0.201872	-1.4179	0.0984	0.179108	0.6966	4979
T CELLS REGULATORY (TREGS)	CD2,CD247,CD3D,CD3G,ICOS,LCK,SH2D1A,TRAC,TRAT1,UBASH3A,CTLA4,GPR19,CD27,BCL11B,GZMM,ITK,SIRPG,TRBC1,ZAP70,DGKA,TRAV9-2,MAP4K1,DPP4,CD6,GPR171,CD28,IL2RA,PMCH,LTB,CD3E,CD96,CD4,RCAN3,GPR1,MBL2,SIT1,BARX2,CD5,CD70,CEMP1,CLEC2D,EFNA5,FOXP3,FRMD8,HIC1,HMGB3P30,IL2RB,KIRREL,LAIR2,LILRA4,LOC126987,NPAS1,NTN3,PCDHA5,PLCH2,PTGIR,PTPRG,RYR1,SEC31B,SEPT5,SKAP1,SPOCK2,SSX1,TYR	53	-0.227911	-1.94798	0.00597134	0.0212494	0.0787	6926	-0.156488	-1.35774	0.126562	0.190211	0.7854	5860
MACROPHAGES M1	AQP9,SLC15A3,ADAMDEC1,CHI3L1,APOBEC3A,LILRA3,LILRB2,NOD2,TLR7,TLR8,CCL5,APOL6,SOCS1,LAG3,IL2RA,PTGIR,CXCL13,TNIP3,CCR7,CD38,ACHE,APOL3,ARRB1,CCL19,CCL8,CD40,CLIC2,CXCL10,CXCL11,CXCL9,CYP27B1,DHX58,EBI3,GGT5,HESX1,IDO1,IFI44L,KIAA0754,KYNU,LAMP3,PLA1A,RASSF4,RSAD2,SIGLEC1,SLAMF1,SLC2A6,TNFAIP6,TRPM4	40	-0.260714	-1.9535	0.00676079	0.0247773	0.0764	6829	-0.211525	-1.57683	0.0515794	0.097816	0.4339	6375
NK CELLS RESTING	CD2,CD247,LCK,SH2D1A,GZMM,TRBC1,IL2RB,KLRB1,PVRIG,GZMB,CCL5,GZMA,GZMK,CST7,GNLY,GZMH,KLRD1,KLRK1,PRF1,PTGDR,TRDC,CD160,CD244,GFI1,IL18RAP,ZAP70,CD96,CD7,PTPRCAP,NKG7,IL12RB2,CTSW,KLRC3,KLRC4,KLRF1,AZU1,BPI,CAMP,CDHR1,CEACAM8,DEFA4,ELANE,IL18R1,KIR2DL1,KIR3DL2,MGAM,MS4A3,NAALADL1,NME8,PLEKHF1,PRR5L,S1PR5,TBX21,TEP1,TTC38,TXK,ZNF135,	56	-0.216511	-1.91872	0.00838323	0.021643	0.0932	7167	-0.29292	-2.58143	0	0.000941552	0.0012	3644
T CELLS CD4 MEMORY RESTING	CD27,LIME1,RPL3P7,FAIM3,LTB,BCL11B,CD2,CD247,CD3D,CD3G,CD7,DPP4,FLT3LG,GRAP2,GZMM,ICOS,IL7R,ITK,LCK,LEF1,LY9,SH2D1A,SIRPG,TCF7,TRAC,TRAT1,TRAV13-1,TRBC1,UBASH3A,ZAP70,RASGRP2,CD40LG,CD69,PTPRCAP,CCL5,CD3E,CD6,CD96,CTSW,GPR171,GZMA,GZMK,KLRB1,NKG7,RASA3,GPR25,CCR6,CD28,CD4,CTLA4,DGKA,EPB41,ETS1,FBXL8,PBXIP1,PTGER2,RCAN3,RPL10L,ST8SIA1,TRAV13-2,TRAV21,TRAV8-6,TRAV9-2,ZFP36L2	62	-0.200151	-1.84703	0.0144346	0.0282198	0.1352	6677	-0.202405	-1.87353	0.0120216	0.0335525	0.1213	3813
T CELLS CD8	IGKC,CD27,LIME1,RPL3P7,CD69,FAIM3,LTB,PTPRCAP,BCL11B,CCL5,CD2,CD247,CD3D,CD3E,CD3G,CD6,CD7,CD8A,CD8B,CD96,CRTAM,CST7,CTSW,DPP4,DSC1,DUSP2,FLT3LG,GNLY,GPR171,GRAP2,GZMA,GZMB,GZMH,GZMK,GZMM,ICOS,IL7R,ITK,KLRB1,KLRC3,KLRC4,KLRD1,KLRF1,KLRK1,LAG3,LCK,LEF1,LY9,MAP4K1,MAP9,NCR3,NKG7,PIK3IP1,PRF1,PTGDR,PVRIG,RASA3,SH2D1A,SIRPG,TCF7,TRAC,TRAT1,TRAV12-2,TRAV13-1,TRBC1,TRDC,UBASH3A,ZAP70	67	-0.186676	-1.79188	0.0156313	0.0339194	0.1787	6677	-0.200735	-1.93199	0.00919265	0.029257	0.0906	9307
PLASMA CELLS	CD79A,FCRL2,GUSBP11,HLA-DOB,IGHD,IGHM,IGKC,IGLL3P,P2RX5,PNOC,SIK1,CD27,DENND5B,GNG7,TMEM156,TNFRSF17,EAF2,ABCB9,AMPD1,ANGPT4,ATXN8OS,C11orf80,CCR10,CD38,GPR25,HIST1H2AE,HIST1H2BG,IGHE,KCNA3,KCNG2,LIME1,LOC100130100,MAN1A1,MANEA,MAST1,MROH7,MZB1,PAX7,PDK1,RASGRP3,REN,RGS13,RPL3P7,SPAG4,ST6GALNAC4,TGM5,UGT2B17,ZBP1,ZNF165,	37	0.247642	1.7872	0.0178535	0.0443467	0.1864	7031	0.229334	1.6601	0.0321334	0.0839415	0.3264	4511
T CELLS CD4 NAIVE	CD27,LIME1,RPL3P7,FAIM3,LTB,BCL11B,CD2,CD247,CD3D,CD3G,CD7,DPP4,DSC1,FLT3LG,GRAP2,GZMM,ICOS,IL7R,ITK,LCK,LEF1,LY9,MAP4K1,MAP9,SH2D1A,SIRPG,TCF7,TRAC,TRAT1,TRAV13-1,TRBC1,UBASH3A,ZAP70,RASGRP2,ACAP1,ANKRD55,ATHL1,CCR7,CD40LG,CXorf57,EPHA1,FLJ13197,GAL3ST4,GALR1,GPR1,LAT,MAP4K2,SERGEF,VILL,WNT7A,ZNF204P,ZNF324	49	-0.213779	-1.7651	0.0211098	0.0345265	0.1992	6275	-0.192845	-1.58419	0.0475805	0.10622	0.4224	6998
MONOCYTES	VNN2,FOSB,AIF1,APOBEC3A,AQP9,ASGR1,ASGR2,BST1,C5AR1,CCR2,CD1D,CD33,CD68,CDA,CFP,CHST15,CLEC4A,CLEC7A,CREB5,CSF3R,FAM198B,FCN1,FES,FPR1,FZD2,HCK,HK3,HNMT,HPSE,IGSF6,LILRA2,LILRA3,LILRB2,LST1,MEFV,MNDA,MS4A6A,NCF2,NFE2,NLRP3,NOD2,P2RY13,PADI4,RNASE2,RNASE6,S100A12,SLC15A3,TLR2,TLR7,TLR8,UPK3A,VNN1	51	-0.196763	-1.65426	0.0299437	0.0555126	0.3242	1716	-0.166215	-1.4006	0.103734	0.174334	0.721	3623
EOSINOPHILS	IL18R1,BPI,MS4A3,RGS13,CLC,IL1RL1,P2RY14,C3AR1,ST3GAL6,ALOX15,NCF2,P2RY13,PADI4,RNASE2,CD244,IL18RAP,MGAM,PLEKHG3,RGS1,BANK1,BCL2A1,C5AR2,DACH1,DAPK2,DEPDC5,DPEP2,EMR1,EMR2,EMR3,EPN2,FFAR2,GIPR,GPR183,GPR65,GPR97,IL5RA,LRMP,MAK,MXD1,P2RY10,P2RY2,PDE6C,PKD2L2,REPS2,RRP12,SAMSN1,SMPD3,SMPDL3B,TREML2,TRPM6,ZNF222,	50	0.198436	1.66216	0.034159	0.0553553	0.3202	6341	0.177402	1.48458	0.0729146	0.126049	0.59	4957
T CELLS GAMMA DELTA	CD2,CD247,CD3D,CD3G,LCK,SH2D1A,UBASH3A,GZMM,SIRPG,TRBC1,MAP4K1,GPR171,SIT1,IL2RB,SKAP1,LAG3,TCF7,KLRB1,LAT,PVRIG,GZMB,LY9,CCL5,GZMA,GZMK,CD8A,CD8B,CST7,DUSP2,GNLY,GZMH,KLRD1,KLRK1,PRF1,PTGDR,TRDC,GPR18,BFSP1,BRSK2,CCR5,CD160,CD244,CD300A,CDH12,COLQ,CXCR6,GFI1,GYPE,IL18RAP,KLRG1,KRT18P50,LHCGR,MAGEA11,PLEKHG3,SCN9A,TARDBPP1,VNN2,ZNF442	53	-0.184961	-1.58644	0.0444312	0.0697371	0.4185	4702	-0.24144	-2.07474	0.0038191	0.015448	0.0395	3055
T CELLS FOLLICULAR HELPER	CD2,CD247,CD3D,CD3G,CD7,ICOS,LCK,SH2D1A,TRAC,TRAT1,UBASH3A,CD40LG,CTLA4,LAG3,CXCL13,GPR19,LTA,TNFRSF4,CD27,RPL3P7,FAIM3,BCL11B,GZMM,ITK,LEF1,SIRPG,TCF7,TRAV13-1,TRBC1,ZAP70,CD69,PTPRCAP,KLRB1,DGKA,ST8SIA1,TRAV8-6,TRAV9-2,MAP4K1,MAP9,ATHL1,LAT,PVRIG,SIK1,CXCR5,CA8,CHI3L2,FOSB,FZD3,ICA1,IL21,PASK,PDCD1,RGS1,SLC7A10,TRIB2,TSHR,ZBTB10,	54	-0.176876	-1.54529	0.0561376	0.0784051	0.4848	7291	-0.151967	-1.31655	0.143	0.205955	0.8346	5780
MACROPHAGES M0	AQP9,C5AR1,CD68,FAM198B,HK3,IGSF6,NCF2,SLC15A3,VNN1,TNFSF14,ACP5,ADAMDEC1,BHLHE41,CCDC102B,CCL18,CCL22,CCL7,CHI3L1,COL8A2,CSF1,CXCL3,CXCL5,CYP27A1,DCSTAMP,GPC4,MARCO,MMP9,PLA2G7,PPBP,QPCT,SLAMF8,SLC12A8,TREM2,	29	-0.213502	-1.37283	0.121266	0.153034	0.7521	2911	-0.114183	-0.731249	0.808664	0.809776	1	1628
B CELLS MEMORY	ADAM28,BACH2,BANK1,BLK,CD180,CD19,CD1C,CD22,CD37,CD69,CD72,CD79A,CD79B,CR2,CXCR5,FAIM3,FCGR2B,FCRL2,FRK,GPR18,GUSBP11,HHEX,HLA-DOB,IGHD,IGHM,IGKC,IGLL3P,IRF8,KIAA0226L,LTB,LY86,MS4A1,NMBR,P2RX5,PNOC,PTPRCAP,RALGPS2,RASGRP2,SIK1,SLC12A1,SPIB,STAP1,VPREB3,AIM2,ALOX5,CCR6,CD27,CLCA3P,DENND5B,FAM65B,GNG7,IFNA10,IL7,MBL2,NPIPB15,SIT1,SP140,TMEM156,TNFRSF13B,TNFRSF17,TRAF4,ZBTB32	57	0.153993	1.36456	0.123817	0.154675	0.7715	7450	0.12644	1.12768	0.297217	0.369147	0.9769	5473
MAST CELLS ACTIVATED	CD33,FCER1A,SLC12A8,IL18R1,BPI,MS4A3,RGS13,ATP8B4,CLC,CMA1,CPA3,CTSG,HDC,HPGDS,MS4A2,MYB,NOX3,NTRK1,P2RX1,PRG2,RAB27B,STXBP6,TPSAB1,CCL20,CCL1,CXCL3,GZMB,CSF2,CCL4,IL3,HOXA1,IL1A,IL1B,IL1RL1,IL5,LINC00597,MARCH3,TEC	27	-0.203136	-1.27158	0.182346	0.212747	0.8793	1638	-0.208313	-1.28602	0.169982	0.214526	0.8675	4142
MACROPHAGES M2	SLC15A3,ADAMDEC1,CHI3L1,TLR8,CCL8,CLIC2,EBI3,GGT5,SIGLEC1,CD68,FAM198B,CCL18,TREM2,AIF1,CFP,CLEC4A,FES,FZD2,MS4A6A,P2RY13,NME8,CD4,ALOX15,CCL13,CCL14,CCL23,CD209,CLEC10A,CRYBB1,FRMD4A,GSTT1,HRH1,HTR2B,NPL,PDCD1LG2,RENBP,WNT5B,	29	-0.195051	-1.24153	0.19445	0.223327	0.9079	818	-0.134235	-0.866945	0.617671	0.655992	0.9994	3693
B CELLS NAIVE	ABCB4,ADAM28,BACH2,BANK1,BCL7A,BEND5,BLK,BRAF,CD180,CD19,CD1C,CD22,CD37,CD69,CD72,CD79A,CD79B,CR2,CXCR5,EAF2,FAIM3,FCER2,FCGR2B,FCRL2,FRK,GPR18,GUSBP11,HHEX,HLA-DOB,IGHD,IGHM,IGKC,IGLL3P,IL4R,IRF8,KIAA0226L,LINC00921,LTB,LY86,MEP1A,MICAL3,MS4A1,NIPSNAP3B,NMBR,P2RX5,P2RY14,PNOC,PSG2,PTPRCAP,RALGPS2,RASGRP2,SELL,SIK1,SLC12A1,SPIB,STAP1,TCL1A,UGT1A8,VPREB3,ZNF286A	54	0.136101	1.17878	0.246228	0.248543	0.9528	6055	0.122988	1.06296	0.358322	0.362371	0.9911	5311
T CELLS CD4 MEMORY ACTIVATED	CD2,CD247,CD3D,CD3G,CD7,DPP4,ICOS,LCK,SH2D1A,TRAC,TRAT1,UBASH3A,CD40LG,CD6,GPR171,NKG7,CD28,CTLA4,GZMB,LAG3,CCL20,CDC25A,CSF2,CXCL13,GPR19,IFNG,IL12RB2,IL17A,IL26,IL2RA,IL3,IL4,IL9,LTA,ORC1,PMCH,RRP9,SKA1,TNFRSF4,TNIP3	34	-0.142839	-0.991634	0.44829	0.475501	0.9971	7291	-0.182439	-1.25963	0.187725	0.221186	0.8941	7629
MAST CELLS RESTING	CD33,FCER1A,SLC12A8,IL18R1,GFI1,BPI,CEACAM8,MS4A3,ST8SIA1,RGS13,STAP1,P2RY14,ADAMTS3,ADRB2,ATP8B4,BMP2K,C3AR1,CLC,CMA1,CPA3,CRISP3,CTSG,FAM124B,FAM174B,HDC,HPGDS,LTC4S,MS4A2,MYB,NOX3,NTRK1,P2RX1,PAQR5,PRG2,RAB27B,SEPT8,STXBP6,TPSAB1	32	-0.142617	-0.958838	0.49669	0.49166	0.9989	3528	-0.154866	-1.04073	0.387342	0.436732	0.9918	5503

## Sheet: legend
		Whole blood transcriptome profile at hospital admission discriminates between patients with ST-segment elevation and non-ST-segment elevation acute myocardial infarction
		Scientific Reports
		Mattia Chiesa1, Luca Piacentini1, Elisa Bono1, Valentina Milazzo2, Jeness Campodonico2, Giancarlo Marenzi2, Gualtiero I. Colombo1
		1Unit of Immunology and Functional Genomics and 2Unit of Intensive Cardiac Care, Centro Cardiologico Monzino IRCCS, Milano, Italy.
		Corresponding author:
		Dr. Gualtiero I. Colombo, MD, PhD
		E-mail: gualtiero.colombo@cardiologicomonzino.it
	Gene set name	Enriched annotation term associated with genes differently modulated in STEMI vs. NSTEMI patients
	GO_ID	Unique identifier of the Gene Ontology (Biological Process) gene set *
	Genes	Genes involved in the process
	Size	Number of genes in the gene set after filtering out those genes not in the expression dataset
	ES	Enrichment score for the gene set
	NES	Normalized enrichment score, i.e. the enrichment score for the gene set after normalization for its size across analysed gene sets
	NOM P-value	Nominal P-value, i.e. statistical significance of the enrichment score
	FDR q-value	False discovery rate-adjusted statistical significance
	FWER P-value	Familywise-error rate
	Rank at max	The position in the ranked list at which the maximum enrichment score occurred
	Footnotes	blue text (NES, GO_ID) = gene set associated with NSTEMI red text (NES, GO_ID) = gene set associated with STEMI Significant tests (FDR q-value < 0.05) are highlighted in green
