# Supplementary material for: Whole blood transcriptome profile at hospital admission discriminates between patients with ST-segment elevation and non-ST-segment elevation acute myocardial infarction
Source: Sci Rep. 2020 May 26;10:8731. doi: 10.1038/s41598-020-65527-7 (PMC7250845; doi:10.1038/s41598-020-65527-7)
Supplement: Supplementary file 4 — Supplemental Material 4. [file 41598_2020_65527_MOESM4_ESM.xlsx]

## Sheet: cTnI_peak
Table S3 | Regression analysis for cardiac troponin I (cTnI) peak prediction based on gene expression levels on admission The table shows genes significant at a false discovery rate (FDR) < 0.05 (highlighted in green) both in the uncorrected and in the admission cTnI-corrected model.
	Non-corrected model					admission cTnI-corrected model
Gene name	R2	adjusted R2	β coefficient	P-value	FDR	R2	adjusted R2	β coefficient	P-value	FDR
ZFPL1	0.69	0.68	11.34	1.48979e-08	0.000397547	0.75	0.73	9.9	2.23572e-07	0.00597654
TP53RK	0.61	0.6	-11.8	3.6443e-07	0.00371628	0.65	0.62	-10.14	2.06571e-05	0.0237906
MALAT1	0.6	0.59	3.46	4.51441e-07	0.00371628	0.65	0.62	2.95	1.98048e-05	0.0237906
RNF149	0.59	0.58	11.06	6.88954e-07	0.00371628	0.68	0.65	9.42	6.76865e-06	0.0176095
NUPL1	0.59	0.57	9.78	8.03773e-07	0.00371628	0.66	0.63	8.29	1.52684e-05	0.0214852
IFRD1	0.58	0.57	5.54	8.84692e-07	0.00371628	0.63	0.6	4.71	4.96417e-05	0.0289679
XLOC_011382	0.58	0.57	2.19	9.74986e-07	0.00371628	0.69	0.67	1.88	3.17144e-06	0.0127688
MXD1	0.57	0.55	6.11	1.41271e-06	0.00470253	0.62	0.6	5.14	5.26644e-05	0.0289679
TMEM55B	0.56	0.54	10.46	2.2713e-06	0.00662812	0.64	0.61	8.78	3.24609e-05	0.0264523
NPEPPS	0.55	0.53	13.71	2.80804e-06	0.00662812	0.63	0.6	11.47	4.5738e-05	0.0283563
FNIP2	0.55	0.53	-7.59	3.08376e-06	0.00662812	0.7	0.67	-6.62	2.82907e-06	0.0127688
HIF1A	0.54	0.53	8.63	3.38704e-06	0.00662812	0.71	0.69	7.64	1.25598e-06	0.011206
CXCR4	0.54	0.53	5.9	3.40547e-06	0.00662812	0.67	0.64	5.05	9.13047e-06	0.018321
XLOC_029161	0.54	0.53	-6.46	3.50055e-06	0.00662812	0.59	0.56	-5.38	0.00015258	0.0428525
SNHG12	0.54	0.52	6.74	3.94654e-06	0.00662812	0.59	0.56	5.59	0.000163609	0.0442854
CHUK	0.54	0.52	7.6	4.03165e-06	0.00662812	0.7	0.68	6.69	1.97022e-06	0.0127688
SRGN	0.54	0.52	7.01	4.26027e-06	0.00662812	0.56	0.52	5.99	0.000538688	0.0629843
XLOC_046809	0.53	0.52	2.71	4.5036e-06	0.00662812	0.63	0.6	2.27	4.55332e-05	0.0283563
SYAP1	0.53	0.52	5.91	4.72146e-06	0.00662812	0.65	0.62	5.01	2.02213e-05	0.0237906
ATP6V1G1	0.53	0.51	11.63	5.14913e-06	0.00687036	0.61	0.58	9.66	7.94334e-05	0.0322561
XLOC_023290	0.52	0.5	2.57	6.66321e-06	0.00846169	0.61	0.58	2.13	8.09926e-05	0.0322561
PDE4B	0.52	0.5	6.56	7.06659e-06	0.0085743	0.64	0.61	5.53	3.39406e-05	0.0264523
SIRT7	0.52	0.5	11.25	7.5509e-06	0.00865111	0.6	0.57	9.28	0.000144205	0.042372
CYTH4	0.52	0.5	-7.62	7.995e-06	0.00865111	0.67	0.64	-6.58	1.03199e-05	0.018321
DCAF7	0.51	0.5	-15.56	8.24422e-06	0.00865111	0.63	0.6	-13.07	4.26784e-05	0.0283563
RBBP4	0.51	0.5	-14.76	8.64965e-06	0.00865111	0.58	0.55	-12.1	0.000272373	0.0505907
CSNK1D	0.51	0.49	10.38	9.27443e-06	0.00865111	0.61	0.59	8.64	7.42542e-05	0.0322561
XLOC_024840	0.51	0.49	2.45	9.28617e-06	0.00865111	0.59	0.56	2.01	0.000207108	0.0485245
VPS37B	0.51	0.49	9.03	9.73612e-06	0.00865111	0.58	0.55	7.38	0.000280074	0.0507825
XLOC_024841	0.51	0.49	3.25	9.90294e-06	0.00865111	0.63	0.6	2.73	5.047e-05	0.0289679
AMN1	0.51	0.49	6.35	1.031e-05	0.00865111	0.67	0.65	5.56	7.26084e-06	0.0176095
TAZ	0.51	0.49	10.2	1.04916e-05	0.00865111	0.6	0.57	8.42	0.000124217	0.0394552
SAFB2	0.51	0.49	8.82	1.07235e-05	0.00865111	0.56	0.53	7.19	0.000455405	0.0601518
MYCL	0.5	0.49	-3.39	1.12505e-05	0.00886751	0.54	0.51	-2.78	0.000809144	0.0718147
CD99L2	0.5	0.48	-8.9	1.21706e-05	0.00930023	0.64	0.61	-7.55	3.47438e-05	0.0264523
EID1	0.5	0.48	-13.2	1.27874e-05	0.00933835	0.59	0.56	-10.82	0.000190135	0.0461181
ZBTB48	0.5	0.48	11.05	1.31313e-05	0.00933835	0.59	0.56	9.08	0.000167641	0.0442854
PLAUR	0.5	0.48	4.34	1.35171e-05	0.00933835	0.59	0.56	3.56	0.000172762	0.0444059
INO80	0.5	0.48	-11.03	1.39646e-05	0.00933835	0.58	0.55	-9	0.000273655	0.0505907
MRPS23	0.5	0.48	-9.35	1.39782e-05	0.00933835	0.57	0.54	-7.61	0.000369189	0.0547512
SRSF2	0.49	0.48	7.33	1.49968e-05	0.00976134	0.58	0.55	5.98	0.000261261	0.050149
ANKRD37	0.49	0.47	2.9	1.5701e-05	0.00976411	0.6	0.57	2.4	0.000121808	0.0391561
TMEM120A	0.49	0.47	7.2	1.57959e-05	0.00976411	0.63	0.61	6.13	3.61044e-05	0.0267551
ANO6	0.49	0.47	-6.41	1.62206e-05	0.00976411	0.61	0.58	-5.34	8.87745e-05	0.0329066
PROSC	0.49	0.47	-11.53	1.67307e-05	0.00976411	0.52	0.49	-9.41	0.00147319	0.0883283
XLOC_035737	0.49	0.47	2.6	1.68771e-05	0.00976411	0.61	0.59	2.17	7.53316e-05	0.0322561
RNF135	0.49	0.47	-11.19	1.72335e-05	0.00976411	0.66	0.63	-9.76	1.35061e-05	0.0211879
HNRNPH1	0.49	0.47	8.82	1.85392e-05	0.0100845	0.56	0.53	7.14	0.00043625	0.0590842
EMC1	0.48	0.47	-10.05	1.9292e-05	0.0100845	0.61	0.58	-8.41	8.03645e-05	0.0322561
MFSD11	0.48	0.46	9.16	2.0284e-05	0.0100845	0.57	0.54	7.44	0.000346827	0.0531377
RN7SL230P	0.48	0.46	-1.89	2.06877e-05	0.0100845	0.58	0.55	-1.54	0.000281977	0.0507825
PXMP4	0.48	0.46	-9.59	2.08927e-05	0.0100845	0.55	0.52	-7.72	0.000679787	0.068443
TAF1D	0.48	0.46	9.07	2.10475e-05	0.0100845	0.58	0.54	7.39	0.000285498	0.0507825
C15orf40	0.48	0.46	10.81	2.10579e-05	0.0100845	0.57	0.54	8.8	0.000299396	0.0512128
NCAPD2	0.48	0.46	-10.4	2.11631e-05	0.0100845	0.63	0.6	-8.86	4.20496e-05	0.0283563
FAM86B3P	0.48	0.46	4.34	2.12877e-05	0.0100845	0.61	0.59	3.65	7.53465e-05	0.0322561
TRABD	0.48	0.46	7.5	2.20834e-05	0.0100845	0.68	0.65	6.69	6.56738e-06	0.0176095
XLOC_049159	0.48	0.46	3.03	2.21622e-05	0.0100845	0.56	0.53	2.45	0.00041903	0.0579282
CD244	0.48	0.46	-6.07	2.23282e-05	0.0100845	0.69	0.67	-5.51	3.3457e-06	0.0127688
RAD21	0.48	0.46	14.94	2.37563e-05	0.0105412	0.59	0.56	12.3	0.000181599	0.0454559
PPP5C	0.48	0.46	-10.99	2.41093e-05	0.0105412	0.65	0.63	-9.59	1.84499e-05	0.0237906
BCL9L	0.47	0.46	-9.38	2.55615e-05	0.0110059	0.56	0.53	-7.57	0.000485873	0.0608404
CUTC	0.47	0.46	7.91	2.61647e-05	0.0110059	0.61	0.58	6.61	0.000100437	0.03526
CAMLG	0.47	0.45	13.69	2.638e-05	0.0110059	0.53	0.49	10.95	0.00130547	0.0847854
CX3CR1	0.47	0.45	-3.96	2.7817e-05	0.0114113	0.63	0.61	-3.4	3.76595e-05	0.0271858
CCNL2	0.47	0.45	9.33	2.95318e-05	0.0116253	0.6	0.57	7.74	0.000149021	0.042372
RRP1B	0.47	0.45	-8.72	3.00385e-05	0.0116253	0.6	0.57	-7.29	0.000113713	0.0374565
TCIRG1	0.47	0.45	9.5	3.02663e-05	0.0116253	0.67	0.64	8.48	9.82002e-06	0.018321
TAB1	0.47	0.45	-8.92	3.04871e-05	0.0116253	0.55	0.52	-7.15	0.000660946	0.0677828
CPVL	0.47	0.45	-3.71	3.05098e-05	0.0116253	0.55	0.52	-2.98	0.000592402	0.0646473
BEST1	0.47	0.45	7.37	3.21893e-05	0.0120065	0.6	0.57	6.12	0.000149281	0.042372
DCLRE1B	0.47	0.45	-5.39	3.23657e-05	0.0120065	0.55	0.52	-4.32	0.000619581	0.0659568
XLOC_004979	0.46	0.44	3.6	3.41097e-05	0.0122377	0.53	0.49	2.86	0.00129158	0.0846491
ANKZF1	0.46	0.44	7.5	3.41368e-05	0.0122377	0.58	0.55	6.17	0.000225729	0.0493662
NOTCH2	0.46	0.44	-7.61	3.44002e-05	0.0122377	0.6	0.57	-6.38	0.000110241	0.0374565
BAHD1	0.46	0.44	-7.84	3.56349e-05	0.0123703	0.54	0.51	-6.26	0.000804403	0.0718147
HTR7P1	0.46	0.44	-4.06	3.56791e-05	0.0123703	0.53	0.5	-3.23	0.00109904	0.0808504
TOB1	0.46	0.44	5.01	3.68629e-05	0.0125299	0.72	0.7	4.76	9.13846e-07	0.011206
ATP6V0B	0.46	0.44	7.66	3.70509e-05	0.0125299	0.56	0.53	6.18	0.000487982	0.0608404
ABHD5	0.46	0.44	6.63	4.00841e-05	0.0133076	0.59	0.56	5.5	0.000174848	0.0444297
ZNF576	0.46	0.44	-5.76	4.04056e-05	0.0133076	0.57	0.54	-4.69	0.00034306	0.0531377
DHX34	0.46	0.44	10.08	4.20421e-05	0.0134336	0.52	0.49	7.97	0.00151333	0.0889365
XLOC_031076	0.46	0.44	-2.42	4.26054e-05	0.0134336	0.52	0.49	-1.91	0.00158067	0.0910883
AKTIP	0.46	0.44	6.75	4.27582e-05	0.0134336	0.58	0.55	5.56	0.00024724	0.049727
G0S2	0.46	0.44	1.9	4.30418e-05	0.0134336	0.51	0.48	1.5	0.00216332	0.104376
XLOC_023278	0.46	0.44	7.41	4.3285e-05	0.0134336	0.61	0.59	6.31	7.54879e-05	0.0322561
XLOC_029417	0.45	0.43	3.29	4.47939e-05	0.0135504	0.59	0.56	2.73	0.00017309	0.0444059
GALNT6	0.45	0.43	-4.67	4.51619e-05	0.0135504	0.57	0.53	-3.79	0.000402161	0.0570748
SUFU	0.45	0.43	-11.07	4.52138e-05	0.0135504	0.55	0.52	-8.91	0.000572237	0.0636161
TMBIM4	0.45	0.43	9.26	4.93283e-05	0.0143339	0.52	0.48	7.29	0.00169029	0.0930039
GIMAP6	0.45	0.43	-6.36	4.95268e-05	0.0143339	0.53	0.5	-5.04	0.00118436	0.082263
SASS6	0.45	0.43	5.48	4.98695e-05	0.0143339	0.56	0.53	4.44	0.000475364	0.0608404
DCLRE1A	0.45	0.43	-5.69	5.03702e-05	0.0143339	0.54	0.5	-4.52	0.000962045	0.0769039
XLOC_003871	0.45	0.43	-2.81	5.05117e-05	0.0143339	0.49	0.45	-2.22	0.00416037	0.131274
TMTC4	0.45	0.43	-5.89	5.25964e-05	0.0147728	0.53	0.5	-4.66	0.00119406	0.082263
HTR5BP	0.45	0.43	-2.25	5.3779e-05	0.0147934	0.6	0.57	-1.89	0.000131289	0.0402635
RAB9A	0.45	0.43	8.61	5.39908e-05	0.0147934	0.53	0.5	6.81	0.00118434	0.082263
MMP9	0.45	0.43	2.21	5.4814e-05	0.0147934	0.56	0.52	1.78	0.000568352	0.0636161
LBX2-AS1	0.45	0.43	-2.11	5.55519e-05	0.0147934	0.51	0.47	-1.65	0.00234152	0.107229
PPARGC1B	0.45	0.43	-4.15	5.5682e-05	0.0147934	0.67	0.64	-3.77	9.98989e-06	0.018321
NDUFB10	0.45	0.43	6.44	5.59625e-05	0.0147934	0.57	0.54	5.28	0.000320295	0.0517927
XKR7	0.44	0.42	-2.16	5.85957e-05	0.0152056	0.56	0.53	-1.76	0.000448586	0.0598436
JMJD8	0.44	0.42	8.04	5.8654e-05	0.0152056	0.5	0.47	6.28	0.0026991	0.115829
HNRNPDL	0.44	0.42	8.47	6.14525e-05	0.0157777	0.52	0.49	6.67	0.00146277	0.0880995
FUS	0.44	0.42	4.81	6.23686e-05	0.0157821	0.52	0.48	3.77	0.00166991	0.0926298
XLOC_027659	0.44	0.42	3.61	6.26887e-05	0.0157821	0.56	0.52	2.92	0.000557112	0.0629843
CYTIP	0.44	0.42	8.59	6.34597e-05	0.0158341	0.57	0.54	7.04	0.000346698	0.0531377
S100A6	0.44	0.42	5.15	6.48545e-05	0.0159027	0.52	0.48	4.03	0.00183992	0.0970175
EID3	0.44	0.42	4.59	6.53439e-05	0.0159027	0.57	0.53	3.75	0.00039524	0.0565241
CLK1	0.44	0.42	8.73	6.59595e-05	0.0159027	0.55	0.52	7.04	0.0005918	0.0646473
CCDC84	0.44	0.42	5.31	6.80097e-05	0.0159027	0.56	0.52	4.29	0.000547668	0.0629843
NDUFS7	0.44	0.42	8.37	6.92712e-05	0.0159027	0.58	0.55	6.92	0.000277388	0.0506917
XLOC_026530	0.44	0.42	2.17	6.95508e-05	0.0159027	0.57	0.54	1.78	0.000386227	0.056005
IVNS1ABP	0.44	0.42	5.38	6.9552e-05	0.0159027	0.53	0.49	4.24	0.00130856	0.0847854
ZNF79	0.44	0.42	-4.82	6.98991e-05	0.0159027	0.54	0.51	-3.86	0.000797373	0.0718147
RPL13AP5	0.44	0.42	-2.1	7.08459e-05	0.0159027	0.64	0.61	-1.85	3.31519e-05	0.0264523
XLOC_053147	0.44	0.42	-3.53	7.11416e-05	0.0159027	0.6	0.57	-3.01	0.000112047	0.0374565
DAG1	0.44	0.42	-6.49	7.23617e-05	0.0159027	0.59	0.56	-5.46	0.000162698	0.0442854
CHD9	0.44	0.42	-8.07	7.24052e-05	0.0159027	0.62	0.6	-7.05	5.31817e-05	0.0289679
CCNH	0.44	0.42	8.23	7.27008e-05	0.0159027	0.55	0.52	6.63	0.000626999	0.0663848
ZEB2	0.44	0.42	-7.98	7.28556e-05	0.0159027	0.56	0.53	-6.47	0.000519216	0.0629691
PTPN9	0.44	0.42	-9.01	7.31537e-05	0.0159027	0.59	0.56	-7.58	0.000172031	0.0444059
XLOC_040996	0.43	0.41	4.36	7.40664e-05	0.0159027	0.55	0.52	3.52	0.000637604	0.0667134
PANX1	0.43	0.41	-4.99	7.48419e-05	0.0159027	0.52	0.48	-3.91	0.00189655	0.0988317
NDEL1	0.43	0.41	10.48	7.50544e-05	0.0159027	0.51	0.48	8.18	0.00203722	0.102242
SNRPB	0.43	0.41	8.67	7.5086e-05	0.0159027	0.54	0.5	6.88	0.00106796	0.08072
NAMPT	0.43	0.41	6.14	7.63557e-05	0.0159252	0.51	0.47	4.78	0.00230155	0.106517
NABP1	0.43	0.41	8.18	7.63907e-05	0.0159252	0.55	0.52	6.58	0.000672739	0.0680288
RANBP2	0.43	0.41	6.4	7.76104e-05	0.01605	0.55	0.52	5.15	0.000673123	0.0680288
NUP188	0.43	0.41	-12.65	8.1617e-05	0.0167475	0.55	0.51	-10.15	0.00075513	0.0714455
RIN2	0.43	0.41	-4.95	8.23783e-05	0.0167826	0.54	0.51	-3.97	0.000804075	0.0718147
MIR17HG	0.43	0.41	2.54	8.39723e-05	0.0169515	0.6	0.57	2.16	0.000130116	0.0402635
XLOC_004553	0.43	0.41	3.09	8.45141e-05	0.0169515	0.58	0.55	2.57	0.000267051	0.0505907
FCF1	0.43	0.41	7.84	8.64717e-05	0.0172232	0.57	0.53	6.43	0.000405038	0.057161
YPEL3	0.43	0.41	8.18	8.841e-05	0.0174711	0.57	0.54	6.73	0.000374967	0.0551473
U2AF1	0.43	0.41	6.1	9.06335e-05	0.0177743	0.53	0.49	4.8	0.00143806	0.087446
MRPL3	0.43	0.41	-9.13	9.24075e-05	0.0178705	0.54	0.5	-7.28	0.000970896	0.0769039
NKIRAS2	0.43	0.41	-9.63	9.27978e-05	0.0178705	0.63	0.6	-8.52	4.49396e-05	0.0283563
C12orf79	0.43	0.41	6.6	9.31224e-05	0.0178705	0.61	0.58	5.68	0.000105221	0.0364598
RP11-550F7.1	0.42	0.4	4.18	9.55338e-05	0.0182003	0.53	0.49	3.3	0.00142492	0.0873985
ZBED3	0.42	0.4	-5.99	9.95994e-05	0.0188443	0.52	0.49	-4.7	0.00160709	0.0916212
SIGMAR1	0.42	0.4	-11.69	0.000100292	0.0188443	0.55	0.52	-9.48	0.000612381	0.0659568
CRTAP	0.42	0.4	-7.63	0.000101394	0.0189181	0.56	0.53	-6.27	0.000425398	0.0583824
NDNL2	0.42	0.4	8.98	0.000103161	0.019087	0.54	0.51	7.2	0.000838408	0.072865
YPEL5	0.42	0.4	6.72	0.000103753	0.019087	0.5	0.46	5.18	0.00326832	0.122241
XLOC_023293	0.42	0.4	3.09	0.000104445	0.019087	0.53	0.5	2.46	0.00109058	0.0808504
MDC1	0.42	0.4	-8.83	0.000105444	0.0191384	0.54	0.5	-7.05	0.000971351	0.0769039
ATP10D	0.42	0.4	-6.78	0.000106939	0.0191842	0.57	0.54	-5.64	0.000306293	0.0517228
CCAR2	0.42	0.4	-14.21	0.000107432	0.0191842	0.52	0.49	-11.15	0.0016508	0.092401
FOS	0.42	0.4	4.15	0.000108185	0.0191842	0.47	0.43	3.17	0.00648544	0.152862
HNRNPU-AS1	0.42	0.4	8.32	0.000108572	0.0191842	0.49	0.46	6.4	0.00356424	0.124315
FAM89B	0.42	0.4	-3.12	0.000109778	0.0192697	0.61	0.59	-2.73	7.61019e-05	0.0322561
CCNF	0.42	0.4	-4.95	0.00011217	0.0195478	0.52	0.49	-3.89	0.00162125	0.0916453
RP11-493G17.4	0.42	0.4	-2.54	0.000112828	0.0195478	0.55	0.52	-2.06	0.000620485	0.0659568
CSNK1G3	0.42	0.4	9.74	0.000115532	0.0198872	0.5	0.47	7.54	0.00267323	0.115412
ACOT4	0.42	0.4	-1.73	0.000116736	0.0199656	0.54	0.5	-1.38	0.000983629	0.0774165
XLOC_018833	0.42	0.4	2.11	0.000117489	0.0199664	0.55	0.51	1.7	0.000765826	0.0718147
PSMD9	0.42	0.4	6.66	0.000119351	0.0201545	0.51	0.47	5.17	0.00230811	0.106517
ITGAL	0.42	0.39	-9.73	0.000120199	0.02017	0.57	0.54	-8.13	0.000298317	0.0512128
NECAP1	0.42	0.39	7.95	0.000121864	0.0203216	0.55	0.52	6.48	0.000579122	0.0641143
CLSTN1	0.41	0.39	-11.82	0.000123373	0.0204454	0.54	0.51	-9.5	0.000870579	0.0742106
RSRC2	0.41	0.39	11.67	0.000126028	0.0207565	0.53	0.49	9.21	0.00144683	0.087535
WDHD1	0.41	0.39	-3.98	0.0001286	0.0209886	0.56	0.52	-3.25	0.000552732	0.0629843
YBX3P1	0.41	0.39	-1.78	0.00012906	0.0209886	0.53	0.49	-1.41	0.00136053	0.0857779
SEC31A	0.41	0.39	-13.06	0.000130872	0.0209886	0.57	0.54	-10.87	0.000355713	0.0536101
XLOC_011219	0.41	0.39	1.97	0.000130899	0.0209886	0.58	0.55	1.66	0.00024127	0.0496527
STX3	0.41	0.39	10.02	0.000131946	0.0209886	0.54	0.51	8.08	0.000803504	0.0718147
IFITM2	0.41	0.39	5.11	0.000132157	0.0209886	0.63	0.6	4.59	4.32986e-05	0.0283563
XLOC_037040	0.41	0.39	-1.69	0.000133737	0.0210935	0.56	0.52	-1.38	0.000539205	0.0629843
HERC4	0.41	0.39	10.55	0.000134399	0.0210935	0.46	0.42	7.97	0.00867153	0.168634
UTP15	0.41	0.39	-7.39	0.000138715	0.0216436	0.51	0.47	-5.75	0.00230176	0.106517
THEMIS2	0.41	0.39	9.42	0.000141028	0.0217573	0.55	0.51	7.62	0.000781336	0.0718147
UBXN11	0.41	0.39	-7.13	0.000142283	0.0217573	0.53	0.5	-5.67	0.00120342	0.0823292
CEBPB	0.41	0.39	5.31	0.000142648	0.0217573	0.57	0.54	4.45	0.000318927	0.0517927
UTRN	0.41	0.39	-8.49	0.000142844	0.0217573	0.6	0.57	-7.32	0.000144675	0.042372
SIMC1	0.41	0.39	-5.68	0.000143521	0.0217573	0.57	0.54	-4.77	0.000299434	0.0512128
SSU72	0.41	0.39	10.36	0.000148707	0.0224161	0.5	0.47	8.01	0.00280438	0.116162
XLOC_036458	0.41	0.39	7.03	0.000150417	0.0225395	0.5	0.47	5.43	0.00270558	0.115829
XLOC_026023	0.41	0.39	-2.51	0.000151779	0.0225395	0.54	0.51	-2.02	0.000917522	0.0757907
PPP6R1	0.41	0.38	-15.32	0.00015206	0.0225395	0.5	0.46	-11.75	0.00342886	0.122513
XLOC_047798	0.41	0.38	2.49	0.000154629	0.0227146	0.52	0.48	1.95	0.00191055	0.0991737
GPBP1	0.41	0.38	18.13	0.000155322	0.0227146	0.54	0.5	14.57	0.000961919	0.0769039
CEP63	0.41	0.38	6.6	0.000155795	0.0227146	0.54	0.51	5.33	0.000848831	0.0730637
HDGF	0.4	0.38	-4.78	0.000156868	0.0227467	0.54	0.51	-3.87	0.000829541	0.0728059
XLOC_051417	0.4	0.38	11.1	0.000159066	0.0229408	0.66	0.63	10.41	1.46502e-05	0.0214852
TMCC3	0.4	0.38	5.26	0.000163675	0.0233185	0.51	0.47	4.08	0.00240734	0.109188
RN7SL767P	0.4	0.38	-2.41	0.000163759	0.0233185	0.57	0.54	-2.02	0.000320254	0.0517927
C5AR1	0.4	0.38	10.65	0.000164307	0.0233185	0.49	0.45	8.09	0.00460684	0.134923
SRSF5	0.4	0.38	11.11	0.00016703	0.0235795	0.49	0.46	8.51	0.00363411	0.125483
SNRPA1	0.4	0.38	7.16	0.000172771	0.0242616	0.51	0.48	5.6	0.00205298	0.102242
PTK2	0.4	0.38	-4.19	0.000174062	0.0243149	0.59	0.56	-3.6	0.000194368	0.0467201
GINS1	0.4	0.38	3.54	0.000175015	0.0243207	0.56	0.53	2.93	0.00051546	0.0629691
IFT20	0.4	0.38	7.68	0.000177122	0.0244789	0.58	0.54	6.5	0.000296566	0.0512128
DMXL1	0.4	0.38	-8.55	0.000178591	0.0244789	0.55	0.52	-6.98	0.000697804	0.0694706
APPBP2	0.4	0.38	10.25	0.000178906	0.0244789	0.53	0.5	8.2	0.00114444	0.0814259
XLOC_043965	0.4	0.38	-2.81	0.000182184	0.0247577	0.51	0.47	-2.18	0.00244411	0.110341
M6PR	0.4	0.38	-9.47	0.000183792	0.0247577	0.57	0.53	-7.93	0.000391001	0.0563908
TRDC	0.4	0.38	-3.31	0.000184109	0.0247577	0.56	0.53	-2.75	0.000463132	0.0602772
EIF4A2	0.4	0.38	9.33	0.000185388	0.0247577	0.49	0.46	7.14	0.00369698	0.126426
TRBV6-5	0.4	0.38	-2.42	0.000185737	0.0247577	0.5	0.47	-1.87	0.00266222	0.115412
MLXIP	0.4	0.38	-6.26	0.000186511	0.0247577	0.51	0.48	-4.89	0.00209739	0.102869
FNTB	0.4	0.38	-2.6	0.000188173	0.0248266	0.55	0.51	-2.12	0.000716945	0.069745
USP15	0.4	0.38	7.92	0.000188891	0.0248266	0.58	0.55	6.73	0.000274939	0.0505907
PDCD4	0.4	0.38	4.66	0.000191442	0.0249238	0.51	0.47	3.62	0.00254585	0.11321
SLC16A3	0.4	0.38	5.27	0.000191959	0.0249238	0.49	0.45	4	0.00470652	0.136198
ZUFSP	0.4	0.38	5.79	0.000192433	0.0249238	0.55	0.52	4.76	0.00064282	0.0669093
TRIB3	0.4	0.37	-3.96	0.000194489	0.0250684	0.61	0.59	-3.54	7.67909e-05	0.0322561
RILPL2	0.4	0.37	7.15	0.000196089	0.025097	0.57	0.53	5.99	0.000410426	0.0573329
PAIP2	0.4	0.37	10.04	0.000196592	0.025097	0.58	0.55	8.61	0.000225187	0.0493662
OTUD3	0.39	0.37	6.57	0.000204253	0.0258407	0.62	0.59	5.94	5.88829e-05	0.0301546
RABGGTB	0.39	0.37	6	0.000204799	0.0258407	0.5	0.46	4.61	0.00336533	0.122513
BRD9	0.39	0.37	15.03	0.000205986	0.0258407	0.56	0.52	12.46	0.000539183	0.0629843
XLOC_037232	0.39	0.37	-1.73	0.000207445	0.0258407	0.51	0.48	-1.36	0.00200837	0.101944
SRSF4	0.39	0.37	10.68	0.00020768	0.0258407	0.51	0.47	8.3	0.00253015	0.112699
XLOC_030392	0.39	0.37	3.42	0.000208229	0.0258407	0.51	0.48	2.68	0.00205445	0.102242
B4GALT1	0.39	0.37	12.08	0.000209355	0.0258602	0.5	0.47	9.36	0.00277399	0.116162
XLOC_000393	0.39	0.37	-1.66	0.000210503	0.0258822	0.52	0.48	-1.31	0.00193508	0.100252
FAM218A	0.39	0.37	1.91	0.000212899	0.025962	0.65	0.62	1.78	2.35102e-05	0.0241155
ABCF2	0.39	0.37	-8.64	0.000213098	0.025962	0.54	0.51	-7.05	0.00080503	0.0718147
HNRNPH3	0.39	0.37	5.24	0.000215216	0.0261008	0.49	0.45	4	0.00389254	0.129058
SRSF9	0.39	0.37	10.18	0.000218959	0.0264337	0.49	0.45	7.74	0.00434746	0.132996
SCAF4	0.39	0.37	-9.02	0.000219959	0.0264337	0.52	0.48	-7.11	0.0018317	0.0969676
CLK3	0.39	0.37	11.64	0.000221135	0.0264337	0.46	0.42	8.65	0.00867146	0.168634
XRCC1	0.39	0.37	-9.52	0.000222617	0.0264337	0.52	0.48	-7.53	0.00171056	0.0933677
TSTA3	0.39	0.37	-3.64	0.000223307	0.0264337	0.56	0.52	-3.03	0.000524335	0.0629843
XLOC_036379	0.39	0.37	-1.59	0.000224438	0.0264337	0.49	0.45	-1.21	0.00424354	0.132114
XLOC_035431	0.39	0.37	1.7	0.000224896	0.0264337	0.54	0.5	1.37	0.0010325	0.0797676
NOL3	0.39	0.37	3.47	0.000229124	0.0268125	0.5	0.47	2.69	0.00265613	0.115412
XLOC_001227	0.39	0.37	1.69	0.000242064	0.0280334	0.59	0.56	1.48	0.000157293	0.043716
XLOC_040636	0.39	0.37	-1.72	0.000242211	0.0280334	0.61	0.58	-1.54	9.98848e-05	0.03526
DYNLT1	0.39	0.37	5.53	0.000242709	0.0280334	0.5	0.46	4.27	0.00306119	0.119709
ZNF93	0.39	0.36	4.86	0.000244026	0.028064	0.58	0.55	4.19	0.000242379	0.0496527
JDP2	0.39	0.36	4.53	0.000249303	0.0285412	0.64	0.61	4.25	2.76158e-05	0.025577
XLOC_021964	0.39	0.36	-1.93	0.000251145	0.0285412	0.52	0.48	-1.52	0.00196477	0.101201
TCEB3	0.39	0.36	-9.86	0.000251384	0.0285412	0.58	0.55	-8.51	0.000243788	0.0496527
C17orf67	0.38	0.36	3.02	0.000255716	0.02891	0.54	0.5	2.46	0.000983336	0.0774165
BCL9	0.38	0.36	-6.17	0.000257199	0.028955	0.5	0.47	-4.78	0.00283283	0.116182
NCF1C	0.38	0.36	3.94	0.000264328	0.0295597	0.49	0.45	3	0.00447098	0.133452
DUSP14	0.38	0.36	-2.8	0.000265704	0.0295597	0.5	0.46	-2.17	0.00294737	0.118076
ANKRD13D	0.38	0.36	11.84	0.000265894	0.0295597	0.54	0.51	9.69	0.000865565	0.0742106
KCTD11	0.38	0.36	-6.37	0.000269221	0.0296889	0.52	0.48	-5.05	0.00180121	0.0963089
TXN	0.38	0.36	4.79	0.000269282	0.0296889	0.46	0.42	3.54	0.00924643	0.172254
NCKAP1L	0.38	0.36	-11.25	0.0002727	0.0299398	0.56	0.53	-9.48	0.000454327	0.0601518
XLOC_019225	0.38	0.36	-2.05	0.000273802	0.0299398	0.47	0.43	-1.52	0.00809689	0.165267
XLOC_027853	0.38	0.36	1.99	0.000279095	0.0302544	0.48	0.44	1.51	0.00520093	0.14091
XLOC_023285	0.38	0.36	2.54	0.000279922	0.0302544	0.56	0.53	2.15	0.000426692	0.0583824
ERC1	0.38	0.36	-8.17	0.000280081	0.0302544	0.53	0.5	-6.63	0.00108142	0.0808504
XLOC_017926	0.38	0.36	1.73	0.000283633	0.0305146	0.49	0.45	1.32	0.00413125	0.131274
USP3	0.38	0.36	8.44	0.000291202	0.0310271	0.64	0.61	7.97	2.78311e-05	0.025577
ERI1	0.38	0.36	8.19	0.00029123	0.0310271	0.45	0.41	5.98	0.0126738	0.195688
XLOC_013361	0.38	0.36	2.97	0.000291886	0.0310271	0.54	0.5	2.42	0.000965173	0.0769039
XLOC_002861	0.38	0.36	-1.96	0.000295172	0.0311896	0.55	0.52	-1.64	0.000593628	0.0646473
NAALADL1	0.38	0.36	-4.82	0.000295752	0.0311896	0.48	0.45	-3.66	0.00472829	0.136384
XLOC_020172	0.38	0.36	1.42	0.000298119	0.0311944	0.5	0.47	1.11	0.00283367	0.116182
AC006116.27	0.38	0.36	-4.33	0.000298136	0.0311944	0.55	0.52	-3.61	0.000635855	0.0667134
LNPEP	0.38	0.36	-12.56	0.000299538	0.0312186	0.54	0.5	-10.28	0.000945007	0.0764052
PABPC1P3	0.38	0.36	-3.72	0.000301759	0.0313278	0.52	0.48	-2.95	0.00180819	0.0963137
HMGXB4	0.38	0.36	-7.05	0.000303585	0.0313952	0.44	0.4	-5.12	0.0145296	0.207196
ZNF580	0.38	0.35	5.16	0.000309055	0.0315744	0.61	0.58	4.66	9.96915e-05	0.03526
ZFAT	0.38	0.35	-5.84	0.000310239	0.0315744	0.46	0.42	-4.29	0.0103295	0.181915
SDCBP	0.38	0.35	6.06	0.000311094	0.0315744	0.48	0.44	4.57	0.0055628	0.144514
TBC1D13	0.38	0.35	-10.98	0.000313237	0.0315744	0.46	0.42	-8.12	0.0086576	0.168634
UBQLN4	0.38	0.35	-10.39	0.000313347	0.0315744	0.56	0.53	-8.76	0.000510007	0.0627074
PARD6A	0.38	0.35	5.64	0.00031433	0.0315744	0.57	0.54	4.83	0.000357655	0.0536101
SETD1A	0.38	0.35	-10.46	0.0003146	0.0315744	0.49	0.45	-7.96	0.00454867	0.134251
YARS	0.38	0.35	-11.4	0.000317768	0.0315744	0.55	0.52	-9.54	0.000605252	0.0656452
XLOC_008730	0.38	0.35	-1.55	0.00031875	0.0315744	0.57	0.54	-1.33	0.000369372	0.0547512
S100PBP	0.38	0.35	10.35	0.000318874	0.0315744	0.5	0.46	8.04	0.00292435	0.117507
STAG3L1	0.38	0.35	3.83	0.000318898	0.0315744	0.48	0.45	2.91	0.00484078	0.137401
NFKBID	0.38	0.35	5.81	0.000319519	0.0315744	0.45	0.41	4.25	0.0116014	0.189842
CREM	0.38	0.35	2.65	0.000320996	0.0316033	0.52	0.48	2.11	0.00168222	0.0930039
RP11-165N19.2	0.37	0.35	-1.48	0.000328761	0.0321424	0.61	0.58	-1.35	8.60297e-05	0.0327795
PDGFA	0.37	0.35	-3.16	0.00032966	0.0321424	0.53	0.49	-2.55	0.00135773	0.0857779
PPP2R4	0.37	0.35	-8.28	0.00033149	0.0321424	0.47	0.43	-6.18	0.007033	0.156634
CSPG4P12	0.37	0.35	2.16	0.000331796	0.0321424	0.58	0.55	1.9	0.000220639	0.0493662
CCNL1	0.37	0.35	5.08	0.000332495	0.0321424	0.49	0.45	3.87	0.00447982	0.133549
FAM78A	0.37	0.35	-13.55	0.000334501	0.0321938	0.52	0.48	-10.74	0.00195875	0.101086
XLOC_043150	0.37	0.35	1.54	0.00033544	0.0321938	0.47	0.43	1.14	0.00807828	0.165267
TAX1BP3	0.37	0.35	-7.4	0.00034032	0.0325451	0.47	0.43	-5.49	0.00821444	0.166195
SLC38A7	0.37	0.35	-5.65	0.000342268	0.0326145	0.47	0.43	-4.2	0.00770545	0.162565
NCF4	0.37	0.35	6.54	0.000343728	0.032637	0.51	0.47	5.12	0.00260326	0.114428
LHFP	0.37	0.35	-1.71	0.000346535	0.0327647	0.53	0.5	-1.39	0.00116987	0.08214
CREBZF	0.37	0.35	7.51	0.000347529	0.0327647	0.49	0.45	5.73	0.00444229	0.133452
RPH3A	0.37	0.35	1.51	0.000349133	0.0328001	0.62	0.59	1.4	5.99027e-05	0.0301546
XLOC_042324	0.37	0.35	1.43	0.000353722	0.0329183	0.53	0.5	1.17	0.00111953	0.0808666
PRPF8	0.37	0.35	-9.47	0.000355148	0.0329183	0.5	0.46	-7.33	0.00332581	0.122513
CPEB2	0.37	0.35	5.6	0.000356301	0.0329183	0.64	0.62	5.36	2.61293e-05	0.025577
SBK1	0.37	0.35	-5.36	0.000356534	0.0329183	0.52	0.49	-4.32	0.0015055	0.0889365
NONO	0.37	0.35	-18.83	0.00035656	0.0329183	0.48	0.44	-14.23	0.00537576	0.143574
ARHGEF10L	0.37	0.35	-3.78	0.00036049	0.0331663	0.49	0.45	-2.9	0.00414001	0.131274
FCAR	0.37	0.35	3.2	0.000361781	0.0331707	0.5	0.46	2.49	0.00296806	0.118076
MARS	0.37	0.35	9.07	0.000363272	0.0331934	0.48	0.45	6.9	0.00483598	0.137401
CLIP2	0.37	0.35	-5.12	0.000368889	0.0335106	0.58	0.55	-4.47	0.000274483	0.0505907
ANKRD40	0.37	0.35	-11.89	0.000370293	0.0335106	0.5	0.46	-9.22	0.00328041	0.122241
TSR1	0.37	0.35	-10.35	0.000370512	0.0335106	0.47	0.43	-7.71	0.0072492	0.158782
GJB6	0.37	0.35	1.54	0.000374705	0.0337754	0.55	0.52	1.29	0.000683973	0.0686056
JOSD1	0.37	0.35	7.31	0.000379156	0.0340615	0.49	0.45	5.58	0.00453441	0.134134
PTOV1-AS1	0.37	0.35	4.86	0.000381579	0.0341641	0.47	0.43	3.64	0.00669781	0.154042
XLOC_053493	0.37	0.34	-2.05	0.000385137	0.0343674	0.52	0.49	-1.65	0.00158638	0.0911499
PDPK2P	0.37	0.34	-3.65	0.000387682	0.0344791	0.59	0.56	-3.25	0.000182294	0.0454559
PTGS2	0.37	0.34	4.57	0.000394919	0.0350061	0.41	0.37	3.23	0.0321044	0.284011
XLOC_022271	0.37	0.34	2.44	0.00039788	0.0351518	0.53	0.49	1.99	0.0012911	0.0846491
MITF	0.37	0.34	-2.35	0.000401602	0.0352945	0.55	0.52	-1.97	0.000689654	0.0689163
XLOC_002718	0.37	0.34	2.01	0.000402141	0.0352945	0.55	0.51	1.68	0.000736474	0.0706398
XLOC_023680	0.36	0.34	1.79	0.000409994	0.0356482	0.48	0.44	1.36	0.0050995	0.139835
XLOC_011377	0.36	0.34	2.6	0.000410994	0.0356482	0.51	0.48	2.07	0.00210885	0.103052
NETO2	0.36	0.34	-4.18	0.000412388	0.0356482	0.45	0.41	-3.04	0.0121127	0.192505
DAB2	0.36	0.34	-3.97	0.000413308	0.0356482	0.48	0.44	-3	0.00556971	0.144514
XLOC_031926	0.36	0.34	-1.42	0.000414668	0.0356482	0.53	0.49	-1.16	0.00128095	0.0846491
PKN2	0.36	0.34	7.93	0.000415182	0.0356482	0.5	0.47	6.23	0.00265455	0.115412
XPO5	0.36	0.34	-11.02	0.000416137	0.0356482	0.48	0.44	-8.29	0.00606504	0.150051
ARGLU1	0.36	0.34	7.42	0.00041686	0.0356482	0.52	0.49	6.01	0.00150797	0.0889365
RP11-458F8.3	0.36	0.34	-1.36	0.000421641	0.0356937	0.5	0.47	-1.06	0.00284348	0.116182
TMEM66	0.36	0.34	5.34	0.000421709	0.0356937	0.53	0.5	4.38	0.00112524	0.0808666
XLOC_036376	0.36	0.34	-1.59	0.000422166	0.0356937	0.56	0.52	-1.35	0.000552823	0.0629843
FXYD6	0.36	0.34	-5.15	0.00042316	0.0356937	0.53	0.5	-4.22	0.00121919	0.082547
FAM135A	0.36	0.34	-8.67	0.000424807	0.0356937	0.5	0.47	-6.8	0.00272098	0.115829
XLOC_029412	0.36	0.34	3.14	0.000425758	0.0356937	0.56	0.53	2.69	0.000498796	0.0616129
CDK11B	0.36	0.34	5.76	0.000426756	0.0356937	0.47	0.44	4.32	0.00634876	0.151784
XLOC_044762	0.36	0.34	5.33	0.00043243	0.0357892	0.52	0.48	4.27	0.00188322	0.0985217
AAR2	0.36	0.34	-9.11	0.000434496	0.0357892	0.44	0.39	-6.51	0.0180536	0.224459
XLOC_032933	0.36	0.34	2.01	0.000436428	0.0357892	0.57	0.54	1.76	0.000325045	0.0519313
TTC37	0.36	0.34	-9.62	0.000436702	0.0357892	0.54	0.51	-8.04	0.000817812	0.0720133
TMEM39B	0.36	0.34	-7.47	0.000438736	0.0357892	0.46	0.42	-5.49	0.00986767	0.177324
MAEA	0.36	0.34	8.61	0.000441804	0.0357892	0.47	0.43	6.45	0.00671947	0.154042
SMCO4	0.36	0.34	-3.45	0.00044275	0.0357892	0.47	0.43	-2.58	0.0072575	0.158782
TXN2	0.36	0.34	-9.55	0.000442913	0.0357892	0.48	0.44	-7.19	0.00613613	0.150408
FAM184B	0.36	0.34	9.07	0.000442963	0.0357892	0.52	0.49	7.35	0.00152269	0.0892055
C11orf24	0.36	0.34	-6.47	0.000443775	0.0357892	0.57	0.53	-5.6	0.000396162	0.0565241
CCDC71L	0.36	0.34	4.72	0.000446573	0.0357892	0.58	0.55	4.18	0.00024788	0.049727
C9orf142	0.36	0.34	4.73	0.000447942	0.0357892	0.47	0.43	3.54	0.0067703	0.154558
XLOC_023289	0.36	0.34	1.69	0.00044861	0.0357892	0.58	0.55	1.5	0.000228457	0.0495566
TRAF3IP2-AS1	0.36	0.34	0.89	0.000450191	0.0357892	0.53	0.5	0.74	0.00112306	0.0808666
XLOC_051822	0.36	0.34	1.44	0.000450359	0.0357892	0.68	0.66	1.48	4.72439e-06	0.0157418
PTPN18	0.36	0.34	-7.6	0.000450578	0.0357892	0.45	0.41	-5.55	0.0108849	0.185336
SIK1	0.36	0.34	3.07	0.000451345	0.0357892	0.5	0.46	2.38	0.00337255	0.122513
XLOC_012784	0.36	0.34	2.32	0.000452043	0.0357892	0.66	0.63	2.31	1.30217e-05	0.0211879
HINT1	0.36	0.34	9.83	0.00045376	0.0358039	0.44	0.39	7.02	0.018027	0.224459
FOPNL	0.36	0.34	-9.32	0.000454912	0.0358039	0.47	0.44	-7.01	0.00628574	0.151039
CTIF	0.36	0.34	-5.2	0.000456276	0.0358056	0.56	0.52	-4.44	0.000530693	0.0629843
POLR1C	0.36	0.34	-8.95	0.000459273	0.0359063	0.53	0.49	-7.3	0.00136781	0.0857779
GABARAPL1	0.36	0.34	4.91	0.000460251	0.0359063	0.46	0.42	3.6	0.0103457	0.18208
STARD10	0.36	0.34	4.88	0.000467662	0.0361886	0.58	0.55	4.32	0.000253012	0.0500045
ZNF692	0.36	0.34	7.53	0.000468381	0.0361886	0.56	0.53	6.49	0.000457836	0.060175
PHACTR1	0.36	0.34	3.47	0.000470021	0.0361886	0.49	0.45	2.66	0.00448916	0.133678
RP1-229K20.8	0.36	0.34	1.25	0.000470148	0.0361886	0.48	0.44	0.94	0.00612119	0.150408
TARS	0.36	0.34	-7.91	0.000471941	0.0361886	0.53	0.5	-6.53	0.00110075	0.0808504
SP3	0.36	0.34	12.95	0.000472364	0.0361886	0.52	0.49	10.52	0.00150701	0.0889365
NAGA	0.36	0.34	-4.38	0.000473364	0.0361886	0.54	0.51	-3.65	0.000932788	0.0761092
SNAP29	0.36	0.33	-7.59	0.000483774	0.0368184	0.49	0.46	-5.88	0.00370546	0.126426
XLOC_011055	0.36	0.33	3.82	0.000484362	0.0368184	0.5	0.47	3.01	0.00267111	0.115412
NDUFA11	0.36	0.33	5.92	0.000487122	0.0368748	0.51	0.47	4.71	0.00228909	0.106517
MAP3K5	0.36	0.33	8.05	0.000487868	0.0368748	0.48	0.44	6.11	0.00541735	0.144114
MLEC	0.36	0.33	-7.89	0.000490803	0.036958	0.56	0.52	-6.77	0.000534181	0.0629843
CERS6-AS1	0.36	0.33	-6.77	0.000491739	0.036958	0.49	0.45	-5.2	0.00433356	0.13296
ADRBK2	0.36	0.33	-4.83	0.000493437	0.0369814	0.49	0.45	-3.71	0.00427337	0.132319
HCFC1	0.36	0.33	-8.98	0.000497828	0.0370398	0.51	0.47	-7.17	0.00220371	0.105001
HARS2	0.36	0.33	10.91	0.000498174	0.0370398	0.51	0.47	8.64	0.00250871	0.112495
XLOC_028203	0.36	0.33	-1.59	0.000498882	0.0370398	0.59	0.56	-1.44	0.000167356	0.0442854
RBM47	0.36	0.33	9.39	0.000502572	0.0370398	0.56	0.53	8.09	0.000494463	0.0613617
MIR3916	0.36	0.33	10.81	0.000503963	0.0370398	0.51	0.48	8.66	0.00207946	0.102713
CMTM2	0.36	0.33	3.38	0.000504836	0.0370398	0.49	0.45	2.6	0.00423142	0.132045
XLOC_035878	0.36	0.33	-2	0.000506379	0.0370398	0.62	0.59	-1.88	7.14625e-05	0.0322561
CLDND1	0.36	0.33	6.72	0.000508021	0.0370398	0.51	0.47	5.32	0.00259144	0.114096
XLOC_033295	0.36	0.33	3.8	0.000508843	0.0370398	0.54	0.51	3.19	0.000878476	0.0744083
PPP2R1B	0.36	0.33	-7.9	0.000509186	0.0370398	0.56	0.52	-6.77	0.000554437	0.0629843
SDF2	0.36	0.33	6.75	0.000509486	0.0370398	0.44	0.4	4.87	0.0143715	0.206376
HNRNPA2B1	0.35	0.33	4.88	0.000512717	0.0371347	0.47	0.43	3.63	0.00770242	0.162565
MAPKAP1	0.35	0.33	-14.78	0.000513575	0.0371347	0.5	0.47	-11.64	0.00284287	0.116182
PVRIG2P	0.35	0.33	4.3	0.000516165	0.0372211	0.54	0.5	3.57	0.00105621	0.0802872
XLOC_012629	0.35	0.33	1.73	0.000518028	0.0372336	0.47	0.43	1.29	0.00798186	0.164928
CNOT6L	0.35	0.33	7.38	0.000521837	0.0372336	0.51	0.48	5.93	0.00197049	0.1013
N4BP2L2	0.35	0.33	13.72	0.000521967	0.0372336	0.54	0.5	11.42	0.00102069	0.0791657
METTL22	0.35	0.33	7.98	0.000523023	0.0372336	0.53	0.5	6.63	0.00107794	0.0808504
CERS6	0.35	0.33	-5.33	0.000523316	0.0372336	0.53	0.49	-4.38	0.00129444	0.0846491
CYP4F2	0.35	0.33	1.94	0.000526755	0.0373786	0.57	0.54	1.72	0.000311025	0.0517927
TRBV11-3	0.35	0.33	-1.36	0.000530126	0.0374785	0.49	0.45	-1.05	0.00403542	0.131274
FAM50A	0.35	0.33	14.89	0.000531613	0.0374785	0.48	0.44	11.38	0.00500906	0.138638
PIK3R1	0.35	0.33	4.71	0.00053249	0.0374785	0.53	0.5	3.89	0.00119144	0.082263
PPP4C	0.35	0.33	8.78	0.000533782	0.0374785	0.47	0.43	6.52	0.00823583	0.166195
LRRC58	0.35	0.33	-8.86	0.00053566	0.0375117	0.54	0.5	-7.37	0.00104168	0.0797676
RRM2B	0.35	0.33	5.52	0.000540023	0.0375117	0.52	0.49	4.51	0.00149038	0.0886849
GPR97	0.35	0.33	3.83	0.000540776	0.0375117	0.45	0.41	2.79	0.0122559	0.192932
SCO1	0.35	0.33	-13.74	0.000541192	0.0375117	0.46	0.42	-10.18	0.00857948	0.168254
LY6G5B	0.35	0.33	3.97	0.000541284	0.0375117	0.46	0.42	2.92	0.00986183	0.177324
BRF2	0.35	0.33	-8.02	0.000545398	0.0376989	0.5	0.46	-6.26	0.00346222	0.123351
XLOC_051098	0.35	0.33	1.83	0.000550824	0.0379755	0.59	0.56	1.66	0.000185397	0.0458016
IMPAD1	0.35	0.33	-10.48	0.000552455	0.0379898	0.55	0.52	-8.96	0.000644492	0.0669093
SLC35C1	0.35	0.33	-7.46	0.000557627	0.0381163	0.49	0.45	-5.76	0.00415622	0.131274
ZNF48	0.35	0.33	-5.75	0.000558443	0.0381163	0.51	0.47	-4.57	0.00250393	0.11247
APEX2	0.35	0.33	-10.52	0.00055858	0.0381163	0.6	0.57	-9.69	0.000130295	0.0402635
SAMD8	0.35	0.33	9.66	0.00056042	0.0381443	0.47	0.43	7.2	0.00785333	0.164084
LEPREL1	0.35	0.33	-2.03	0.000566777	0.0384788	0.51	0.48	-1.63	0.00209007	0.102869
SNX33	0.35	0.33	-4.26	0.000571913	0.038729	0.53	0.5	-3.53	0.00119427	0.082263
SUSD1	0.35	0.33	-4.98	0.000576302	0.0389274	0.57	0.54	-4.41	0.000309977	0.0517927
DENND2D	0.35	0.33	-6.44	0.000581733	0.0390967	0.53	0.49	-5.32	0.00131436	0.0847854
PPM1B	0.35	0.33	10.67	0.000581739	0.0390967	0.44	0.39	7.59	0.0181892	0.224991
XLOC_021694	0.35	0.33	1.39	0.00059169	0.039483	0.48	0.44	1.06	0.00542434	0.144114
GIMAP8	0.35	0.33	-5.32	0.000591865	0.039483	0.46	0.42	-3.9	0.0106108	0.183473
FMN1	0.35	0.33	-1.7	0.000593168	0.039483	0.51	0.47	-1.36	0.00241038	0.109188
TCN2	0.35	0.33	-2.92	0.000594794	0.039483	0.58	0.55	-2.63	0.000239843	0.0496527
XLOC_028242	0.35	0.33	2.25	0.000594886	0.039483	0.5	0.46	1.76	0.0034157	0.122513
HLA-L	0.35	0.32	1.17	0.000599414	0.0395337	0.58	0.54	1.04	0.000297403	0.0512128
RP11-109N23.6	0.35	0.32	-2.01	0.000600684	0.0395337	0.56	0.53	-1.75	0.00047495	0.0608404
PLK3	0.35	0.32	4.8	0.000601403	0.0395337	0.49	0.46	3.74	0.0036565	0.12572
GNMT	0.35	0.32	2.8	0.000601634	0.0395337	0.5	0.46	2.2	0.00313492	0.120222
STK16	0.35	0.32	7.62	0.000605807	0.0395337	0.48	0.44	5.83	0.0052338	0.141053
XLOC_053739	0.35	0.32	2.23	0.000605998	0.0395337	0.51	0.48	1.8	0.00199319	0.101878
NAV1	0.35	0.32	-3.93	0.000606754	0.0395337	0.54	0.51	-3.33	0.000806598	0.0718147
RBM39	0.35	0.32	12.26	0.000608405	0.0395337	0.46	0.42	9.03	0.00986117	0.177324
YBX1	0.35	0.32	-3.64	0.000612087	0.0395337	0.54	0.51	-3.07	0.000906062	0.0753104
PDE7A	0.35	0.32	9.79	0.00061225	0.0395337	0.48	0.44	7.46	0.00550712	0.144514
TTI1	0.35	0.32	-10.08	0.000614324	0.0395337	0.53	0.5	-8.4	0.00113234	0.0808666
BCKDK	0.35	0.32	7.59	0.000615352	0.0395337	0.56	0.52	6.56	0.000571223	0.0636161
USF1	0.35	0.32	8.17	0.000616714	0.0395337	0.46	0.42	6.05	0.00889769	0.170383
SCARNA13	0.35	0.32	2.04	0.000616801	0.0395337	0.58	0.54	1.82	0.000288814	0.0510321
SRC	0.35	0.32	-3.54	0.000617876	0.0395337	0.47	0.43	-2.67	0.00647531	0.152862
DNAJB13	0.35	0.32	2.79	0.000621448	0.0395802	0.62	0.6	2.68	5.26775e-05	0.0289679
KLF13	0.35	0.32	-13.68	0.000621748	0.0395802	0.48	0.44	-10.37	0.00607313	0.150051
XLOC_036383	0.35	0.32	-1.78	0.000623054	0.0395802	0.55	0.52	-1.53	0.000617157	0.0659568
RP11-10G12.2	0.35	0.32	-2.19	0.000626261	0.0396761	0.61	0.59	-2.08	7.47581e-05	0.0322561
MTFMT	0.35	0.32	6.38	0.000627875	0.0396761	0.52	0.48	5.2	0.00174191	0.0937013
XLOC_031694	0.35	0.32	4.21	0.000629024	0.0396761	0.61	0.59	4	7.46047e-05	0.0322561
POLDIP2	0.35	0.32	-8.61	0.000637431	0.0399795	0.47	0.43	-6.5	0.00646957	0.152862
RAB11FIP2	0.35	0.32	4.2	0.000637797	0.0399795	0.53	0.49	3.49	0.00129062	0.0846491
ZNF33B	0.35	0.32	-4.31	0.00063833	0.0399795	0.5	0.46	-3.38	0.00337638	0.122513
ZNF618	0.35	0.32	-3.65	0.000640584	0.0400234	0.56	0.53	-3.18	0.000483291	0.0608404
ATP5H	0.35	0.32	8.71	0.000642031	0.0400234	0.52	0.48	7.11	0.0016906	0.0930039
SYTL1	0.34	0.32	8.18	0.000644616	0.0400909	0.46	0.43	6.09	0.00830399	0.166542
DNMT1	0.34	0.32	-7.87	0.000647997	0.0402075	0.53	0.5	-6.56	0.0011804	0.082263
XLOC_013687	0.34	0.32	2.01	0.000649977	0.0402367	0.58	0.55	1.81	0.000258794	0.0500354
HNRNPA3	0.34	0.32	8.25	0.00065252	0.0403007	0.45	0.41	6.02	0.0114943	0.188925
APOLD1	0.34	0.32	1.66	0.0006541	0.0403049	0.46	0.42	1.24	0.00848722	0.167709
PTMS	0.34	0.32	-2.76	0.000658815	0.0405019	0.49	0.45	-2.13	0.00456674	0.134339
ALOX5AP	0.34	0.32	4.25	0.000662701	0.0406472	0.47	0.44	3.22	0.00627704	0.151039
MSRB1	0.34	0.32	6.54	0.000667374	0.0408399	0.41	0.37	4.48	0.035558	0.297043
AC010522.1	0.34	0.32	1.72	0.000681694	0.0415428	0.48	0.44	1.3	0.00611639	0.150408
XLOC_028688	0.34	0.32	-1.79	0.000683044	0.0415428	0.52	0.49	-1.48	0.00154649	0.0900803
AKAP7	0.34	0.32	-4.26	0.000683531	0.0415428	0.56	0.53	-3.74	0.000448282	0.0598436
C16orf62	0.34	0.32	-8.28	0.000686073	0.041593	0.56	0.53	-7.26	0.000475109	0.0608404
XLOC_017729	0.34	0.32	1.73	0.00068916	0.041593	0.58	0.55	1.57	0.000255949	0.0500317
SETD8	0.34	0.32	6.57	0.00069063	0.041593	0.42	0.37	4.54	0.0296976	0.276614
XLOC_041643	0.34	0.32	3.16	0.000690703	0.041593	0.43	0.39	2.22	0.0227245	0.248387
NFE2L1	0.34	0.32	-10.87	0.000692821	0.041593	0.48	0.45	-8.38	0.00479448	0.137401
XLOC_030837	0.34	0.32	3.73	0.000694211	0.041593	0.53	0.49	3.09	0.00137954	0.0857779
FAM86A	0.34	0.32	-5.6	0.000695269	0.041593	0.44	0.4	-4	0.016717	0.217893
XLOC_014063	0.34	0.32	3.94	0.000701399	0.0418488	0.59	0.56	3.6	0.000202904	0.0483364
CLASRP	0.34	0.32	8.18	0.000705273	0.0418488	0.56	0.52	7.13	0.000545501	0.0629843
AGGF1	0.34	0.32	-7.83	0.000705668	0.0418488	0.44	0.4	-5.6	0.0160728	0.214075
KIAA0100	0.34	0.32	-8.39	0.000705819	0.0418488	0.54	0.51	-7.15	0.000848909	0.0730637
TP53	0.34	0.32	-10.04	0.00071415	0.0422489	0.46	0.42	-7.44	0.00917869	0.172049
GABPB1	0.34	0.32	12.53	0.000719003	0.0424419	0.5	0.46	9.95	0.00297874	0.118092
IPO5	0.34	0.32	-12.18	0.000722312	0.042465	0.49	0.45	-9.44	0.00447158	0.133452
PRR13	0.34	0.32	7.59	0.00072291	0.042465	0.47	0.43	5.72	0.0069374	0.155902
XLOC_008619	0.34	0.32	2.96	0.000725787	0.042465	0.49	0.46	2.32	0.00362009	0.125438
XLOC_020989	0.34	0.32	1.5	0.000726716	0.042465	0.54	0.51	1.27	0.00089758	0.0750731
XLOC_028622	0.34	0.32	1.71	0.000728734	0.042465	0.47	0.43	1.29	0.00723021	0.158782
PDE4D	0.34	0.32	3.55	0.000730348	0.042465	0.48	0.44	2.73	0.00502725	0.138853
BNIP2	0.34	0.32	10.59	0.000730537	0.042465	0.46	0.42	7.85	0.00917581	0.172049
ABHD17C	0.34	0.32	2.8	0.000737679	0.0427208	0.48	0.44	2.14	0.00571536	0.146065
TP53INP1	0.34	0.32	6.82	0.000738214	0.0427208	0.58	0.55	6.19	0.0002569	0.0500317
XLOC_000394	0.34	0.32	-1.24	0.000741428	0.0427208	0.65	0.62	-1.25	2.14352e-05	0.0237906
DHX29	0.34	0.32	-7.46	0.000741451	0.0427208	0.49	0.45	-5.8	0.00436657	0.132996
C7orf43	0.34	0.32	6.39	0.000742942	0.0427208	0.59	0.55	5.85	0.000209761	0.0486664
NCBP1	0.34	0.31	-13.17	0.000745225	0.0427599	0.49	0.45	-10.23	0.00437685	0.133056
XLOC_013730	0.34	0.31	-2.47	0.00075126	0.0430137	0.54	0.51	-2.12	0.000803937	0.0718147
DGUOK	0.34	0.31	8.62	0.000757198	0.0432608	0.51	0.47	6.97	0.00231549	0.106517
DENND4C	0.34	0.31	-8.73	0.000760202	0.0433396	0.52	0.48	-7.18	0.00172857	0.0933677
XLOC_012661	0.34	0.31	1.84	0.000764423	0.0434095	0.5	0.46	1.45	0.00349097	0.123531
RPL13AP20	0.34	0.31	-2.07	0.000765329	0.0434095	0.49	0.45	-1.62	0.00405664	0.131274
ANP32A	0.34	0.31	7.75	0.000767164	0.0434095	0.49	0.45	6.03	0.00439125	0.133056
MCL1	0.34	0.31	8.09	0.000767935	0.0434095	0.5	0.46	6.43	0.00306889	0.119709
XLOC_029419	0.34	0.31	2.39	0.00076999	0.0434336	0.58	0.54	2.16	0.000284425	0.0507825
XLOC_033806	0.34	0.31	1.53	0.000772956	0.0435089	0.52	0.48	1.26	0.00168451	0.0930039
PSMD3	0.34	0.31	-9.97	0.000775751	0.0435743	0.44	0.4	-7.19	0.0143544	0.206241
SLC46A1	0.34	0.31	-7.73	0.000778725	0.0436495	0.55	0.52	-6.75	0.00058358	0.0643409
ACAD11	0.34	0.31	5.82	0.000780671	0.0436668	0.53	0.49	4.84	0.00144237	0.0874633
KIAA1377	0.34	0.31	-5.6	0.000784752	0.0438033	0.52	0.48	-4.6	0.00180852	0.0963137
DBN1	0.34	0.31	3.99	0.000787491	0.0438644	0.5	0.47	3.2	0.00266637	0.115412
XLOC_012273	0.34	0.31	-2.04	0.00079515	0.0441987	0.48	0.44	-1.56	0.00554959	0.144514
GCSAML	0.34	0.31	-2.53	0.000799304	0.0443373	0.47	0.43	-1.9	0.00761342	0.161988
GNB2	0.34	0.31	6.86	0.000801492	0.0443664	0.44	0.4	4.94	0.0145265	0.207196
OFD1	0.34	0.31	7.18	0.000804348	0.0444323	0.5	0.46	5.71	0.00312154	0.120222
TCF7L1	0.33	0.31	3.29	0.000808413	0.0444889	0.45	0.41	2.41	0.0112086	0.187968
TMEM41B	0.33	0.31	7.01	0.000808707	0.0444889	0.55	0.52	6.09	0.000663068	0.0677828
LRP1	0.33	0.31	-3.43	0.000811269	0.044538	0.5	0.47	-2.75	0.00286797	0.116416
XLOC_011814	0.33	0.31	-1.85	0.000814774	0.0446386	0.46	0.42	-1.37	0.00926759	0.172254
RP11-440K22.1	0.33	0.31	3.42	0.000817771	0.044711	0.45	0.41	2.5	0.0118825	0.190831
PPRC1	0.33	0.31	-7.84	0.000822434	0.044874	0.5	0.47	-6.29	0.00275632	0.115996
BBIP1	0.33	0.31	7.26	0.000826795	0.0450198	0.48	0.44	5.62	0.00494466	0.137902
XLOC_009907	0.33	0.31	-2.18	0.000829655	0.0450836	0.45	0.41	-1.6	0.0109616	0.185962
ZC3H7B	0.33	0.31	-8.31	0.000831456	0.0450896	0.46	0.42	-6.18	0.00899677	0.170507
DBT	0.33	0.31	-8.38	0.000833224	0.0450938	0.43	0.39	-5.92	0.0197229	0.233201
TARDBP	0.33	0.31	9.59	0.000836126	0.0451593	0.44	0.4	6.85	0.0168296	0.218427
PPP1R35	0.33	0.31	5.04	0.000839279	0.045238	0.51	0.48	4.12	0.00204085	0.102242
XLOC_048029	0.33	0.31	1.24	0.000846682	0.045545	0.44	0.4	0.89	0.0160834	0.214075
GPBAR1	0.33	0.31	-3.52	0.000851559	0.0457152	0.49	0.45	-2.77	0.00386697	0.128664
RP11-12M9.3	0.33	0.31	2.85	0.000857049	0.04581	0.6	0.57	2.68	0.000144456	0.042372
PDAP1	0.33	0.31	10.3	0.000858446	0.04581	0.47	0.43	7.76	0.00754845	0.161305
ANAPC11	0.33	0.31	5.38	0.000858476	0.04581	0.44	0.4	3.87	0.0152904	0.210754
DERL2	0.33	0.31	4.45	0.000864172	0.0460219	0.46	0.42	3.28	0.0107212	0.183985
VGLL3	0.33	0.31	2.32	0.000872522	0.046374	0.55	0.51	2.02	0.000705684	0.0697075
PRR14	0.33	0.31	8.32	0.000884435	0.0468534	0.53	0.5	7.05	0.00115727	0.0814703
XLOC_008024	0.33	0.31	1.72	0.000885054	0.0468534	0.5	0.46	1.38	0.0031216	0.120222
APITD1-CORT	0.33	0.31	1.41	0.000889318	0.0469859	0.54	0.51	1.21	0.0009296	0.0760818
FKBP1B	0.33	0.31	-1.82	0.00089518	0.0472022	0.51	0.48	-1.5	0.00200208	0.101944
ASPDH	0.33	0.31	1.73	0.000904615	0.0473817	0.49	0.45	1.36	0.00382363	0.128356
VNN3	0.33	0.31	4.05	0.000904668	0.0473817	0.54	0.51	3.51	0.000794357	0.0718147
TMEM2	0.33	0.31	6.08	0.000907744	0.0473817	0.48	0.44	4.65	0.00622547	0.150509
XLOC_007313	0.33	0.31	1.68	0.000908944	0.0473817	0.45	0.41	1.23	0.0126638	0.195648
TRIB1	0.33	0.31	3.34	0.000909226	0.0473817	0.45	0.41	2.44	0.0122997	0.192932
PDLIM5	0.33	0.31	-8.15	0.000909239	0.0473817	0.53	0.49	-6.87	0.00130191	0.0847854
COASY	0.33	0.31	15.25	0.000913863	0.047398	0.49	0.46	12.07	0.0036838	0.126395
S1PR3	0.33	0.31	-2.69	0.000915476	0.047398	0.53	0.5	-2.28	0.00114919	0.0814703
SF3B3	0.33	0.31	-11.54	0.000915737	0.047398	0.43	0.39	-8.18	0.0190124	0.229015
CRAT	0.33	0.31	-4.47	0.000918652	0.047398	0.45	0.41	-3.27	0.0116425	0.189946
RP11-336N8.3	0.33	0.31	-1.67	0.000920171	0.047398	0.52	0.49	-1.39	0.00147905	0.0884813
ANKRD53	0.33	0.31	1.65	0.000920212	0.047398	0.46	0.42	1.23	0.00973701	0.177142
XLOC_043306	0.33	0.3	1.97	0.000925798	0.0475419	0.49	0.46	1.56	0.00377946	0.127956
FTH1P2	0.33	0.3	1.9	0.000926714	0.0475419	0.48	0.44	1.45	0.00618363	0.150509
FTH1	0.33	0.3	4.8	0.00092835	0.0475419	0.42	0.38	3.31	0.0282339	0.270883
WDR26	0.33	0.3	7.66	0.000934389	0.0476282	0.46	0.42	5.65	0.0105857	0.183438
ZDHHC5	0.33	0.3	-12.03	0.000934691	0.0476282	0.51	0.47	-9.82	0.00227413	0.106517
XLOC_043601	0.33	0.3	2.33	0.000935392	0.0476282	0.57	0.54	2.12	0.000324645	0.0519313
UBA52	0.33	0.3	-4.2	0.000938915	0.0477166	0.55	0.51	-3.66	0.00074833	0.0713078
PLXNB2	0.33	0.3	-3.49	0.000942233	0.0477296	0.48	0.44	-2.7	0.00554648	0.144514
ZFAND6	0.33	0.3	9.79	0.000946089	0.0477296	0.48	0.44	7.61	0.00498085	0.138325
PTPRCAP	0.33	0.3	-6.98	0.000946268	0.0477296	0.46	0.42	-5.2	0.0091306	0.172044
AP1G2	0.33	0.3	8.73	0.000947443	0.0477296	0.49	0.45	6.87	0.00416456	0.131274
NDUFV1	0.33	0.3	7.81	0.000948817	0.0477296	0.49	0.45	6.12	0.00433308	0.13296
ARHGAP4	0.33	0.3	9.54	0.000949905	0.0477296	0.51	0.47	7.78	0.00234798	0.107229
CAP1P2	0.33	0.3	-1.95	0.000952324	0.0477612	0.5	0.47	-1.57	0.00280445	0.116162
PPP3CA	0.33	0.3	10.06	0.000956862	0.0478213	0.44	0.4	7.25	0.0151691	0.210217
XLOC_035805	0.33	0.3	-1.45	0.000957108	0.0478213	0.54	0.51	-1.26	0.000812865	0.0718147
NAPRT1	0.33	0.3	5.18	0.000961385	0.047945	0.45	0.41	3.77	0.0129356	0.197514
XLOC_032216	0.33	0.3	4.75	0.000963177	0.047945	0.58	0.55	4.42	0.000217102	0.0493662
RAB27A	0.33	0.3	7.21	0.000968752	0.0480658	0.42	0.38	4.96	0.0285054	0.272289
XLOC_035334	0.33	0.3	-1.8	0.000970252	0.0480658	0.51	0.47	-1.46	0.0025184	0.112661
SYNM	0.33	0.3	1.62	0.000971297	0.0480658	0.44	0.4	1.16	0.0158485	0.213485
KIAA1432	0.33	0.3	-9.99	0.000974554	0.0480658	0.45	0.41	-7.34	0.0114788	0.188925
CCDC7	0.33	0.3	-2.82	0.000974611	0.0480658	0.56	0.53	-2.54	0.000435771	0.0590842
PRPF19	0.33	0.3	-7.49	0.000984042	0.0483691	0.53	0.5	-6.4	0.00109937	0.0808504
EFCAB11	0.33	0.3	-4.66	0.000984387	0.0483691	0.47	0.43	-3.51	0.00800491	0.164928
XLOC_026123	0.33	0.3	1.44	0.000989992	0.0485551	0.5	0.46	1.15	0.00342155	0.122513
CNBP	0.33	0.3	12.2	0.000996517	0.0487564	0.44	0.4	8.8	0.0150147	0.210217
XLOC_024741	0.33	0.3	3.18	0.000997752	0.0487564	0.52	0.49	2.65	0.00165717	0.092401
KIAA0586	0.33	0.3	-9.13	0.00100094	0.0488228	0.53	0.49	-7.72	0.00132833	0.0851949
ELL	0.32	0.3	5.29	0.001008	0.0490775	0.47	0.43	4.02	0.00713252	0.157535
BCDIN3D	0.32	0.3	-5.66	0.00101166	0.0491657	0.42	0.38	-3.92	0.0259639	0.259844
CAPRIN1	0.32	0.3	-10.56	0.00103099	0.0499736	0.47	0.43	-7.99	0.00777277	0.163167
ICK	0.32	0.3	-7.27	0.00103203	0.0499736	0.5	0.46	-5.84	0.0031406	0.120222
XLOC_013360	0.32	0.29	2.72	0.00118825	0.0536416	0.62	0.59	2.72	5.74005e-05	0.0301546
MRPS11	0.32	0.29	9.92	0.00120459	0.0537452	0.63	0.6	9.99	5.07557e-05	0.0289679
XLOC_000391	0.32	0.29	-1.31	0.00122782	0.0541661	0.58	0.55	-1.23	0.000241349	0.0496527
XLOC_053694	0.31	0.29	3.09	0.00135197	0.0563623	0.6	0.57	3.02	0.000120288	0.0391391
MFSD7	0.3	0.28	4.51	0.00156288	0.060519	0.59	0.56	4.34	0.000207331	0.0485245
RAB28	0.3	0.28	6.5	0.00169975	0.0621949	0.58	0.55	6.23	0.000250613	0.0499
SEC61A1	0.3	0.27	-10.96	0.00191831	0.0669927	0.65	0.62	-11.82	2.34446e-05	0.0241155
XLOC_052161	0.29	0.27	1.45	0.0020989	0.0695375	0.61	0.58	1.49	8.55166e-05	0.0327795
XLOC_022405	0.29	0.26	2.48	0.00217688	0.0707446	0.62	0.59	2.58	7.08176e-05	0.0322561
CLDN9	0.29	0.26	3.38	0.00223901	0.0717154	0.59	0.56	3.38	0.000166202	0.0442854
XLOC_034276	0.29	0.26	-1.6	0.00228628	0.0724121	0.6	0.57	-1.61	0.00014034	0.042372
AC009120.3	0.29	0.26	1.88	0.00231902	0.0728837	0.58	0.55	1.86	0.000223727	0.0493662
XLOC_020626	0.28	0.26	-1.55	0.0024977	0.0759877	0.6	0.57	-1.6	0.000112523	0.0374565
MRPL37	0.28	0.26	-8.35	0.00252804	0.0763063	0.58	0.55	-8.29	0.000240007	0.0496527
PDCD11	0.28	0.25	-7.85	0.00263985	0.0775633	0.58	0.55	-7.81	0.000240826	0.0496527
FMNL3	0.27	0.25	-5.25	0.00305943	0.0825652	0.58	0.55	-5.3	0.000235251	0.0496527
PIK3C2B	0.27	0.24	-5.57	0.00331044	0.0864246	0.58	0.55	-5.68	0.000221266	0.0493662
IRS2	0.27	0.24	2.66	0.00358825	0.0893913	0.61	0.58	2.87	8.46332e-05	0.0327795
RP11-307A17.2	0.25	0.23	3.14	0.00460249	0.0988919	0.59	0.56	3.34	0.000187959	0.0460086
BYSL	0.25	0.22	-3.16	0.00493938	0.102442	0.64	0.61	-3.69	3.11258e-05	0.0264523
BCOR	0.25	0.22	-5.69	0.00494323	0.102442	0.62	0.59	-6.45	5.78631e-05	0.0301546
RDM1	0.25	0.22	-1.13	0.00537235	0.105583	0.61	0.58	-1.27	8.74847e-05	0.0328815
SLC35E3	0.24	0.21	5.75	0.00656601	0.114502	0.61	0.58	6.56	9.85109e-05	0.03526
INTS5	0.23	0.2	-8.32	0.00710244	0.11829	0.61	0.58	-9.69	7.85014e-05	0.0322561
RP11-747H12.5	0.23	0.2	-0.99	0.00732419	0.120144	0.64	0.61	-1.2	3.25196e-05	0.0264523
VAMP5	0.17	0.14	-2.5	0.0229229	0.199679	0.6	0.57	-3.33	0.000149057	0.042372
SEC16A	0.14	0.11	-5.09	0.0378971	0.253607	0.59	0.55	-7.31	0.000211971	0.0487552

## Sheet: Info
	Whole blood transcriptome profile at hospital admission discriminates between patients with ST-segment elevation and non-ST-segment elevation acute myocardial infarction
	Scientific Reports
	Mattia Chiesa1, Luca Piacentini1, Elisa Bono1, Valentina Milazzo2, Jeness Campodonico2, Giancarlo Marenzi2, Gualtiero I. Colombo1
	1Unit of Immunology and Functional Genomics and 2Unit of Intensive Cardiac Care, Centro Cardiologico Monzino IRCCS, Milano, Italy.
	Corresponding author:
	Dr. Gualtiero I. Colombo, MD, PhD
	E-mail: gualtiero.colombo@cardiologicomonzino.it
